# Supplementary material for: A Mycobacterium tuberculosis fingerprint in human breath allows tuberculosis detection
Source: Nat Commun. 2022 Dec 14;13:7751. doi: 10.1038/s41467-022-35453-5 (PMC9751131; doi:10.1038/s41467-022-35453-5)
Supplement: Supplementary file 3 — Supplementary Data 1 [file 41467_2022_35453_MOESM3_ESM.xlsx]

## Sheet: Protein set Ad S+
protein_set_id	accession	gene_name	description	protein_set_score	is_validated	#sameset_protein_matches	#subset_protein_matches	coverage	MW	#observable_peptides	#sequences	#specific_sequences	#peptides	#specific_peptides	spectral_count	specific_spectral_count
40254	P95029	fas	tr|P95029|P95029_MYCTU Probable fatty acid synthase Fas (Fatty acid synthetase) OS=Mycobacterium tuberculosis (strain ATCC 25618 / H37Rv) OX=83332 GN=fas PE=1 SV=3	2350.87	true	1	0	24.96	326255	150	65	65	69	69	151	151
39726	P9WNA9	eccC3	sp|P9WNA9|ECCC3_MYCTU ESX-3 secretion system protein EccC3 OS=Mycobacterium tuberculosis (strain ATCC 25618 / H37Rv) OX=83332 GN=eccC3 PE=1 SV=1	1909.03	true	1	0	39.47	145170	72	42	42	48	48	172	172
39459	P9WGY7	rpoC	sp|P9WGY7|RPOC_MYCTU DNA-directed RNA polymerase subunit beta' OS=Mycobacterium tuberculosis (strain ATCC 25618 / H37Rv) OX=83332 GN=rpoC PE=1 SV=1	1679.59	true	1	0	40.58	146769	86	46	46	50	50	132	132
39659	I6X8D2	pks13	tr|I6X8D2|I6X8D2_MYCTU Polyketide synthase Pks13 OS=Mycobacterium tuberculosis (strain ATCC 25618 / H37Rv) OX=83332 GN=pks13 PE=1 SV=1	1629.56	true	1	0	30.18	186446	82	44	44	45	45	146	146
38533	I6Y231	mas	tr|I6Y231|I6Y231_MYCTU Probable multifunctional mycocerosic acid synthase membrane-associated Mas OS=Mycobacterium tuberculosis (strain ATCC 25618 / H37Rv) OX=83332 GN=mas PE=1 SV=1	1459.41	true	1	0	24.96	224380	106	43	41	46	44	110	101
38418	A0A0N6WYQ3	katG	tr|A0A0N6WYQ3|A0A0N6WYQ3_MYCTU Catalase-peroxidase OS=Mycobacterium tuberculosis (strain ATCC 25618 / H37Rv) OX=83332 GN=katG PE=3 SV=1	1382.73	true	16	27	40.68	80632	38	23	23	25	25	167	167
39136	P9WPE7	groEL2	sp|P9WPE7|CH602_MYCTU 60 kDa chaperonin 2 OS=Mycobacterium tuberculosis (strain ATCC 25618 / H37Rv) OX=83332 GN=groEL2 PE=1 SV=1	1375.17	true	1	0	49.44	56727	30	26	26	26	26	170	170
39056	O53872	fadB	tr|O53872|O53872_MYCTU 3-hydroxyacyl-CoA dehydrogenase OS=Mycobacterium tuberculosis (strain ATCC 25618 / H37Rv) OX=83332 GN=fadB PE=1 SV=1	1151.38	true	1	0	43.06	76104	41	30	30	34	34	110	110
40070	P9WPE9	groEL1	sp|P9WPE9|CH601_MYCTU 60 kDa chaperonin 1 OS=Mycobacterium tuberculosis (strain ATCC 25618 / H37Rv) OX=83332 GN=groEL1 PE=1 SV=1	1044.35	true	1	0	43.23	55877	31	18	18	20	20	79	79
38587	O53203	gdh	sp|O53203|DHE2_MYCTU NAD-specific glutamate dehydrogenase OS=Mycobacterium tuberculosis (strain ATCC 25618 / H37Rv) OX=83332 GN=gdh PE=1 SV=1	1012.86	true	1	0	23.28	176900	108	32	32	32	32	78	78
39416	P9WPU5	atpD	sp|P9WPU5|ATPB_MYCTU ATP synthase subunit beta OS=Mycobacterium tuberculosis (strain ATCC 25618 / H37Rv) OX=83332 GN=atpD PE=1 SV=1	1000.99	true	1	0	50.62	53094	29	19	19	27	27	96	96
38739	P9WGY9	rpoB	sp|P9WGY9|RPOB_MYCTU DNA-directed RNA polymerase subunit beta OS=Mycobacterium tuberculosis (strain ATCC 25618 / H37Rv) OX=83332 GN=rpoB PE=1 SV=1	973.734	true	1	10	27.25	129865	69	28	28	30	30	73	73
38996	P9WMJ9	dnaK	sp|P9WMJ9|DNAK_MYCTU Chaperone protein DnaK OS=Mycobacterium tuberculosis (strain ATCC 25618 / H37Rv) OX=83332 GN=dnaK PE=1 SV=1	951.794	true	1	0	35.52	66831	34	23	22	24	23	110	108
39942	P9WNN1	tuf	sp|P9WNN1|EFTU_MYCTU Elongation factor Tu OS=Mycobacterium tuberculosis (strain ATCC 25618 / H37Rv) OX=83332 GN=tuf PE=1 SV=1	927.952	true	1	1	71.46	43594	25	19	19	22	22	126	126
38974	P9WPC9	clpC1	sp|P9WPC9|CLPC1_MYCTU ATP-dependent Clp protease ATP-binding subunit ClpC1 OS=Mycobacterium tuberculosis (strain ATCC 25618 / H37Rv) OX=83332 GN=clpC1 PE=1 SV=1	910.177	true	1	0	34.08	93552	51	26	25	28	27	59	55
40295	P9WK07	metE	sp|P9WK07|METE_MYCTU 5-methyltetrahydropteroyltriglutamate--homocysteine methyltransferase OS=Mycobacterium tuberculosis (strain ATCC 25618 / H37Rv) OX=83332 GN=metE PE=1 SV=1	905.318	true	1	0	35.57	81582	41	26	26	27	27	83	83
39335	P9WPI3	eccA3	sp|P9WPI3|ECCA3_MYCTU ESX-3 secretion system protein EccA3 OS=Mycobacterium tuberculosis (strain ATCC 25618 / H37Rv) OX=83332 GN=eccA3 PE=1 SV=1	901.864	true	1	0	42.95	68107	35	23	23	26	26	88	88
38986	P9WK17	glcB	sp|P9WK17|MASZ_MYCTU Malate synthase G OS=Mycobacterium tuberculosis (strain ATCC 25618 / H37Rv) OX=83332 GN=glcB PE=1 SV=1	868.047	true	1	0	28.07	80403	36	20	20	24	24	72	72
38444	I6Y778	fabG4	tr|I6Y778|I6Y778_MYCTU Probable 3-oxoacyl-[acyl-carrier protein] reductase FabG4 (3-ketoacyl-acyl carrier protein reductase) OS=Mycobacterium tuberculosis (strain ATCC 25618 / H37Rv) OX=83332 GN=fabG4 PE=1 SV=1	845.939	true	1	0	44.71	46830	28	15	15	18	18	56	56
38529	P9WFL3	Rv3193c	sp|P9WFL3|Y3193_MYCTU UPF0182 protein Rv3193c OS=Mycobacterium tuberculosis (strain ATCC 25618 / H37Rv) OX=83332 GN=Rv3193c PE=1 SV=1	841.694	true	1	1	27.72	107502	49	19	19	19	19	50	50
38988	P9WIS5	kgd	sp|P9WIS5|KGD_MYCTU Multifunctional 2-oxoglutarate metabolism enzyme OS=Mycobacterium tuberculosis (strain ATCC 25618 / H37Rv) OX=83332 GN=kgd PE=1 SV=1	829.841	true	1	0	27.38	135902	70	28	28	29	29	72	72
38973	P9WPD1	clpB	sp|P9WPD1|CLPB_MYCTU Chaperone protein ClpB OS=Mycobacterium tuberculosis (strain ATCC 25618 / H37Rv) OX=83332 GN=clpB PE=1 SV=1	820.42	true	1	0	33.61	92568	52	25	24	25	24	59	55
40036	O53166	acn	sp|O53166|ACNA_MYCTU Aconitate hydratase A OS=Mycobacterium tuberculosis (strain ATCC 25618 / H37Rv) OX=83332 GN=acn PE=1 SV=1	807.706	true	1	0	26.09	102449	51	21	21	22	22	56	56
40286	P95227	fadD2	tr|P95227|P95227_MYCTU Probable fatty-acid-CoA ligase FadD2 (Fatty-acid-CoA synthetase) (Fatty-acid-CoA synthase) OS=Mycobacterium tuberculosis (strain ATCC 25618 / H37Rv) OX=83332 GN=fadD2 PE=1 SV=1	793.694	true	1	0	50.36	59893	28	20	20	20	20	77	77
38497	P9WIT3	Rv1771	sp|P9WIT3|GULDH_MYCTU L-gulono-1,4-lactone dehydrogenase OS=Mycobacterium tuberculosis (strain ATCC 25618 / H37Rv) OX=83332 GN=Rv1771 PE=1 SV=1	759.568	true	1	0	46.5	48045	26	15	15	18	18	50	50
40381	P9WHP5	Rv2744c	sp|P9WHP5|35KD_MYCTU 35 kDa protein OS=Mycobacterium tuberculosis (strain ATCC 25618 / H37Rv) OX=83332 GN=Rv2744c PE=1 SV=1	746.639	true	1	0	63.33	29258	18	12	12	14	14	53	53
38756	P9WMJ7	htpG	sp|P9WMJ7|HTPG_MYCTU Chaperone protein HtpG OS=Mycobacterium tuberculosis (strain ATCC 25618 / H37Rv) OX=83332 GN=htpG PE=1 SV=1	740.315	true	1	1	24.11	72961	39	16	15	17	16	49	44
38410	P9WQF7	fadE10	sp|P9WQF7|Y873_MYCTU Probable acyl-CoA dehydrogenase FadE10 OS=Mycobacterium tuberculosis (strain ATCC 25618 / H37Rv) OX=83332 GN=fadE10 PE=1 SV=1	733.706	true	1	0	33.23	70745	42	19	19	21	21	57	57
39628	P71590	fhaA	sp|P71590|FHAA_MYCTU FHA domain-containing protein FhaA OS=Mycobacterium tuberculosis (strain ATCC 25618 / H37Rv) OX=83332 GN=fhaA PE=1 SV=1	728.072	true	1	0	35.29	56880	31	13	13	13	13	61	61
40415	O53580	fadD32	sp|O53580|FAA32_MYCTU Long-chain-fatty-acid--AMP ligase FadD32 OS=Mycobacterium tuberculosis (strain ATCC 25618 / H37Rv) OX=83332 GN=fadD32 PE=1 SV=1	726.785	true	1	0	35.79	69232	30	22	22	23	23	86	86
38581	O53521	fadD15	sp|O53521|FAC15_MYCTU Long-chain-fatty-acid--CoA ligase FadD15 OS=Mycobacterium tuberculosis (strain ATCC 25618 / H37Rv) OX=83332 GN=fadD15 PE=1 SV=3	723.207	true	1	0	32.5	64035	38	15	15	16	16	58	58
40410	P9WI57	pnp	sp|P9WI57|PNP_MYCTU Polyribonucleotide nucleotidyltransferase OS=Mycobacterium tuberculosis (strain ATCC 25618 / H37Rv) OX=83332 GN=pnp PE=1 SV=1	684.695	true	1	0	26.2	79735	36	20	20	22	22	65	65
39094	P9WGV1	metK	sp|P9WGV1|METK_MYCTU S-adenosylmethionine synthase OS=Mycobacterium tuberculosis (strain ATCC 25618 / H37Rv) OX=83332 GN=metK PE=1 SV=1	670.926	true	1	0	44.42	43047	23	15	15	16	16	55	55
38606	P9WPU7	atpA	sp|P9WPU7|ATPA_MYCTU ATP synthase subunit alpha OS=Mycobacterium tuberculosis (strain ATCC 25618 / H37Rv) OX=83332 GN=atpA PE=1 SV=1	656.576	true	1	1	37.52	59288	30	19	19	19	19	67	67
39153	P9WNA5	eccC5	sp|P9WNA5|ECCC5_MYCTU ESX-5 secretion system protein EccC5 OS=Mycobacterium tuberculosis (strain ATCC 25618 / H37Rv) OX=83332 GN=eccC5 PE=1 SV=1	645.255	true	1	0	17.69	152740	70	18	18	19	19	38	38
39542	P9WN39	glnA1	sp|P9WN39|GLN1B_MYCTU Glutamine synthetase OS=Mycobacterium tuberculosis (strain ATCC 25618 / H37Rv) OX=83332 GN=glnA1 PE=1 SV=1	640.314	true	1	0	32.43	53570	22	13	13	16	16	64	64
39496	P9WGP5	secA1	sp|P9WGP5|SECA1_MYCTU Protein translocase subunit SecA 1 OS=Mycobacterium tuberculosis (strain ATCC 25618 / H37Rv) OX=83332 GN=secA1 PE=1 SV=1	634.403	true	1	0	22.97	106022	55	19	19	21	21	44	44
38549	P9WIS7	dlaT	sp|P9WIS7|ODP2_MYCTU Dihydrolipoyllysine-residue acetyltransferase component of pyruvate dehydrogenase complex OS=Mycobacterium tuberculosis (strain ATCC 25618 / H37Rv) OX=83332 GN=dlaT PE=1 SV=1	633.277	true	1	0	35.62	57088	28	15	15	16	16	47	47
39423	P9WND5	lldD	sp|P9WND5|LLDD_MYCTU Putative L-lactate dehydrogenase OS=Mycobacterium tuberculosis (strain ATCC 25618 / H37Rv) OX=83332 GN=lldD PE=1 SV=1	629.705	true	1	0	41.79	45342	26	14	14	17	17	79	79
39524	P9WPE5	groS	sp|P9WPE5|CH10_MYCTU 10 kDa chaperonin OS=Mycobacterium tuberculosis (strain ATCC 25618 / H37Rv) OX=83332 GN=groS PE=1 SV=1	621.232	true	1	0	92	10804	7	10	10	10	10	101	101
40160	I6XF52	Rv2721c	tr|I6XF52|I6XF52_MYCTU Possible conserved transmembrane alanine and glycine rich protein OS=Mycobacterium tuberculosis (strain ATCC 25618 / H37Rv) OX=83332 GN=Rv2721c PE=1 SV=1	594.317	true	1	0	29.47	72372	25	15	15	15	15	42	42
38653	P9WNR3	eccB3	sp|P9WNR3|ECCB3_MYCTU ESX-3 secretion system ATPase EccB3 OS=Mycobacterium tuberculosis (strain ATCC 25618 / H37Rv) OX=83332 GN=eccB3 PE=1 SV=1	591.157	true	1	0	30.86	55943	25	14	14	14	14	60	60
39400	P9WG25	tkt	sp|P9WG25|TKT_MYCTU Transketolase OS=Mycobacterium tuberculosis (strain ATCC 25618 / H37Rv) OX=83332 GN=tkt PE=1 SV=1	589.967	true	1	0	28.86	75589	28	17	17	17	17	45	45
38977	P9WPD5	gltA2	sp|P9WPD5|CISY1_MYCTU Citrate synthase 1 OS=Mycobacterium tuberculosis (strain ATCC 25618 / H37Rv) OX=83332 GN=gltA2 PE=1 SV=1	576.433	true	1	0	38.05	47978	24	15	14	16	15	54	53
38729	P9WNX3	serA	sp|P9WNX3|SERA_MYCTU D-3-phosphoglycerate dehydrogenase OS=Mycobacterium tuberculosis (strain ATCC 25618 / H37Rv) OX=83332 GN=serA PE=1 SV=1	576.35	true	1	0	33.33	54554	31	15	15	15	15	53	53
38714	O53611	icd2	tr|O53611|O53611_MYCTU Isocitrate dehydrogenase [NADP] OS=Mycobacterium tuberculosis (strain ATCC 25618 / H37Rv) OX=83332 GN=icd2 PE=1 SV=1	565.274	true	1	0	35.84	82550	40	20	20	20	20	50	50
39384	P9WI79	pknD	sp|P9WI79|PKND_MYCTU Serine/threonine-protein kinase PknD OS=Mycobacterium tuberculosis (strain ATCC 25618 / H37Rv) OX=83332 GN=pknD PE=1 SV=1	562.805	true	1	0	22.59	69545	24	11	11	14	14	28	28
38664	B5TV88	cfp-10	tr|B5TV88|B5TV88_MYCTU ESAT-6-like protein OS=Mycobacterium tuberculosis (strain ATCC 25618 / H37Rv) OX=83332 GN=cfp-10 PE=3 SV=1	552.592	true	2	0	78	10794	8	7	7	9	9	93	93
38592	P9WH43	rpsA	sp|P9WH43|RS1_MYCTU 30S ribosomal protein S1 OS=Mycobacterium tuberculosis (strain ATCC 25618 / H37Rv) OX=83332 GN=rpsA PE=1 SV=1	551.745	true	1	1	30.15	53202	31	13	13	15	15	47	47
38921	Q79FN7	moxR1	tr|Q79FN7|Q79FN7_MYCTU Probable transcriptional regulatory protein MoxR1 OS=Mycobacterium tuberculosis (strain ATCC 25618 / H37Rv) OX=83332 GN=moxR1 PE=1 SV=1	548.341	true	1	0	36.87	40763	22	13	12	15	14	58	51
39760	P96825	Rv0148	sp|P96825|Y0148_MYCTU Putative short-chain type dehydrogenase/reductase Rv0148 OS=Mycobacterium tuberculosis (strain ATCC 25618 / H37Rv) OX=83332 GN=Rv0148 PE=1 SV=3	538.137	true	1	0	40.21	29779	18	7	7	10	10	43	43
38652	P9WGV3	ahcY	sp|P9WGV3|SAHH_MYCTU Adenosylhomocysteinase OS=Mycobacterium tuberculosis (strain ATCC 25618 / H37Rv) OX=83332 GN=ahcY PE=1 SV=1	535.89	true	1	0	36.16	54324	28	16	16	20	20	72	72
38598	O53422	fadA3	tr|O53422|O53422_MYCTU Probable beta-ketoacyl CoA thiolase FadA3 OS=Mycobacterium tuberculosis (strain ATCC 25618 / H37Rv) OX=83332 GN=fadA3 PE=1 SV=1	528.791	true	1	0	41.73	42655	24	12	12	13	13	38	38
39933	P9WH75	nrdE	sp|P9WH75|RIR1_MYCTU Ribonucleoside-diphosphate reductase subunit alpha OS=Mycobacterium tuberculosis (strain ATCC 25618 / H37Rv) OX=83332 GN=nrdE PE=1 SV=1	528.681	true	1	0	20.69	82441	39	15	15	18	18	44	44
39493	O06291	htrA	tr|O06291|O06291_MYCTU Probable serine protease HtrA (DEGP protein) OS=Mycobacterium tuberculosis (strain ATCC 25618 / H37Rv) OX=83332 GN=htrA PE=1 SV=3	519.902	true	1	0	30.3	54190	31	12	12	12	12	44	44
39758	P9WIR7	apa	sp|P9WIR7|APA_MYCTU Alanine and proline-rich secreted protein Apa OS=Mycobacterium tuberculosis (strain ATCC 25618 / H37Rv) OX=83332 GN=apa PE=1 SV=1	517.619	true	1	0	25.85	32721	9	5	5	8	8	82	82
39864	I6Y7V6	fadD31	tr|I6Y7V6|I6Y7V6_MYCTU Probable acyl-CoA ligase FadD31 (Acyl-CoA synthetase) (Acyl-CoA synthase) OS=Mycobacterium tuberculosis (strain ATCC 25618 / H37Rv) OX=83332 GN=fadD31 PE=1 SV=1	515.737	true	1	0	28.55	66310	32	14	14	15	15	50	50
39350	P9WNM7	fusA	sp|P9WNM7|EFG_MYCTU Elongation factor G OS=Mycobacterium tuberculosis (strain ATCC 25618 / H37Rv) OX=83332 GN=fusA PE=1 SV=1	512.533	true	1	0	21.26	77203	38	13	13	13	13	40	40
40406	P9WQD9	kasA	sp|P9WQD9|FAB1_MYCTU 3-oxoacyl-[acyl-carrier-protein] synthase 1 OS=Mycobacterium tuberculosis (strain ATCC 25618 / H37Rv) OX=83332 GN=kasA PE=1 SV=1	503.68	true	1	0	31.73	43316	17	8	8	9	9	30	30
39469	O05842	Rv3224	tr|O05842|O05842_MYCTU Possible iron-regulated short-chain dehydrogenase/reductase OS=Mycobacterium tuberculosis (strain ATCC 25618 / H37Rv) OX=83332 GN=Rv3224 PE=1 SV=1	499.928	true	1	0	45.04	29814	16	10	10	12	12	30	30
39018	P9WQG1	fadE25	sp|P9WQG1|ACDP_MYCTU Probable acyl-CoA dehydrogenase fadE25 OS=Mycobacterium tuberculosis (strain ATCC 25618 / H37Rv) OX=83332 GN=fadE25 PE=1 SV=1	496.393	true	1	0	29.05	41723	21	10	10	12	12	40	40
39655	P9WG49	topA	sp|P9WG49|TOP1_MYCTU DNA topoisomerase 1 OS=Mycobacterium tuberculosis (strain ATCC 25618 / H37Rv) OX=83332 GN=topA PE=1 SV=1	495.383	true	1	0	18.95	102336	60	13	13	13	13	32	32
39680	P9WPR9	Rv1488	sp|P9WPR9|Y1488_MYCTU Uncharacterized protein Rv1488 OS=Mycobacterium tuberculosis (strain ATCC 25618 / H37Rv) OX=83332 GN=Rv1488 PE=1 SV=1	492.859	true	1	0	39.37	41282	20	13	13	14	14	50	50
38677	P9WG47	gyrA	sp|P9WG47|GYRA_MYCTU DNA gyrase subunit A OS=Mycobacterium tuberculosis (strain ATCC 25618 / H37Rv) OX=83332 GN=gyrA PE=1 SV=1	490.914	true	1	1	19.45	92274	50	15	15	15	15	32	32
40426	O53871	fadA	sp|O53871|Y0859_MYCTU Putative acyltransferase Rv0859 OS=Mycobacterium tuberculosis (strain ATCC 25618 / H37Rv) OX=83332 GN=fadA PE=1 SV=1	477.589	true	1	0	25.31	42414	19	7	7	9	9	29	29
38852	P9WQP1	fbpB	sp|P9WQP1|A85B_MYCTU Diacylglycerol acyltransferase/mycolyltransferase Ag85B OS=Mycobacterium tuberculosis (strain ATCC 25618 / H37Rv) OX=83332 GN=fbpB PE=1 SV=1	476.94	true	1	0	21.85	34581	11	5	4	7	5	62	36
38610	P9WQA7	Rv2298	sp|P9WQA7|Y2298_MYCTU Uncharacterized oxidoreductase Rv2298 OS=Mycobacterium tuberculosis (strain ATCC 25618 / H37Rv) OX=83332 GN=Rv2298 PE=1 SV=1	475.164	true	1	0	44.89	34986	20	13	13	13	13	29	29
40252	P9WNG9	etfA	sp|P9WNG9|ETFA_MYCTU Electron transfer flavoprotein subunit alpha OS=Mycobacterium tuberculosis (strain ATCC 25618 / H37Rv) OX=83332 GN=etfA PE=1 SV=1	470.454	true	1	0	48.43	31691	17	9	9	9	9	39	39
38826	O53842	Rv0831c	tr|O53842|O53842_MYCTU Conserved protein OS=Mycobacterium tuberculosis (strain ATCC 25618 / H37Rv) OX=83332 GN=Rv0831c PE=1 SV=3	470.231	true	1	0	44.65	30189	16	9	9	10	10	42	42
39053	P9WQ59	fadD28	sp|P9WQ59|FAA28_MYCTU Long-chain-fatty-acid--AMP ligase FadD28 OS=Mycobacterium tuberculosis (strain ATCC 25618 / H37Rv) OX=83332 GN=fadD28 PE=1 SV=1	464.697	true	1	1	22.41	62641	28	10	7	11	8	27	22
39186	P9WHH9	lpdC	sp|P9WHH9|DLDH_MYCTU Dihydrolipoyl dehydrogenase OS=Mycobacterium tuberculosis (strain ATCC 25618 / H37Rv) OX=83332 GN=lpdC PE=1 SV=1	462.504	true	1	0	29.74	49239	24	12	12	13	13	42	42
40153	I6Y498	Rv3680	tr|I6Y498|I6Y498_MYCTU Probable anion transporter ATPase OS=Mycobacterium tuberculosis (strain ATCC 25618 / H37Rv) OX=83332 GN=Rv3680 PE=1 SV=1	461.635	true	1	0	34.97	41405	25	11	11	13	13	23	23
38927	P95072	sppA	tr|P95072|P95072_MYCTU Possible protease IV SppA (Endopeptidase IV) (Signal peptide peptidase) OS=Mycobacterium tuberculosis (strain ATCC 25618 / H37Rv) OX=83332 GN=sppA PE=1 SV=1	451.595	true	1	0	29.21	65936	33	13	13	13	13	24	24
39500	P9WNM1	tsf	sp|P9WNM1|EFTS_MYCTU Elongation factor Ts OS=Mycobacterium tuberculosis (strain ATCC 25618 / H37Rv) OX=83332 GN=tsf PE=1 SV=1	451.299	true	1	0	56.46	28755	20	13	13	13	13	42	42
38853	P9WQP3	fbpA	sp|P9WQP3|A85A_MYCTU Diacylglycerol acyltransferase/mycolyltransferase Ag85A OS=Mycobacterium tuberculosis (strain ATCC 25618 / H37Rv) OX=83332 GN=fbpA PE=1 SV=1	451.259	true	1	0	28.11	35686	15	8	7	9	7	54	28
40429	P96409	Rv0227c	tr|P96409|P96409_MYCTU Probable conserved membrane protein OS=Mycobacterium tuberculosis (strain ATCC 25618 / H37Rv) OX=83332 GN=Rv0227c PE=1 SV=1	448.223	true	1	0	35.15	45528	23	11	11	12	12	33	33
38755	P9WK61	lpqH	sp|P9WK61|LPQH_MYCTU Lipoprotein LpqH OS=Mycobacterium tuberculosis (strain ATCC 25618 / H37Rv) OX=83332 GN=lpqH PE=1 SV=1	446.453	true	1	0	28.93	15147	7	2	2	5	5	54	54
39391	P9WJE5	eccE3	sp|P9WJE5|ECCE3_MYCTU ESX-3 secretion system protein EccE3 OS=Mycobacterium tuberculosis (strain ATCC 25618 / H37Rv) OX=83332 GN=eccE3 PE=1 SV=1	442.695	true	1	0	29.61	35932	20	9	9	9	9	48	48
38486	P9WMH3	crp	sp|P9WMH3|CRPL_MYCTU CRP-like cAMP-activated global transcriptional regulator OS=Mycobacterium tuberculosis (strain ATCC 25618 / H37Rv) OX=83332 GN=crp PE=1 SV=1	440.979	true	1	0	59.82	24791	16	12	12	12	12	32	32
39765	P9WGC5	sucC	sp|P9WGC5|SUCC_MYCTU Succinate--CoA ligase [ADP-forming] subunit beta OS=Mycobacterium tuberculosis (strain ATCC 25618 / H37Rv) OX=83332 GN=sucC PE=1 SV=1	440.174	true	1	0	33.85	40926	24	13	13	14	14	39	39
38837	P9WNX9	gabD1	sp|P9WNX9|GABD1_MYCTU Succinate-semialdehyde dehydrogenase [NADP(+)] 1 OS=Mycobacterium tuberculosis (strain ATCC 25618 / H37Rv) OX=83332 GN=gabD1 PE=1 SV=1	438.319	true	1	0	23.19	48545	23	7	7	8	8	17	17
38670	P9WNL1	eno	sp|P9WNL1|ENO_MYCTU Enolase OS=Mycobacterium tuberculosis (strain ATCC 25618 / H37Rv) OX=83332 GN=eno PE=1 SV=1	435.285	true	1	0	29.6	44962	23	10	10	10	10	36	36
39675	O86361	fadA2	tr|O86361|O86361_MYCTU Probable acetyl-CoA acyltransferase FadA2 (3-ketoacyl-CoA thiolase) (Beta-ketothiolase) OS=Mycobacterium tuberculosis (strain ATCC 25618 / H37Rv) OX=83332 GN=fadA2 PE=1 SV=1	429.593	true	1	0	22.05	46107	20	9	9	11	11	40	40
38488	P9WMS3	dhmA1	sp|P9WMS3|DHMA1_MYCTU Haloalkane dehalogenase 1 OS=Mycobacterium tuberculosis (strain ATCC 25618 / H37Rv) OX=83332 GN=dhmA1 PE=1 SV=1	429.171	true	1	0	39	33358	20	10	10	11	11	53	53
39433	P9WFW7	alaS	sp|P9WFW7|SYA_MYCTU Alanine--tRNA ligase OS=Mycobacterium tuberculosis (strain ATCC 25618 / H37Rv) OX=83332 GN=alaS PE=1 SV=1	428.13	true	1	0	15.6	97357	53	12	12	12	12	26	26
38749	Q6MX39	umaA	sp|Q6MX39|UMAA_MYCTU S-adenosylmethionine-dependent methyltransferase UmaA OS=Mycobacterium tuberculosis (strain ATCC 25618 / H37Rv) OX=83332 GN=umaA PE=1 SV=1	426.324	true	1	0	42.66	33096	19	13	12	14	13	37	33
38731	P95228	fadE6	tr|P95228|P95228_MYCTU Probable acyl-CoA dehydrogenase FadE6 OS=Mycobacterium tuberculosis (strain ATCC 25618 / H37Rv) OX=83332 GN=fadE6 PE=1 SV=1	422.818	true	1	0	18.47	78477	40	12	12	13	13	32	32
39640	P9WQH7	accD5	sp|P9WQH7|PCC5_MYCTU Probable propionyl-CoA carboxylase beta chain 5 OS=Mycobacterium tuberculosis (strain ATCC 25618 / H37Rv) OX=83332 GN=accD5 PE=1 SV=1	415.036	true	1	0	32.66	59354	27	13	13	13	13	31	31
38663	P9WMU1	wag31	sp|P9WMU1|WAG31_MYCTU Cell wall synthesis protein Wag31 OS=Mycobacterium tuberculosis (strain ATCC 25618 / H37Rv) OX=83332 GN=wag31 PE=1 SV=1	413.629	true	1	0	41.54	28277	16	9	9	10	10	27	27
39276	P9WIH3	pckG	sp|P9WIH3|PCKG_MYCTU Phosphoenolpyruvate carboxykinase [GTP] OS=Mycobacterium tuberculosis (strain ATCC 25618 / H37Rv) OX=83332 GN=pckG PE=1 SV=1	406.606	true	1	1	25.58	67253	30	14	14	15	15	32	32
39885	P9WIN9	mpt64	sp|P9WIN9|MP64_MYCTU Immunogenic protein MPT64 OS=Mycobacterium tuberculosis (strain ATCC 25618 / H37Rv) OX=83332 GN=mpt64 PE=1 SV=1	406.3	true	1	0	35.96	24855	10	8	8	8	8	54	54
38883	P9WNM9	Rv0120c	sp|P9WNM9|EFGL_MYCTU Elongation factor G-like protein OS=Mycobacterium tuberculosis (strain ATCC 25618 / H37Rv) OX=83332 GN=Rv0120c PE=1 SV=1	405.929	true	1	0	15.41	75631	40	10	10	10	10	25	25
39088	O07417	lprK	tr|O07417|O07417_MYCTU Possible Mce-family lipoprotein LprK (Mce-family lipoprotein Mce1E) OS=Mycobacterium tuberculosis (strain ATCC 25618 / H37Rv) OX=83332 GN=lprK PE=1 SV=1	405.453	true	1	1	27.69	42240	22	9	9	9	9	21	21
40272	O05307	fadD6	tr|O05307|O05307_MYCTU Probable fatty-acid-CoA ligase FadD6 (Fatty-acid-CoA synthetase) (Fatty-acid-CoA synthase) OS=Mycobacterium tuberculosis (strain ATCC 25618 / H37Rv) OX=83332 GN=fadD6 PE=1 SV=1	405.377	true	1	0	22.11	64337	34	11	11	13	13	26	26
40284	P9WFJ5	Rv2345	sp|P9WFJ5|Y2345_MYCTU UPF0603 protein Rv2345 OS=Mycobacterium tuberculosis (strain ATCC 25618 / H37Rv) OX=83332 GN=Rv2345 PE=1 SV=1	403.093	true	1	0	23.18	70030	39	11	11	11	11	16	16
40270	O06218	Rv2159c	tr|O06218|O06218_MYCTU Conserved protein OS=Mycobacterium tuberculosis (strain ATCC 25618 / H37Rv) OX=83332 GN=Rv2159c PE=1 SV=1	400.718	true	1	0	31.98	36376	13	10	10	10	10	55	55
39278	P9WNU1	dnaN	sp|P9WNU1|DPO3B_MYCTU Beta sliding clamp OS=Mycobacterium tuberculosis (strain ATCC 25618 / H37Rv) OX=83332 GN=dnaN PE=1 SV=1	400.656	true	1	0	26.62	42113	21	10	10	11	11	31	31
39522	P9WIS9	aceE	sp|P9WIS9|ODP1_MYCTU Pyruvate dehydrogenase E1 component OS=Mycobacterium tuberculosis (strain ATCC 25618 / H37Rv) OX=83332 GN=aceE PE=1 SV=2	393.532	true	1	0	14.95	103440	48	13	13	15	15	34	34
38489	P9WPH9	eccA1	sp|P9WPH9|ECCA1_MYCTU ESX-1 secretion system protein EccA1 OS=Mycobacterium tuberculosis (strain ATCC 25618 / H37Rv) OX=83332 GN=eccA1 PE=1 SV=1	388.993	true	1	0	23.56	62426	29	12	12	12	12	31	31
39771	O33263	Rv2129c	tr|O33263|O33263_MYCTU Probable oxidoreductase OS=Mycobacterium tuberculosis (strain ATCC 25618 / H37Rv) OX=83332 GN=Rv2129c PE=1 SV=3	386.692	true	1	0	34.13	31331	22	9	9	10	10	17	17
38913	P9WI81	pknB	sp|P9WI81|PKNB_MYCTU Serine/threonine-protein kinase PknB OS=Mycobacterium tuberculosis (strain ATCC 25618 / H37Rv) OX=83332 GN=pknB PE=1 SV=1	386.34	true	1	0	18.69	66510	34	8	8	8	8	22	22
39651	P96890	accA	tr|P96890|P96890_MYCTU Probable bifunctional protein acetyl-/propionyl-coenzyme A carboxylase (Alpha chain) AccA3: biotin carboxylase + biotin carboxyl carrier protein (BCCP) OS=Mycobacterium tuberculosis (strain ATCC 25618 / H37Rv) OX=83332 GN=accA	384.763	true	1	0	23.67	63783	36	10	10	11	11	37	37
40442	P96202	ppsC	sp|P96202|PPSC_MYCTU Phthiocerol synthesis polyketide synthase type I PpsC OS=Mycobacterium tuberculosis (strain ATCC 25618 / H37Rv) OX=83332 GN=ppsC PE=1 SV=2	384.292	true	1	0	5.3	230622	98	9	9	9	9	14	14
39210	P9WJA9	garA	sp|P9WJA9|GARA_MYCTU Glycogen accumulation regulator GarA OS=Mycobacterium tuberculosis (strain ATCC 25618 / H37Rv) OX=83332 GN=garA PE=1 SV=1	383.899	true	1	0	45.68	17251	9	5	5	5	5	31	31
39498	P9WHF9	cysA1	sp|P9WHF9|THTR_MYCTU Putative thiosulfate sulfurtransferase OS=Mycobacterium tuberculosis (strain ATCC 25618 / H37Rv) OX=83332 GN=cysA1 PE=1 SV=1	381.428	true	1	0	45.85	31015	23	13	13	13	13	38	38
38784	O53554	ilvX	sp|O53554|ILVX_MYCTU Putative acetolactate synthase large subunit IlvX OS=Mycobacterium tuberculosis (strain ATCC 25618 / H37Rv) OX=83332 GN=ilvX PE=1 SV=1	379.07	true	1	0	15.34	52072	21	8	8	10	10	20	20
40379	P9WGZ1	rpoA	sp|P9WGZ1|RPOA_MYCTU DNA-directed RNA polymerase subunit alpha OS=Mycobacterium tuberculosis (strain ATCC 25618 / H37Rv) OX=83332 GN=rpoA PE=1 SV=1	372.275	true	1	0	34.01	37706	20	10	10	10	10	42	42
39812	P9WNU5	polA	sp|P9WNU5|DPO1_MYCTU DNA polymerase I OS=Mycobacterium tuberculosis (strain ATCC 25618 / H37Rv) OX=83332 GN=polA PE=1 SV=1	370.399	true	1	0	16.92	98472	54	13	13	13	13	22	22
38453	P9WJK3	mviN	sp|P9WJK3|MVINL_MYCTU Probable peptidoglycan biosynthesis protein MviN OS=Mycobacterium tuberculosis (strain ATCC 25618 / H37Rv) OX=83332 GN=mviN PE=1 SV=1	369.722	true	1	0	14.44	123564	53	14	14	14	14	23	23
39438	P9WQA5	Rv2971	sp|P9WQA5|Y2971_MYCTU Uncharacterized oxidoreductase Rv2971 OS=Mycobacterium tuberculosis (strain ATCC 25618 / H37Rv) OX=83332 GN=Rv2971 PE=1 SV=1	368.052	true	1	0	31.91	30364	15	8	8	9	9	27	27
39191	P9WMK1	hspX	sp|P9WMK1|ACR_MYCTU Alpha-crystallin OS=Mycobacterium tuberculosis (strain ATCC 25618 / H37Rv) OX=83332 GN=hspX PE=1 SV=1	367.521	true	1	0	54.17	16227	10	9	9	10	10	56	56
38859	I6X654	fadE22	tr|I6X654|I6X654_MYCTU Probable acyl-CoA dehydrogenase FadE22 OS=Mycobacterium tuberculosis (strain ATCC 25618 / H37Rv) OX=83332 GN=fadE22 PE=1 SV=1	367.344	true	1	0	19.42	76741	40	11	11	11	11	21	21
38642	P9WPV3	atpFH	sp|P9WPV3|ATPFD_MYCTU ATP synthase subunit b-delta OS=Mycobacterium tuberculosis (strain ATCC 25618 / H37Rv) OX=83332 GN=atpFH PE=1 SV=1	366.253	true	1	0	22.87	48806	24	8	8	8	8	25	25
38496	P9WGU1	pstS1	sp|P9WGU1|PSTS1_MYCTU Phosphate-binding protein PstS 1 OS=Mycobacterium tuberculosis (strain ATCC 25618 / H37Rv) OX=83332 GN=pstS1 PE=1 SV=1	365.311	true	1	0	24.06	38243	9	6	6	7	7	27	27
39340	P9WQK3	ettA	sp|P9WQK3|ETTA_MYCTU Energy-dependent translational throttle protein EttA OS=Mycobacterium tuberculosis (strain ATCC 25618 / H37Rv) OX=83332 GN=ettA PE=1 SV=1	364.4	true	1	0	23.48	61893	30	12	12	13	13	33	33
38816	P9WJE1	espA	sp|P9WJE1|ESPA_MYCTU ESX-1 secretion-associated protein EspA OS=Mycobacterium tuberculosis (strain ATCC 25618 / H37Rv) OX=83332 GN=espA PE=1 SV=1	362.534	true	1	0	22.7	39888	11	7	7	7	7	23	23
39673	P9WKE5	pyk	sp|P9WKE5|KPYK_MYCTU Pyruvate kinase OS=Mycobacterium tuberculosis (strain ATCC 25618 / H37Rv) OX=83332 GN=pyk PE=1 SV=1	362.244	true	1	1	26.06	50699	30	10	10	13	13	28	28
39176	P9WKJ7	ilvC	sp|P9WKJ7|ILVC_MYCTU Ketol-acid reductoisomerase (NADP(+)) OS=Mycobacterium tuberculosis (strain ATCC 25618 / H37Rv) OX=83332 GN=ilvC PE=1 SV=2	359.904	true	1	0	33.53	36535	23	10	10	11	11	38	38
39358	P9WP69	ctaC	sp|P9WP69|COX2_MYCTU Cytochrome c oxidase subunit 2 OS=Mycobacterium tuberculosis (strain ATCC 25618 / H37Rv) OX=83332 GN=ctaC PE=1 SV=1	355.872	true	1	0	27.27	40480	18	8	8	8	8	23	23
38499	O53670	Rv0248c	tr|O53670|O53670_MYCTU Probable succinate dehydrogenase [iron-sulfur subunit] (Succinic dehydrogenase) OS=Mycobacterium tuberculosis (strain ATCC 25618 / H37Rv) OX=83332 GN=Rv0248c PE=1 SV=1	353.407	true	1	0	18.89	70681	43	10	10	10	10	20	20
40440	P9WK55	lprA	sp|P9WK55|LPRA_MYCTU Lipoprotein LprA OS=Mycobacterium tuberculosis (strain ATCC 25618 / H37Rv) OX=83332 GN=lprA PE=1 SV=1	350.323	true	1	0	43.85	24874	12	8	8	8	8	24	24
39013	P9WG33	tal	sp|P9WG33|TAL_MYCTU Transaldolase OS=Mycobacterium tuberculosis (strain ATCC 25618 / H37Rv) OX=83332 GN=tal PE=1 SV=1	349.661	true	1	0	26.27	40721	24	9	9	11	11	26	26
40360	P9WH37	rpsC	sp|P9WH37|RS3_MYCTU 30S ribosomal protein S3 OS=Mycobacterium tuberculosis (strain ATCC 25618 / H37Rv) OX=83332 GN=rpsC PE=1 SV=1	349.38	true	1	0	44.16	30020	20	12	12	12	12	36	36
38672	P9WKI7	guaB	sp|P9WKI7|IMDH_MYCTU Inosine-5'-monophosphate dehydrogenase OS=Mycobacterium tuberculosis (strain ATCC 25618 / H37Rv) OX=83332 GN=guaB PE=1 SV=1	348.304	true	1	0	29.68	54867	32	14	14	15	15	33	33
39576	P9WQN9	fbpC	sp|P9WQN9|A85C_MYCTU Diacylglycerol acyltransferase/mycolyltransferase Ag85C OS=Mycobacterium tuberculosis (strain ATCC 25618 / H37Rv) OX=83332 GN=fbpC PE=1 SV=1	345.921	true	1	0	26.76	36771	15	8	8	10	10	33	33
39920	O53565	Rv3520c	sp|O53565|Y3520_MYCTU Putative coenzyme F420-dependent oxidoreductase Rv3520c OS=Mycobacterium tuberculosis (strain ATCC 25618 / H37Rv) OX=83332 GN=Rv3520c PE=1 SV=1	345.068	true	1	0	29.11	37617	18	9	9	10	10	25	25
38868	O53182	korA	sp|O53182|KORA_MYCTU 2-oxoglutarate oxidoreductase subunit KorA OS=Mycobacterium tuberculosis (strain ATCC 25618 / H37Rv) OX=83332 GN=korA PE=1 SV=3	343.599	true	1	0	17.76	69182	29	11	11	11	11	24	24
39913	P9WKC7	tgs2	sp|P9WKC7|TGS2_MYCTU Probable diacyglycerol O-acyltransferase tgs2 OS=Mycobacterium tuberculosis (strain ATCC 25618 / H37Rv) OX=83332 GN=tgs2 PE=1 SV=1	343.409	true	1	0	21.59	49304	26	9	9	10	10	24	24
39708	P9WH39	rpsB	sp|P9WH39|RS2_MYCTU 30S ribosomal protein S2 OS=Mycobacterium tuberculosis (strain ATCC 25618 / H37Rv) OX=83332 GN=rpsB PE=1 SV=1	342.903	true	1	0	27.18	31089	17	8	8	9	9	23	23
38769	P9WKE3	prs	sp|P9WKE3|KPRS_MYCTU Ribose-phosphate pyrophosphokinase OS=Mycobacterium tuberculosis (strain ATCC 25618 / H37Rv) OX=83332 GN=prs PE=1 SV=1	341.839	true	1	0	34.05	35477	22	11	11	12	12	29	29
39259	P9WN83	gap	sp|P9WN83|G3P_MYCTU Glyceraldehyde-3-phosphate dehydrogenase OS=Mycobacterium tuberculosis (strain ATCC 25618 / H37Rv) OX=83332 GN=gap PE=1 SV=1	341.114	true	1	0	32.45	35956	19	9	9	9	9	33	33
40303	P9WK13	mdh	sp|P9WK13|MDH_MYCTU Malate dehydrogenase OS=Mycobacterium tuberculosis (strain ATCC 25618 / H37Rv) OX=83332 GN=mdh PE=1 SV=1	340.443	true	1	0	28.88	34322	18	8	8	8	8	27	27
40132	P9WHC7	rplA	sp|P9WHC7|RL1_MYCTU 50S ribosomal protein L1 OS=Mycobacterium tuberculosis (strain ATCC 25618 / H37Rv) OX=83332 GN=rplA PE=1 SV=1	339.868	true	1	0	36.17	24756	16	7	7	7	7	17	17
38901	P9WH35	rpsD	sp|P9WH35|RS4_MYCTU 30S ribosomal protein S4 OS=Mycobacterium tuberculosis (strain ATCC 25618 / H37Rv) OX=83332 GN=rpsD PE=1 SV=1	338.08	true	1	0	49.25	23476	15	11	11	11	11	33	33
38481	O69689	Rv3722c	sp|O69689|ASPAT_MYCTU Aspartate aminotransferase OS=Mycobacterium tuberculosis (strain ATCC 25618 / H37Rv) OX=83332 GN=Rv3722c PE=1 SV=2	337.495	true	1	0	26.67	47341	24	11	11	12	12	37	37
39386	P9WGC7	sucD	sp|P9WGC7|SUCD_MYCTU Succinate--CoA ligase [ADP-forming] subunit alpha OS=Mycobacterium tuberculosis (strain ATCC 25618 / H37Rv) OX=83332 GN=sucD PE=1 SV=1	336.305	true	1	0	26.73	31229	15	6	6	7	7	25	25
38845	P9WKF5	adk	sp|P9WKF5|KAD_MYCTU Adenylate kinase OS=Mycobacterium tuberculosis (strain ATCC 25618 / H37Rv) OX=83332 GN=adk PE=1 SV=1	333.839	true	1	0	46.96	20125	14	7	7	8	8	17	17
38796	O53666	fadE5	tr|O53666|O53666_MYCTU Probable acyl-CoA dehydrogenase FadE5 OS=Mycobacterium tuberculosis (strain ATCC 25618 / H37Rv) OX=83332 GN=fadE5 PE=1 SV=1	332.977	true	1	0	18.82	66046	38	10	8	10	8	19	13
39717	P9WG67	trxA	sp|P9WG67|THIO_MYCTU Thioredoxin OS=Mycobacterium tuberculosis (strain ATCC 25618 / H37Rv) OX=83332 GN=trxA PE=1 SV=1	329.641	true	1	0	61.21	12544	9	6	6	7	7	34	34
38866	P9WGV5	Rv2953	sp|P9WGV5|TAER_MYCTU Trans-acting enoyl reductase OS=Mycobacterium tuberculosis (strain ATCC 25618 / H37Rv) OX=83332 GN=Rv2953 PE=1 SV=1	328.317	true	1	0	23.21	45104	26	8	7	9	8	21	17
38583	P9WII9	pdxS	sp|P9WII9|PDXS_MYCTU Pyridoxal 5'-phosphate synthase subunit PdxS OS=Mycobacterium tuberculosis (strain ATCC 25618 / H37Rv) OX=83332 GN=pdxS PE=1 SV=1	327.214	true	1	0	36.79	31365	17	8	8	9	9	13	13
39504	P9WNP7	fadB2	sp|P9WNP7|FADB2_MYCTU 3-hydroxybutyryl-CoA dehydrogenase OS=Mycobacterium tuberculosis (strain ATCC 25618 / H37Rv) OX=83332 GN=fadB2 PE=1 SV=1	325.378	true	1	0	27.27	30728	19	6	6	7	7	15	15
39547	O06582	prpD	sp|O06582|PRPD_MYCTU 2-methylcitrate dehydratase OS=Mycobacterium tuberculosis (strain ATCC 25618 / H37Rv) OX=83332 GN=prpD PE=1 SV=1	324.484	true	1	0	18.06	57783	30	10	10	11	11	23	23
39439	P9WQL5	mkl	sp|P9WQL5|MKL_MYCTU Probable ribonucleotide transport ATP-binding protein mkl OS=Mycobacterium tuberculosis (strain ATCC 25618 / H37Rv) OX=83332 GN=mkl PE=1 SV=1	324.046	true	1	0	21.17	39394	21	9	9	12	12	31	31
39095	P9WG45	gyrB	sp|P9WG45|GYRB_MYCTU DNA gyrase subunit B OS=Mycobacterium tuberculosis (strain ATCC 25618 / H37Rv) OX=83332 GN=gyrB PE=1 SV=1	322.723	true	1	3	19.85	74091	36	11	11	12	12	22	22
39277	P9WGY1	frr	sp|P9WGY1|RRF_MYCTU Ribosome-recycling factor OS=Mycobacterium tuberculosis (strain ATCC 25618 / H37Rv) OX=83332 GN=frr PE=1 SV=1	321.659	true	1	0	47.03	20828	13	8	8	9	9	26	26
39809	P96414	fadE4	tr|P96414|P96414_MYCTU Probable acyl-CoA dehydrogenase FadE4 OS=Mycobacterium tuberculosis (strain ATCC 25618 / H37Rv) OX=83332 GN=fadE4 PE=1 SV=1	320.456	true	1	0	22.71	63495	33	11	11	11	11	28	28
39409	P9WNN9	echA8	sp|P9WNN9|ECHA8_MYCTU Probable enoyl-CoA hydratase echA8 OS=Mycobacterium tuberculosis (strain ATCC 25618 / H37Rv) OX=83332 GN=echA8 PE=1 SV=1	319.21	true	1	0	33.85	27273	14	7	7	9	9	16	16
38678	O07415	mce1C	tr|O07415|O07415_MYCTU Mce-family protein Mce1C OS=Mycobacterium tuberculosis (strain ATCC 25618 / H37Rv) OX=83332 GN=mce1C PE=1 SV=1	318.63	true	1	1	25.24	53817	23	14	14	14	14	35	35
38909	P9WPB3	pcaA	sp|P9WPB3|CMAS3_MYCTU Cyclopropane mycolic acid synthase 3 OS=Mycobacterium tuberculosis (strain ATCC 25618 / H37Rv) OX=83332 GN=pcaA PE=1 SV=1	318.593	true	1	0	37.28	33028	20	9	8	10	9	24	19
38688	P96832		tr|P96832|P96832_MYCTU Probable NAD(P) transhydrogenase (Subunit alpha) PntAa [first part catalytic part] (Pyridine nucleotide transhydrogenase subunit alpha) (Nicotinamide nucleotide transhydrogenase subunit alpha) OS=Mycobacterium tuberculosis (st	317.738	true	1	0	24.32	37694	23	7	7	7	7	15	15
38820	P9WGM7	mtrA	sp|P9WGM7|MTRA_MYCTU DNA-binding response regulator MtrA OS=Mycobacterium tuberculosis (strain ATCC 25618 / H37Rv) OX=83332 GN=mtrA PE=1 SV=1	317.721	true	1	0	29.39	25279	11	6	6	7	7	27	27
39954	P9WPU9	atpG	sp|P9WPU9|ATPG_MYCTU ATP synthase gamma chain OS=Mycobacterium tuberculosis (strain ATCC 25618 / H37Rv) OX=83332 GN=atpG PE=1 SV=1	316.93	true	1	0	32.79	33890	18	8	8	9	9	29	29
38809	P9WQD7	kasB	sp|P9WQD7|FAB2_MYCTU 3-oxoacyl-[acyl-carrier-protein] synthase 2 OS=Mycobacterium tuberculosis (strain ATCC 25618 / H37Rv) OX=83332 GN=kasB PE=1 SV=1	315.443	true	1	0	26.38	44277	23	9	9	12	12	29	29
39807	P9WQA3	fba	sp|P9WQA3|ALF_MYCTU Fructose-bisphosphate aldolase OS=Mycobacterium tuberculosis (strain ATCC 25618 / H37Rv) OX=83332 GN=fba PE=1 SV=1	311.743	true	1	0	29.65	36544	22	8	8	9	9	27	27
39839	P9WHW3	ppiA	sp|P9WHW3|PPIA_MYCTU Peptidyl-prolyl cis-trans isomerase A OS=Mycobacterium tuberculosis (strain ATCC 25618 / H37Rv) OX=83332 GN=ppiA PE=1 SV=1	310.238	true	1	0	46.15	19239	13	6	6	6	6	22	22
39528	I6YBZ8	htdY	sp|I6YBZ8|HTDY_MYCTU 3-hydroxyacyl-thioester dehydratase Y OS=Mycobacterium tuberculosis (strain ATCC 25618 / H37Rv) OX=83332 GN=htdY PE=1 SV=1	309.82	true	1	0	41.38	30296	16	10	10	10	10	25	25
39315	O53896	pepD	tr|O53896|O53896_MYCTU Probable serine protease PepD (Serine proteinase) (MTB32B) OS=Mycobacterium tuberculosis (strain ATCC 25618 / H37Rv) OX=83332 GN=pepD PE=1 SV=1	308.539	true	1	0	24.57	46453	21	7	7	7	7	15	15
39081	P9WGT9	pstS2	sp|P9WGT9|PSTS2_MYCTU Phosphate-binding protein PstS 2 OS=Mycobacterium tuberculosis (strain ATCC 25618 / H37Rv) OX=83332 GN=pstS2 PE=1 SV=1	305.923	true	1	0	24.59	37864	12	5	5	7	7	14	14
39519	P9WGD9	ftsY	sp|P9WGD9|FTSY_MYCTU Signal recognition particle receptor FtsY OS=Mycobacterium tuberculosis (strain ATCC 25618 / H37Rv) OX=83332 GN=ftsY PE=1 SV=1	301.616	true	1	0	18.72	44031	23	7	7	9	9	19	19
39075	P9WFI9	Rv0281	sp|P9WFI9|Y293_MYCTU Putative S-adenosyl-L-methionine-dependent methyltransferase Rv0281 OS=Mycobacterium tuberculosis (strain ATCC 25618 / H37Rv) OX=83332 GN=Rv0281 PE=1 SV=1	299.673	true	1	1	26.49	32998	21	7	7	7	7	25	25
40043	P9WNY1	Rv0458	sp|P9WNY1|ALDH_MYCTU Probable aldehyde dehydrogenase OS=Mycobacterium tuberculosis (strain ATCC 25618 / H37Rv) OX=83332 GN=Rv0458 PE=1 SV=1	299.646	true	1	0	24.06	54575	28	10	10	10	10	20	20
39633	P9WHT3	pepA	sp|P9WHT3|AMPA_MYCTU Probable cytosol aminopeptidase OS=Mycobacterium tuberculosis (strain ATCC 25618 / H37Rv) OX=83332 GN=pepA PE=1 SV=1	295.882	true	1	0	21.36	53481	28	9	9	11	11	29	29
38894	I6WZG6	cfp29	tr|I6WZG6|I6WZG6_MYCTU 29 kDa antigen CFP29 OS=Mycobacterium tuberculosis (strain ATCC 25618 / H37Rv) OX=83332 GN=cfp29 PE=1 SV=1	292.237	true	1	0	26.04	28830	16	6	6	6	6	17	17
39908	P9WIP1	mpt63	sp|P9WIP1|MP63_MYCTU Immunogenic protein MPT63 OS=Mycobacterium tuberculosis (strain ATCC 25618 / H37Rv) OX=83332 GN=mpt63 PE=1 SV=1	291.81	true	1	0	57.23	16514	8	5	5	5	5	33	33
39167	O53519	TB16.3	tr|O53519|O53519_MYCTU Conserved protein TB16.3 OS=Mycobacterium tuberculosis (strain ATCC 25618 / H37Rv) OX=83332 GN=TB16.3 PE=1 SV=1	289.158	true	1	0	41.67	16325	9	6	6	8	8	20	20
39676	P9WHT9	prcB	sp|P9WHT9|PSB_MYCTU Proteasome subunit beta OS=Mycobacterium tuberculosis (strain ATCC 25618 / H37Rv) OX=83332 GN=prcB PE=1 SV=1	289.137	true	1	0	24.4	30305	15	5	5	6	6	12	12
40370	O07177	mak	sp|O07177|MAK1_MYCTU Maltokinase OS=Mycobacterium tuberculosis (strain ATCC 25618 / H37Rv) OX=83332 GN=mak PE=1 SV=2	287.046	true	1	0	25.05	49879	26	10	10	10	10	18	18
39112	P9WKI5	guaB3	sp|P9WKI5|Y3410_MYCTU Uncharacterized oxidoreductase Rv3410c OS=Mycobacterium tuberculosis (strain ATCC 25618 / H37Rv) OX=83332 GN=guaB3 PE=1 SV=1	286.295	true	1	0	30.4	38991	18	8	8	8	8	13	13
39712	L7N655	pepN	tr|L7N655|L7N655_MYCTU Alanine aminopeptidase OS=Mycobacterium tuberculosis (strain ATCC 25618 / H37Rv) OX=83332 GN=pepN PE=1 SV=1	282.268	true	1	0	14.4	94285	46	10	10	10	10	22	22
39236	P96824	Rv0147	tr|P96824|P96824_MYCTU Aldehyde dehydrogenase OS=Mycobacterium tuberculosis (strain ATCC 25618 / H37Rv) OX=83332 GN=Rv0147 PE=1 SV=1	280.586	true	1	0	28.06	55035	26	11	11	13	13	26	26
39833	P9WN93	fumC	sp|P9WN93|FUMC_MYCTU Fumarate hydratase class II OS=Mycobacterium tuberculosis (strain ATCC 25618 / H37Rv) OX=83332 GN=fumC PE=1 SV=1	278.159	true	1	0	23	50141	24	10	10	11	11	23	23
39891	P9WGP3	secA2	sp|P9WGP3|SECA2_MYCTU Protein translocase subunit SecA 2 OS=Mycobacterium tuberculosis (strain ATCC 25618 / H37Rv) OX=83332 GN=secA2 PE=1 SV=1	277.876	true	1	0	11.88	88952	49	9	9	9	9	17	17
38542	O53404	Rv1056	tr|O53404|O53404_MYCTU Conserved protein OS=Mycobacterium tuberculosis (strain ATCC 25618 / H37Rv) OX=83332 GN=Rv1056 PE=1 SV=1	277.841	true	1	0	39.76	28946	18	9	9	9	9	20	20
39383	A5YKM2	ppk1	tr|A5YKM2|A5YKM2_MYCTU Polyphosphate kinase OS=Mycobacterium tuberculosis (strain ATCC 25618 / H37Rv) OX=83332 GN=ppk1 PE=3 SV=1	276.262	true	2	0	14.96	83039	47	10	10	10	10	18	18
38471	P9WGI1	sigA	sp|P9WGI1|SIGA_MYCTU RNA polymerase sigma factor SigA OS=Mycobacterium tuberculosis (strain ATCC 25618 / H37Rv) OX=83332 GN=sigA PE=1 SV=1	275.669	true	1	1	18.56	57800	23	9	9	9	9	22	22
39887	P9WHF7	sseA	sp|P9WHF7|THT2_MYCTU Putative thiosulfate sulfurtransferase SseA OS=Mycobacterium tuberculosis (strain ATCC 25618 / H37Rv) OX=83332 GN=sseA PE=1 SV=1	275.581	true	1	0	37.04	33320	19	9	9	10	10	22	22
38867	O53176	Rv2449c	sp|O53176|Y2449_MYCTU Putative trans-acting enoyl reductase Rv2449c OS=Mycobacterium tuberculosis (strain ATCC 25618 / H37Rv) OX=83332 GN=Rv2449c PE=1 SV=3	274.698	true	1	0	23.63	44379	23	8	7	8	7	20	16
39587	P9WK45	lprG	sp|P9WK45|LPRG_MYCTU Lipoarabinomannan carrier protein LprG OS=Mycobacterium tuberculosis (strain ATCC 25618 / H37Rv) OX=83332 GN=lprG PE=1 SV=1	274.624	true	1	0	24.58	24548	8	5	5	6	6	13	13
39986	P9WKK1	infB	sp|P9WKK1|IF2_MYCTU Translation initiation factor IF-2 OS=Mycobacterium tuberculosis (strain ATCC 25618 / H37Rv) OX=83332 GN=infB PE=1 SV=1	273.626	true	1	0	11.11	94041	47	9	9	9	9	21	21
38920	I6YGX9	moxR2	tr|I6YGX9|I6YGX9_MYCTU Probable methanol dehydrogenase transcriptional regulatory protein MoxR2 OS=Mycobacterium tuberculosis (strain ATCC 25618 / H37Rv) OX=83332 GN=moxR2 PE=1 SV=1	272.779	true	1	0	24.58	37936	21	8	7	9	8	22	15
39759	O33185	Rv1683	tr|O33185|O33185_MYCTU Possible bifunctional enzyme long-chain acyl-CoA synthase and lipase OS=Mycobacterium tuberculosis (strain ATCC 25618 / H37Rv) OX=83332 GN=Rv1683 PE=1 SV=3	272.638	true	1	0	9.71	107395	56	9	9	9	9	21	21
40001	O53346	Rv3200c	tr|O53346|O53346_MYCTU Possible transmembrane cation transporter OS=Mycobacterium tuberculosis (strain ATCC 25618 / H37Rv) OX=83332 GN=Rv3200c PE=1 SV=1	271.021	true	1	0	23.1	38132	20	6	6	6	6	12	12
38558	P9WPI5	Rv0106	sp|P9WPI5|Y106_MYCTU Uncharacterized protein Rv0106 OS=Mycobacterium tuberculosis (strain ATCC 25618 / H37Rv) OX=83332 GN=Rv0106 PE=1 SV=1	270.129	true	1	0	20.35	43700	23	8	8	8	8	32	32
39371	P9WJD9	espB	sp|P9WJD9|ESPB_MYCTU ESX-1 secretion-associated protein EspB OS=Mycobacterium tuberculosis (strain ATCC 25618 / H37Rv) OX=83332 GN=espB PE=1 SV=1	269.426	true	1	0	19.78	47594	23	8	8	9	9	18	18
39741	P9WLH9	Rv2226	sp|P9WLH9|Y2226_MYCTU Uncharacterized protein Rv2226 OS=Mycobacterium tuberculosis (strain ATCC 25618 / H37Rv) OX=83332 GN=Rv2226 PE=1 SV=1	268.791	true	1	0	21.64	56333	29	8	8	8	8	18	18
38851	P71790	gmdA	tr|P71790|P71790_MYCTU GDP-mannose 4,6-dehydratase OS=Mycobacterium tuberculosis (strain ATCC 25618 / H37Rv) OX=83332 GN=gmdA PE=1 SV=2	268.621	true	1	0	20.29	38342	22	5	5	6	6	15	15
39392	P9WQB1	ald	sp|P9WQB1|DHA_MYCTU Alanine dehydrogenase OS=Mycobacterium tuberculosis (strain ATCC 25618 / H37Rv) OX=83332 GN=ald PE=1 SV=1	267.649	true	1	0	28.3	38713	19	9	9	10	10	26	26
38911	Q79FX8	mmaA4	sp|Q79FX8|MMAA4_MYCTU Hydroxymycolate synthase MmaA4 OS=Mycobacterium tuberculosis (strain ATCC 25618 / H37Rv) OX=83332 GN=mmaA4 PE=1 SV=1	264.887	true	1	0	27.24	34670	18	7	6	7	6	20	14
40330	P9WFT9	proS	sp|P9WFT9|SYP_MYCTU Proline--tRNA ligase OS=Mycobacterium tuberculosis (strain ATCC 25618 / H37Rv) OX=83332 GN=proS PE=1 SV=1	264.113	true	1	0	14.78	63302	34	7	7	7	7	12	12
39341	O06396	Rv0530	tr|O06396|O06396_MYCTU Conserved protein OS=Mycobacterium tuberculosis (strain ATCC 25618 / H37Rv) OX=83332 GN=Rv0530 PE=1 SV=1	263.852	true	1	0	39.01	43055	23	11	11	11	11	18	18
40139	P9WMW1	glgP	sp|P9WMW1|PHSG_MYCTU Glycogen phosphorylase OS=Mycobacterium tuberculosis (strain ATCC 25618 / H37Rv) OX=83332 GN=glgP PE=1 SV=1	263.192	true	1	0	13.79	95515	46	11	11	11	11	24	24
39530	P9WMN7	moeZ	sp|P9WMN7|MOEZ_MYCTU Probable adenylyltransferase/sulfurtransferase MoeZ OS=Mycobacterium tuberculosis (strain ATCC 25618 / H37Rv) OX=83332 GN=moeZ PE=1 SV=1	260.864	true	1	0	35.71	42173	22	12	12	12	12	37	37
38942	P71905	rne	tr|P71905|P71905_MYCTU Possible ribonuclease E Rne OS=Mycobacterium tuberculosis (strain ATCC 25618 / H37Rv) OX=83332 GN=rne PE=1 SV=2	259.218	true	1	0	13.12	103390	43	9	9	9	9	13	13
39796	P9WJA1	hsaA	sp|P9WJA1|HSAA_MYCTU Flavin-dependent monooxygenase, oxygenase subunit HsaA OS=Mycobacterium tuberculosis (strain ATCC 25618 / H37Rv) OX=83332 GN=hsaA PE=1 SV=1	258.935	true	1	0	18.78	43143	22	6	6	6	6	9	9
39573	O06802	Rv1769	tr|O06802|O06802_MYCTU Conserved protein OS=Mycobacterium tuberculosis (strain ATCC 25618 / H37Rv) OX=83332 GN=Rv1769 PE=1 SV=1	257.814	true	1	0	17.87	45413	21	7	7	8	8	19	19
39687	O07414	mce1B	tr|O07414|O07414_MYCTU Mce-family protein Mce1B OS=Mycobacterium tuberculosis (strain ATCC 25618 / H37Rv) OX=83332 GN=mce1B PE=1 SV=1	256.784	true	1	0	28.32	37727	22	9	9	9	9	20	20
38665	P9WGD5	ssb	sp|P9WGD5|SSB_MYCTU Single-stranded DNA-binding protein OS=Mycobacterium tuberculosis (strain ATCC 25618 / H37Rv) OX=83332 GN=ssb PE=1 SV=1	255.395	true	1	0	43.29	17353	8	4	4	4	4	30	30
40146	L0T2W6	mce1F	tr|L0T2W6|L0T2W6_MYCTU Mce-family protein Mce1F OS=Mycobacterium tuberculosis (strain ATCC 25618 / H37Rv) OX=83332 GN=mce1F PE=1 SV=1	255.228	true	1	0	15.53	54037	24	6	6	6	6	18	18
40367	O53943	espG5	sp|O53943|ESPG5_MYCTU ESX-5 secretion-associated protein EspG5 OS=Mycobacterium tuberculosis (strain ATCC 25618 / H37Rv) OX=83332 GN=espG5 PE=1 SV=1	255.078	true	1	0	23.33	32400	16	6	6	6	6	12	12
39505	P9WNQ3	eccD3	sp|P9WNQ3|ECCD3_MYCTU ESX-3 secretion system protein EccD3 OS=Mycobacterium tuberculosis (strain ATCC 25618 / H37Rv) OX=83332 GN=eccD3 PE=1 SV=1	254.75	true	1	0	13.77	47944	16	6	6	8	8	36	36
39140	P9WHA5	rplB	sp|P9WHA5|RL2_MYCTU 50S ribosomal protein L2 OS=Mycobacterium tuberculosis (strain ATCC 25618 / H37Rv) OX=83332 GN=rplB PE=1 SV=1	254.212	true	1	0	33.93	30577	15	8	8	8	8	22	22
38948	P95159	Rv1855c	tr|P95159|P95159_MYCTU Possible oxidoreductase OS=Mycobacterium tuberculosis (strain ATCC 25618 / H37Rv) OX=83332 GN=Rv1855c PE=1 SV=2	253.873	true	1	0	24.76	33220	15	7	7	8	8	20	20
38654	P9WHL7	purL	sp|P9WHL7|PURL_MYCTU Phosphoribosylformylglycinamidine synthase subunit PurL OS=Mycobacterium tuberculosis (strain ATCC 25618 / H37Rv) OX=83332 GN=purL PE=1 SV=2	253.468	true	1	0	12.92	80802	37	8	8	8	8	15	15
39256	I6YEH6	echA16	tr|I6YEH6|I6YEH6_MYCTU Probable enoyl-CoA hydratase EchA16 (Enoyl hydrase) (Unsaturated acyl-CoA hydratase) (Crotonase) OS=Mycobacterium tuberculosis (strain ATCC 25618 / H37Rv) OX=83332 GN=echA16 PE=1 SV=1	253.012	true	1	0	32.53	26630	15	6	6	6	6	12	12
39240	P9WFX9	trpB	sp|P9WFX9|TRPB_MYCTU Tryptophan synthase beta chain OS=Mycobacterium tuberculosis (strain ATCC 25618 / H37Rv) OX=83332 GN=trpB PE=1 SV=1	252.837	true	1	0	20.14	44645	23	8	8	8	8	20	20
39207	P9WIU9	nusG	sp|P9WIU9|NUSG_MYCTU Transcription termination/antitermination protein NusG OS=Mycobacterium tuberculosis (strain ATCC 25618 / H37Rv) OX=83332 GN=nusG PE=1 SV=1	252.803	true	1	0	27.73	25447	10	5	5	6	6	15	15
39425	P9WNE1	fgd1	sp|P9WNE1|FGD_MYCTU F420-dependent glucose-6-phosphate dehydrogenase OS=Mycobacterium tuberculosis (strain ATCC 25618 / H37Rv) OX=83332 GN=fgd1 PE=1 SV=1	252.005	true	1	0	22.32	36989	22	7	7	7	7	16	16
38532	P71897	Rv2315c	tr|P71897|P71897_MYCTU Conserved protein OS=Mycobacterium tuberculosis (strain ATCC 25618 / H37Rv) OX=83332 GN=Rv2315c PE=1 SV=2	251.61	true	1	0	14.65	54578	28	7	7	8	8	10	10
38904	P71658	mihF	tr|P71658|P71658_MYCTU Putative integration host factor MihF OS=Mycobacterium tuberculosis (strain ATCC 25618 / H37Rv) OX=83332 GN=mihF PE=1 SV=1	250.725	true	1	0	23.16	20835	10	4	4	5	5	26	26
39148	P9WIR3	cfp32	sp|P9WIR3|CFP32_MYCTU Putative glyoxylase CFP32 OS=Mycobacterium tuberculosis (strain ATCC 25618 / H37Rv) OX=83332 GN=cfp32 PE=1 SV=1	248.92	true	1	0	22.22	27343	7	3	3	5	5	21	21
38573	P75019	echA21	tr|P75019|P75019_MYCTU Possible enoyl-CoA hydratase EchA21 (Enoyl hydrase) (Unsaturated acyl-CoA hydratase) (Crotonase) OS=Mycobacterium tuberculosis (strain ATCC 25618 / H37Rv) OX=83332 GN=echA21 PE=1 SV=1	248.613	true	1	0	31.02	29101	18	8	8	9	9	20	20
38495	O05882	Rv3237c	tr|O05882|O05882_MYCTU Conserved protein OS=Mycobacterium tuberculosis (strain ATCC 25618 / H37Rv) OX=83332 GN=Rv3237c PE=1 SV=1	248.587	true	1	0	50.62	17234	14	7	7	7	7	11	11
39609	P9WQE1	ppsE	sp|P9WQE1|PPSE_MYCTU Phthiocerol synthesis polyketide synthase type I PpsE OS=Mycobacterium tuberculosis (strain ATCC 25618 / H37Rv) OX=83332 GN=ppsE PE=1 SV=1	248.523	true	1	0	6.99	158745	71	10	10	10	10	19	19
39917	P9WFX7	trpC	sp|P9WFX7|TRPC_MYCTU Indole-3-glycerol phosphate synthase OS=Mycobacterium tuberculosis (strain ATCC 25618 / H37Rv) OX=83332 GN=trpC PE=1 SV=1	248.233	true	1	0	28.68	28023	19	7	7	7	7	15	15
38850	O06216	Rv2161c	tr|O06216|O06216_MYCTU Conserved protein OS=Mycobacterium tuberculosis (strain ATCC 25618 / H37Rv) OX=83332 GN=Rv2161c PE=1 SV=1	247.045	true	1	0	26.04	30768	17	7	7	7	7	23	23
39271	P9WFJ9	Rv0637	sp|P9WFJ9|Y637_MYCTU UPF0336 protein Rv0637 OS=Mycobacterium tuberculosis (strain ATCC 25618 / H37Rv) OX=83332 GN=Rv0637 PE=1 SV=1	247.02	true	1	0	31.33	18930	8	5	5	7	7	16	16
38953	O06348	Rv3485c	tr|O06348|O06348_MYCTU Probable short-chain type dehydrogenase/reductase OS=Mycobacterium tuberculosis (strain ATCC 25618 / H37Rv) OX=83332 GN=Rv3485c PE=1 SV=1	246.477	true	1	0	28.34	33194	18	6	6	6	6	9	9
40245	I6XW38	Rv0730	tr|I6XW38|I6XW38_MYCTU DNA topoisomerase (ATP-hydrolyzing) OS=Mycobacterium tuberculosis (strain ATCC 25618 / H37Rv) OX=83332 GN=Rv0730 PE=1 SV=1	245.703	true	1	0	38.02	25980	14	7	7	7	7	14	14
39719	P9WH87	rplC	sp|P9WH87|RL3_MYCTU 50S ribosomal protein L3 OS=Mycobacterium tuberculosis (strain ATCC 25618 / H37Rv) OX=83332 GN=rplC PE=1 SV=1	244.607	true	1	0	44.7	23090	14	9	9	9	9	15	15
39193	P9WGS1	Rv1543	sp|P9WGS1|Y1543_MYCTU Uncharacterized oxidoreductase Rv1543 OS=Mycobacterium tuberculosis (strain ATCC 25618 / H37Rv) OX=83332 GN=Rv1543 PE=1 SV=1	243.94	true	1	0	24.63	36821	21	7	7	7	7	15	15
39513	I6XD69	pks12	tr|I6XD69|I6XD69_MYCTU Polyketide synthase Pks12 OS=Mycobacterium tuberculosis (strain ATCC 25618 / H37Rv) OX=83332 GN=pks12 PE=1 SV=1	243.445	true	1	0	4.99	431607	166	10	8	10	8	13	10
39261	O07422	Rv0178	tr|O07422|O07422_MYCTU Probable conserved Mce associated membrane protein OS=Mycobacterium tuberculosis (strain ATCC 25618 / H37Rv) OX=83332 GN=Rv0178 PE=1 SV=1	243.425	true	1	0	24.59	25912	13	4	4	4	4	6	6
39607	P9WIP9	hbhA	sp|P9WIP9|HBHA_MYCTU Heparin-binding hemagglutinin OS=Mycobacterium tuberculosis (strain ATCC 25618 / H37Rv) OX=83332 GN=hbhA PE=1 SV=1	243.064	true	1	0	34.67	21534	10	8	8	8	8	31	31
38517	P9WN37	glnA2	sp|P9WN37|GLN1A_MYCTU Glutamine synthetase OS=Mycobacterium tuberculosis (strain ATCC 25618 / H37Rv) OX=83332 GN=glnA2 PE=1 SV=1	243.028	true	1	0	16.14	49608	18	5	5	6	6	12	12
39827	P9WIM7	pra	sp|P9WIM7|PRA_MYCTU Proline-rich antigen homolog OS=Mycobacterium tuberculosis (strain ATCC 25618 / H37Rv) OX=83332 GN=pra PE=1 SV=1	241.835	true	1	0	17.08	25076	6	3	3	5	5	23	23
39563	P9WH33	rpsE	sp|P9WH33|RS5_MYCTU 30S ribosomal protein S5 OS=Mycobacterium tuberculosis (strain ATCC 25618 / H37Rv) OX=83332 GN=rpsE PE=1 SV=1	241.826	true	1	0	36.36	22888	13	7	7	8	8	16	16
38515	P9WN49	glmS	sp|P9WN49|GLMS_MYCTU Glutamine--fructose-6-phosphate aminotransferase [isomerizing] OS=Mycobacterium tuberculosis (strain ATCC 25618 / H37Rv) OX=83332 GN=glmS PE=1 SV=1	240.842	true	1	1	13.94	67572	38	8	8	8	8	18	18
40232	Q6MX43	secE2	sp|Q6MX43|DODEC_MYCTU Calcium dodecin OS=Mycobacterium tuberculosis (strain ATCC 25618 / H37Rv) OX=83332 GN=secE2 PE=1 SV=1	240.772	true	1	0	61.97	7966	4	4	4	5	5	21	21
39690	P9WQF3	acpM	sp|P9WQF3|ACPM_MYCTU Meromycolate extension acyl carrier protein OS=Mycobacterium tuberculosis (strain ATCC 25618 / H37Rv) OX=83332 GN=acpM PE=1 SV=1	240.087	true	1	0	44.35	12524	6	5	5	5	5	21	21
39267	I6Y8B5	echA3	tr|I6Y8B5|I6Y8B5_MYCTU Probable enoyl-CoA hydratase EchA3 (Enoyl hydrase) (Unsaturated acyl-CoA hydratase) (Crotonase) OS=Mycobacterium tuberculosis (strain ATCC 25618 / H37Rv) OX=83332 GN=echA3 PE=1 SV=1	239.558	true	1	0	19.91	24355	16	4	4	5	5	14	14
38951	O05853	Rv3213c	tr|O05853|O05853_MYCTU Possible SOJ/para-related protein OS=Mycobacterium tuberculosis (strain ATCC 25618 / H37Rv) OX=83332 GN=Rv3213c PE=1 SV=1	238.479	true	1	0	31.58	28575	14	8	8	9	9	22	22
39784	P9WKI3	guaB1	sp|P9WKI3|Y1843_MYCTU Uncharacterized oxidoreductase Rv1843c OS=Mycobacterium tuberculosis (strain ATCC 25618 / H37Rv) OX=83332 GN=guaB1 PE=1 SV=1	237.716	true	1	0	18.16	49965	30	6	6	6	6	12	12
39722	P9WN69	pgi	sp|P9WN69|G6PI_MYCTU Glucose-6-phosphate isomerase OS=Mycobacterium tuberculosis (strain ATCC 25618 / H37Rv) OX=83332 GN=pgi PE=1 SV=1	237.602	true	1	0	17.9	59974	25	7	7	7	7	15	15
40110	P9WNL9	embA	sp|P9WNL9|EMBA_MYCTU Probable arabinosyltransferase A OS=Mycobacterium tuberculosis (strain ATCC 25618 / H37Rv) OX=83332 GN=embA PE=1 SV=1	236.002	true	1	0	8.87	115724	49	9	9	9	9	15	15
39472	P9WK95	leuD	sp|P9WK95|LEUD_MYCTU 3-isopropylmalate dehydratase small subunit OS=Mycobacterium tuberculosis (strain ATCC 25618 / H37Rv) OX=83332 GN=leuD PE=1 SV=1	235.843	true	1	0	34.85	21780	14	5	5	5	5	10	10
39437	P9WHF3	rho	sp|P9WHF3|RHO_MYCTU Transcription termination factor Rho OS=Mycobacterium tuberculosis (strain ATCC 25618 / H37Rv) OX=83332 GN=rho PE=1 SV=1	234.531	true	1	0	19.6	65133	39	9	9	9	9	20	20
39213	P9WH83	rplE	sp|P9WH83|RL5_MYCTU 50S ribosomal protein L5 OS=Mycobacterium tuberculosis (strain ATCC 25618 / H37Rv) OX=83332 GN=rplE PE=1 SV=1	234.409	true	1	0	35.29	21019	11	6	6	8	8	19	19
38644	P9WQB3	leuA	sp|P9WQB3|LEU1_MYCTU 2-isopropylmalate synthase OS=Mycobacterium tuberculosis (strain ATCC 25618 / H37Rv) OX=83332 GN=leuA PE=1 SV=1	234.374	true	1	0	12.11	70114	40	6	6	6	6	10	10
38992	O65936	Rv1751	tr|O65936|O65936_MYCTU Probable oxidoreductase OS=Mycobacterium tuberculosis (strain ATCC 25618 / H37Rv) OX=83332 GN=Rv1751 PE=1 SV=1	233.359	true	1	0	20	50412	28	9	9	9	9	20	20
39658	P9WGJ9	embR	sp|P9WGJ9|EMBR_MYCTU Transcriptional regulatory protein EmbR OS=Mycobacterium tuberculosis (strain ATCC 25618 / H37Rv) OX=83332 GN=embR PE=1 SV=1	232.461	true	1	0	21.13	41933	28	7	7	7	7	13	13
40117	P9WP11	Rv1558	sp|P9WP11|FQR58_MYCTU F420H(2)-dependent quinone reductase Rv1558 OS=Mycobacterium tuberculosis (strain ATCC 25618 / H37Rv) OX=83332 GN=Rv1558 PE=1 SV=1	232.086	true	1	0	56.76	16348	11	6	6	6	6	15	15
39357	O33268	Rv0338c	tr|O33268|O33268_MYCTU Probable iron-sulfur-binding reductase OS=Mycobacterium tuberculosis (strain ATCC 25618 / H37Rv) OX=83332 GN=Rv0338c PE=1 SV=1	231.128	true	1	0	8.16	95486	46	7	7	9	9	15	15
39144	P9WPQ9	bfr	sp|P9WPQ9|BFR_MYCTU Bacterioferritin OS=Mycobacterium tuberculosis (strain ATCC 25618 / H37Rv) OX=83332 GN=bfr PE=1 SV=1	230.674	true	1	0	35.85	18341	12	6	6	7	7	21	21
39307	O07416	mce1D	tr|O07416|O07416_MYCTU Mce-family protein Mce1D OS=Mycobacterium tuberculosis (strain ATCC 25618 / H37Rv) OX=83332 GN=mce1D PE=1 SV=1	230.435	true	1	0	22.08	56516	23	9	9	9	9	19	19
39444	P9WNP1	echA6	sp|P9WNP1|ECHA6_MYCTU Probable enoyl-CoA hydratase echA6 OS=Mycobacterium tuberculosis (strain ATCC 25618 / H37Rv) OX=83332 GN=echA6 PE=1 SV=1	230.389	true	1	0	34.57	26029	14	7	7	7	7	17	17
39270	P9WKK9	leuB	sp|P9WKK9|LEU3_MYCTU 3-isopropylmalate dehydrogenase OS=Mycobacterium tuberculosis (strain ATCC 25618 / H37Rv) OX=83332 GN=leuB PE=1 SV=1	228.891	true	1	0	27.38	35306	14	8	8	8	8	17	17
39749	O33272	Rv2969c	tr|O33272|O33272_MYCTU Possible conserved membrane or secreted protein OS=Mycobacterium tuberculosis (strain ATCC 25618 / H37Rv) OX=83332 GN=Rv2969c PE=1 SV=3	228.829	true	1	0	32.16	26862	17	8	8	8	8	19	19
39653	O69652	Rv3684	tr|O69652|O69652_MYCTU Probable lyase OS=Mycobacterium tuberculosis (strain ATCC 25618 / H37Rv) OX=83332 GN=Rv3684 PE=1 SV=3	226.593	true	1	0	21.1	37641	18	7	7	7	7	18	18
39757	P96834	pntB	tr|P96834|P96834_MYCTU NAD(P) transhydrogenase subunit beta OS=Mycobacterium tuberculosis (strain ATCC 25618 / H37Rv) OX=83332 GN=pntB PE=1 SV=1	224.702	true	1	0	16.21	48858	15	6	6	7	7	19	19
38452	O53181	korB	sp|O53181|KORB_MYCTU 2-oxoglutarate oxidoreductase subunit KorB OS=Mycobacterium tuberculosis (strain ATCC 25618 / H37Rv) OX=83332 GN=korB PE=1 SV=1	224.613	true	1	0	22.79	40143	26	7	7	7	7	12	12
39263	P9WI73	pknG	sp|P9WI73|PKNG_MYCTU Serine/threonine-protein kinase PknG OS=Mycobacterium tuberculosis (strain ATCC 25618 / H37Rv) OX=83332 GN=pknG PE=1 SV=1	224.56	true	1	0	9.2	81577	43	6	6	6	6	9	9
39126	P9WJF9	csm3	sp|P9WJF9|CSM3_MYCTU CRISPR system Cms endoribonuclease Csm3 OS=Mycobacterium tuberculosis (strain ATCC 25618 / H37Rv) OX=83332 GN=csm3 PE=1 SV=1	224.402	true	1	0	27.97	25773	15	6	6	7	7	16	16
38695	P9WG65	mpt53	sp|P9WG65|MPT53_MYCTU Soluble secreted antigen MPT53 OS=Mycobacterium tuberculosis (strain ATCC 25618 / H37Rv) OX=83332 GN=mpt53 PE=1 SV=1	222.758	true	1	0	20.23	18383	9	2	2	4	4	11	11
38526	P9WNP5	menB	sp|P9WNP5|MENB_MYCTU 1,4-dihydroxy-2-naphthoyl-CoA synthase OS=Mycobacterium tuberculosis (strain ATCC 25618 / H37Rv) OX=83332 GN=menB PE=1 SV=1	221.64	true	1	0	11.78	34689	18	3	3	4	4	11	11
39430	P9WID1	pgk	sp|P9WID1|PGK_MYCTU Phosphoglycerate kinase OS=Mycobacterium tuberculosis (strain ATCC 25618 / H37Rv) OX=83332 GN=pgk PE=1 SV=1	220.167	true	1	0	21.36	42512	23	8	8	8	8	17	17
40333	P9WG59	thrC	sp|P9WG59|THRC_MYCTU Threonine synthase OS=Mycobacterium tuberculosis (strain ATCC 25618 / H37Rv) OX=83332 GN=thrC PE=1 SV=1	219.875	true	1	0	22.22	37322	19	6	6	6	6	9	9
39872	O05855	rhlE	tr|O05855|O05855_MYCTU Probable ATP-dependent RNA helicase RhlE OS=Mycobacterium tuberculosis (strain ATCC 25618 / H37Rv) OX=83332 GN=rhlE PE=1 SV=1	219.699	true	1	0	23.15	56703	27	8	8	8	8	13	13
39241	P9WMT9	greA	sp|P9WMT9|GREA_MYCTU Transcription elongation factor GreA OS=Mycobacterium tuberculosis (strain ATCC 25618 / H37Rv) OX=83332 GN=greA PE=1 SV=1	219.359	true	1	0	43.9	17855	14	6	6	6	6	17	17
38724	I6YEU0	pca	tr|I6YEU0|I6YEU0_MYCTU Pyruvate carboxylase OS=Mycobacterium tuberculosis (strain ATCC 25618 / H37Rv) OX=83332 GN=pca PE=1 SV=1	219.003	true	1	0	9.85	120424	66	8	8	8	8	11	11
39591	P95187	fadE24	tr|P95187|P95187_MYCTU Probable acyl-CoA dehydrogenase FadE24 OS=Mycobacterium tuberculosis (strain ATCC 25618 / H37Rv) OX=83332 GN=fadE24 PE=1 SV=1	218.377	true	1	0	19.23	49646	23	7	7	7	7	13	13
38954	I6YGE4	Rv3528c	tr|I6YGE4|I6YGE4_MYCTU Uncharacterized protein OS=Mycobacterium tuberculosis (strain ATCC 25618 / H37Rv) OX=83332 GN=Rv3528c PE=1 SV=1	217.582	true	1	0	26.58	27440	17	7	7	7	7	21	21
39161	P9WP21	dapD	sp|P9WP21|DAPD_MYCTU 2,3,4,5-tetrahydropyridine-2,6-dicarboxylate N-succinyltransferase OS=Mycobacterium tuberculosis (strain ATCC 25618 / H37Rv) OX=83332 GN=dapD PE=1 SV=1	217.4	true	1	0	23.66	32642	12	6	6	7	7	14	14
39571	P9WFU1	pheT	sp|P9WFU1|SYFB_MYCTU Phenylalanine--tRNA ligase beta subunit OS=Mycobacterium tuberculosis (strain ATCC 25618 / H37Rv) OX=83332 GN=pheT PE=1 SV=1	216.775	true	1	0	12.88	88374	43	9	9	9	9	15	15
39787	O05899	Rv3256c	tr|O05899|O05899_MYCTU Conserved protein OS=Mycobacterium tuberculosis (strain ATCC 25618 / H37Rv) OX=83332 GN=Rv3256c PE=1 SV=2	216.6	true	1	0	26.59	35309	19	8	8	8	8	12	12
39366	P9WHW5	pstP	sp|P9WHW5|PSTP_MYCTU PP2C-family Ser/Thr phosphatase OS=Mycobacterium tuberculosis (strain ATCC 25618 / H37Rv) OX=83332 GN=pstP PE=1 SV=1	215.8	true	1	0	12.26	53812	18	5	5	5	5	11	11
39293	I6Y293	lppZ	tr|I6Y293|I6Y293_MYCTU Probable conserved lipoprotein LppZ OS=Mycobacterium tuberculosis (strain ATCC 25618 / H37Rv) OX=83332 GN=lppZ PE=1 SV=1	215.749	true	1	0	16.09	38752	19	5	5	6	6	16	16
39410	P9WFX3	trpE	sp|P9WFX3|TRPE_MYCTU Anthranilate synthase component 1 OS=Mycobacterium tuberculosis (strain ATCC 25618 / H37Rv) OX=83332 GN=trpE PE=1 SV=1	215.466	true	1	0	13.76	55849	25	7	7	7	7	15	15
39183	O05592	Rv1006	tr|O05592|O05592_MYCTU Uncharacterized protein OS=Mycobacterium tuberculosis (strain ATCC 25618 / H37Rv) OX=83332 GN=Rv1006 PE=1 SV=1	214.669	true	1	0	18.87	61298	31	8	8	8	8	18	18
40181	P9WFC9	Rv1636	sp|P9WFC9|Y1636_MYCTU Universal stress protein Rv1636 OS=Mycobacterium tuberculosis (strain ATCC 25618 / H37Rv) OX=83332 GN=Rv1636 PE=1 SV=1	214.507	true	1	0	67.12	15312	10	7	7	8	8	20	20
38780	P9WQD1	acsA	sp|P9WQD1|ACSA_MYCTU Acetyl-coenzyme A synthetase OS=Mycobacterium tuberculosis (strain ATCC 25618 / H37Rv) OX=83332 GN=acsA PE=1 SV=1	214.228	true	1	0	10.75	71476	35	6	6	6	6	13	13
40051	P9WJC5	espI	sp|P9WJC5|ESPI_MYCTU ESX-1 secretion-associated protein EspI OS=Mycobacterium tuberculosis (strain ATCC 25618 / H37Rv) OX=83332 GN=espI PE=1 SV=1	213.915	true	1	0	13.96	70645	33	7	7	7	7	13	13
38623	P9WQH5	accD6	sp|P9WQH5|PCC6_MYCTU Probable propionyl-CoA carboxylase beta chain 6 OS=Mycobacterium tuberculosis (strain ATCC 25618 / H37Rv) OX=83332 GN=accD6 PE=1 SV=1	213.779	true	1	0	19.24	50136	24	7	7	7	7	17	17
39832	P9WPB9	clpX	sp|P9WPB9|CLPX_MYCTU ATP-dependent Clp protease ATP-binding subunit ClpX OS=Mycobacterium tuberculosis (strain ATCC 25618 / H37Rv) OX=83332 GN=clpX PE=1 SV=1	213.718	true	1	0	15.96	46783	24	6	6	6	6	9	9
38666	P9WN61	gatB	sp|P9WN61|GATB_MYCTU Aspartyl/glutamyl-tRNA(Asn/Gln) amidotransferase subunit B OS=Mycobacterium tuberculosis (strain ATCC 25618 / H37Rv) OX=83332 GN=gatB PE=1 SV=1	213.497	true	1	0	20.04	54633	37	8	8	8	8	16	16
38924	P9WJN9	mraZ	sp|P9WJN9|MRAZ_MYCTU Transcriptional regulator MraZ OS=Mycobacterium tuberculosis (strain ATCC 25618 / H37Rv) OX=83332 GN=mraZ PE=1 SV=1	213.458	true	1	0	38.46	15912	9	5	5	5	5	17	17
38957	P9WL01	Rv3292	sp|P9WL01|Y3292_MYCTU Uncharacterized protein Rv3292 OS=Mycobacterium tuberculosis (strain ATCC 25618 / H37Rv) OX=83332 GN=Rv3292 PE=1 SV=1	212.937	true	1	0	18.07	45332	22	7	7	7	7	17	17
39337	P9WJD3	espE	sp|P9WJD3|ESPE_MYCTU ESX-1 secretion-associated protein EspE OS=Mycobacterium tuberculosis (strain ATCC 25618 / H37Rv) OX=83332 GN=espE PE=1 SV=1	211.984	true	1	0	15.17	42069	12	6	6	7	7	13	13
39582	P96878	Rv3273	tr|P96878|P96878_MYCTU Carbonic anhydrase OS=Mycobacterium tuberculosis (strain ATCC 25618 / H37Rv) OX=83332 GN=Rv3273 PE=1 SV=2	210.76	true	1	0	9.55	80566	28	6	6	6	6	21	21
39882	Q6MX34	hemD	tr|Q6MX34|Q6MX34_MYCTU Probable uroporphyrin-III C-methyltransferase HemD (Uroporphyrinogen III methylase) (Urogen III methylase) (SUMT) (Urogen III methylase) (UROM) OS=Mycobacterium tuberculosis (strain ATCC 25618 / H37Rv) OX=83332 GN=hemD PE=1 SV	210.161	true	1	0	16.28	58836	28	7	7	7	7	13	13
38528	P9WFK7	eis	sp|P9WFK7|EIS_MYCTU N-acetyltransferase Eis OS=Mycobacterium tuberculosis (strain ATCC 25618 / H37Rv) OX=83332 GN=eis PE=1 SV=2	209.853	true	1	1	22.64	43804	23	7	7	7	7	17	17
38803	O53572	Rv3587c	tr|O53572|O53572_MYCTU Probable conserved membrane protein OS=Mycobacterium tuberculosis (strain ATCC 25618 / H37Rv) OX=83332 GN=Rv3587c PE=1 SV=3	209.759	true	1	0	25	27099	11	4	4	4	4	12	12
39597	I6Y4U4	Rv0794c	tr|I6Y4U4|I6Y4U4_MYCTU Probable oxidoreductase OS=Mycobacterium tuberculosis (strain ATCC 25618 / H37Rv) OX=83332 GN=Rv0794c PE=1 SV=1	209.241	true	1	0	13.83	52476	28	7	7	8	8	16	16
39729	O05773	Rv3094c	tr|O05773|O05773_MYCTU Uncharacterized protein OS=Mycobacterium tuberculosis (strain ATCC 25618 / H37Rv) OX=83332 GN=Rv3094c PE=1 SV=3	208.713	true	1	0	24.73	40329	25	8	8	8	8	12	12
39362	P9WPL9	cyp140	sp|P9WPL9|CP140_MYCTU Putative cytochrome P450 140 OS=Mycobacterium tuberculosis (strain ATCC 25618 / H37Rv) OX=83332 GN=cyp140 PE=1 SV=1	208.623	true	1	0	20.09	48872	31	8	8	8	8	13	13
39793	P9WPC5	clpP1	sp|P9WPC5|CLPP1_MYCTU ATP-dependent Clp protease proteolytic subunit 1 OS=Mycobacterium tuberculosis (strain ATCC 25618 / H37Rv) OX=83332 GN=clpP1 PE=1 SV=1	207.669	true	1	0	24.5	21708	10	4	4	4	4	16	16
39149	P9WK47	lprF	sp|P9WK47|LPRF_MYCTU Putative diacylated glycolipid transporter LprF OS=Mycobacterium tuberculosis (strain ATCC 25618 / H37Rv) OX=83332 GN=lprF PE=1 SV=1	207.413	true	1	0	21.46	26852	11	5	5	6	6	19	19
39654	P9WFS9	valS	sp|P9WFS9|SYV_MYCTU Valine--tRNA ligase OS=Mycobacterium tuberculosis (strain ATCC 25618 / H37Rv) OX=83332 GN=valS PE=1 SV=2	206.333	true	1	0	10.5	98800	50	7	7	7	7	12	12
39615	P9WG55	tig	sp|P9WG55|TIG_MYCTU Trigger factor OS=Mycobacterium tuberculosis (strain ATCC 25618 / H37Rv) OX=83332 GN=tig PE=1 SV=1	206.242	true	1	0	16.74	50616	21	6	6	6	6	12	12
38828	P9WQE3	ppsD	sp|P9WQE3|PPSD_MYCTU Phthiocerol synthesis polyketide synthase type I PpsD OS=Mycobacterium tuberculosis (strain ATCC 25618 / H37Rv) OX=83332 GN=ppsD PE=1 SV=1	205.305	true	1	0	5.25	193315	80	10	10	10	10	15	15
39969	P9WNE5	bfrB	sp|P9WNE5|BFRB_MYCTU Ferritin BfrB OS=Mycobacterium tuberculosis (strain ATCC 25618 / H37Rv) OX=83332 GN=bfrB PE=1 SV=1	204.31	true	1	0	34.81	20442	10	5	5	5	5	19	19
39523	O33283	ephG	sp|O33283|EPHG_MYCTU Epoxide hydrolase EphG OS=Mycobacterium tuberculosis (strain ATCC 25618 / H37Rv) OX=83332 GN=ephG PE=1 SV=1	203.881	true	1	0	40.94	16593	8	5	5	5	5	18	18
39648	O53777	Rv0580c	tr|O53777|O53777_MYCTU Conserved protein OS=Mycobacterium tuberculosis (strain ATCC 25618 / H37Rv) OX=83332 GN=Rv0580c PE=1 SV=3	203.792	true	1	0	57.06	18035	11	8	8	9	9	22	22
38952	I6XVZ6	Rv0686	tr|I6XVZ6|I6XVZ6_MYCTU Probable membrane protein OS=Mycobacterium tuberculosis (strain ATCC 25618 / H37Rv) OX=83332 GN=Rv0686 PE=1 SV=1	203.34	true	1	0	29.43	28575	16	7	7	7	7	13	13
39875	P9WM91	Rv0036c	sp|P9WM91|Y036_MYCTU Uncharacterized protein Rv0036c OS=Mycobacterium tuberculosis (strain ATCC 25618 / H37Rv) OX=83332 GN=Rv0036c PE=1 SV=1	203.299	true	1	0	31.52	27546	12	6	6	6	6	16	16
38555	I6X7D4	Rv3463	tr|I6X7D4|I6X7D4_MYCTU Conserved protein OS=Mycobacterium tuberculosis (strain ATCC 25618 / H37Rv) OX=83332 GN=Rv3463 PE=1 SV=1	202.446	true	1	0	24.21	30651	16	7	7	7	7	19	19
40199	O06790	Rv1754c	tr|O06790|O06790_MYCTU Conserved protein OS=Mycobacterium tuberculosis (strain ATCC 25618 / H37Rv) OX=83332 GN=Rv1754c PE=1 SV=1	202.321	true	1	0	14.03	60608	27	6	6	6	6	9	9
39299	P95186	fadE23	tr|P95186|P95186_MYCTU Probable acyl-CoA dehydrogenase FadE23 OS=Mycobacterium tuberculosis (strain ATCC 25618 / H37Rv) OX=83332 GN=fadE23 PE=1 SV=1	199.02	true	1	0	17.71	43344	22	8	8	8	8	16	16
39310	O50460	Rv1245c	tr|O50460|O50460_MYCTU Probable short-chain type dehydrogenase/reductase OS=Mycobacterium tuberculosis (strain ATCC 25618 / H37Rv) OX=83332 GN=Rv1245c PE=1 SV=1	198.753	true	1	1	32.25	29215	16	8	8	8	8	13	13
40169	P9WN13	Rv3401	sp|P9WN13|Y3401_MYCTU Uncharacterized glycosyl hydrolase Rv3401 OS=Mycobacterium tuberculosis (strain ATCC 25618 / H37Rv) OX=83332 GN=Rv3401 PE=1 SV=1	198.124	true	1	0	11.96	87316	37	9	9	10	10	19	19
39460	P9WHE7	rplJ	sp|P9WHE7|RL10_MYCTU 50S ribosomal protein L10 OS=Mycobacterium tuberculosis (strain ATCC 25618 / H37Rv) OX=83332 GN=rplJ PE=1 SV=1	197.679	true	1	0	47.19	18478	11	7	7	7	7	17	17
39725	P9WMV5	Rv1279	sp|P9WMV5|Y1279_MYCTU Uncharacterized GMC-type oxidoreductase Rv1279 OS=Mycobacterium tuberculosis (strain ATCC 25618 / H37Rv) OX=83332 GN=Rv1279 PE=1 SV=1	197.171	true	1	0	12.88	57331	32	5	5	5	5	8	8
38607	P9WQ67	Rv3778c	sp|P9WQ67|Y3778_MYCTU Uncharacterized protein Rv3778c OS=Mycobacterium tuberculosis (strain ATCC 25618 / H37Rv) OX=83332 GN=Rv3778c PE=1 SV=1	197.103	true	1	0	18.34	41852	19	5	5	5	5	8	8
38925	P9WQI5	Rv2564	sp|P9WQI5|Y2564_MYCTU Uncharacterized ABC transporter ATP-binding protein Rv2564 OS=Mycobacterium tuberculosis (strain ATCC 25618 / H37Rv) OX=83332 GN=Rv2564 PE=1 SV=1	197.005	true	1	1	21.52	35429	19	6	6	7	7	19	19
39078	O53695	mycP3	sp|O53695|MYCP3_MYCTU Mycosin-3 OS=Mycobacterium tuberculosis (strain ATCC 25618 / H37Rv) OX=83332 GN=mycP3 PE=1 SV=1	196.893	true	1	0	9.33	46127	9	4	4	5	5	19	19
39104	B5TV89	esat-6	tr|B5TV89|B5TV89_MYCTU ESAT-6-like protein OS=Mycobacterium tuberculosis (strain ATCC 25618 / H37Rv) OX=83332 GN=esat-6 PE=3 SV=1	196.731	true	2	0	37.89	9904	3	2	2	2	2	7	7
39512	P9WHH1	trxB	sp|P9WHH1|TRXB_MYCTU Thioredoxin reductase OS=Mycobacterium tuberculosis (strain ATCC 25618 / H37Rv) OX=83332 GN=trxB PE=1 SV=1	195.826	true	1	0	28.66	35643	19	7	7	7	7	14	14
39888	P9WQ75	ilvE	sp|P9WQ75|ILVE_MYCTU Branched-chain-amino-acid aminotransferase OS=Mycobacterium tuberculosis (strain ATCC 25618 / H37Rv) OX=83332 GN=ilvE PE=1 SV=1	195.604	true	1	0	18.48	39666	25	6	6	6	6	8	8
39456	O69699	Rv3732	tr|O69699|O69699_MYCTU Conserved protein OS=Mycobacterium tuberculosis (strain ATCC 25618 / H37Rv) OX=83332 GN=Rv3732 PE=1 SV=1	195.448	true	1	0	14.49	37533	14	4	4	5	5	7	7
38527	P95146	Rv1869c	tr|P95146|P95146_MYCTU Probable reductase OS=Mycobacterium tuberculosis (strain ATCC 25618 / H37Rv) OX=83332 GN=Rv1869c PE=1 SV=1	195.407	true	1	0	15.33	43629	26	5	5	5	5	12	12
40039	P9WPW7	argG	sp|P9WPW7|ASSY_MYCTU Argininosuccinate synthase OS=Mycobacterium tuberculosis (strain ATCC 25618 / H37Rv) OX=83332 GN=argG PE=1 SV=1	195.192	true	1	0	18.59	43682	25	7	7	7	7	14	14
38888	P9WFW3	aspS	sp|P9WFW3|SYDND_MYCTU Aspartate--tRNA(Asp/Asn) ligase OS=Mycobacterium tuberculosis (strain ATCC 25618 / H37Rv) OX=83332 GN=aspS PE=1 SV=1	193.805	true	1	0	14.31	64981	34	8	8	8	8	14	14
38487	P9WGB7	metB	sp|P9WGB7|METB_MYCTU Cystathionine gamma-synthase OS=Mycobacterium tuberculosis (strain ATCC 25618 / H37Rv) OX=83332 GN=metB PE=1 SV=1	193.214	true	1	0	20.62	40982	16	7	7	7	7	14	14
40004	P9WK93	lgt	sp|P9WK93|LGT_MYCTU Phosphatidylglycerol--prolipoprotein diacylglyceryl transferase OS=Mycobacterium tuberculosis (strain ATCC 25618 / H37Rv) OX=83332 GN=lgt PE=1 SV=1	193.122	true	1	0	13.03	50392	22	5	5	5	5	10	10
40190	P9WGR1	inhA	sp|P9WGR1|INHA_MYCTU Enoyl-[acyl-carrier-protein] reductase [NADH] OS=Mycobacterium tuberculosis (strain ATCC 25618 / H37Rv) OX=83332 GN=inhA PE=1 SV=1	192.156	true	1	0	24.16	28528	14	5	5	5	5	15	15
39127	P9WH23	qcrA	sp|P9WH23|QCRA_MYCTU Cytochrome bc1 complex Rieske iron-sulfur subunit OS=Mycobacterium tuberculosis (strain ATCC 25618 / H37Rv) OX=83332 GN=qcrA PE=1 SV=1	191.815	true	1	0	20.98	46923	24	8	8	8	8	17	17
39243	P9WN65	rmlB	sp|P9WN65|RMLB_MYCTU dTDP-glucose 4,6-dehydratase OS=Mycobacterium tuberculosis (strain ATCC 25618 / H37Rv) OX=83332 GN=rmlB PE=1 SV=1	191.168	true	1	0	28.4	37558	19	9	9	9	9	14	14
39273	P9WG69	fadA4	sp|P9WG69|FADA4_MYCTU Probable acetyl-CoA acetyltransferase OS=Mycobacterium tuberculosis (strain ATCC 25618 / H37Rv) OX=83332 GN=fadA4 PE=1 SV=1	190.525	true	1	0	16.2	40081	19	5	5	5	5	9	9
39160	P71898	Rv2314c	tr|P71898|P71898_MYCTU Conserved protein OS=Mycobacterium tuberculosis (strain ATCC 25618 / H37Rv) OX=83332 GN=Rv2314c PE=1 SV=1	190.373	true	1	0	15.1	48712	23	6	6	6	6	7	7
39114	P9WFJ3	Rv0146	sp|P9WFJ3|Y146_MYCTU Putative S-adenosyl-L-methionine-dependent methyltransferase Rv0146 OS=Mycobacterium tuberculosis (strain ATCC 25618 / H37Rv) OX=83332 GN=Rv0146 PE=1 SV=1	189.89	true	1	2	15.16	34016	21	4	4	4	4	12	12
38728	P9WNB3	eccCa1	sp|P9WNB3|ECC1A_MYCTU ESX-1 secretion system protein EccCa1 OS=Mycobacterium tuberculosis (strain ATCC 25618 / H37Rv) OX=83332 GN=eccCa1 PE=1 SV=1	188.912	true	1	0	9.24	80913	39	6	6	6	6	7	7
39599	P9WNQ9	eccB5	sp|P9WNQ9|ECCB5_MYCTU ESX-5 secretion system ATPase EccB5 OS=Mycobacterium tuberculosis (strain ATCC 25618 / H37Rv) OX=83332 GN=eccB5 PE=1 SV=1	188.866	true	1	0	23.52	53721	26	10	10	10	10	18	18
39870	P9WIC9	gpmA	sp|P9WIC9|GPMA_MYCTU 2,3-bisphosphoglycerate-dependent phosphoglycerate mutase OS=Mycobacterium tuberculosis (strain ATCC 25618 / H37Rv) OX=83332 GN=gpmA PE=1 SV=1	188.369	true	1	0	30.12	27216	16	6	6	6	6	12	12
39063	P9WGI9	glyA1	sp|P9WGI9|GLYA1_MYCTU Serine hydroxymethyltransferase 1 OS=Mycobacterium tuberculosis (strain ATCC 25618 / H37Rv) OX=83332 GN=glyA1 PE=1 SV=2	188.184	true	1	0	20.09	46216	26	8	8	8	8	15	15
38931	P9WMH1	ideR	sp|P9WMH1|IDER_MYCTU Iron-dependent repressor IdeR OS=Mycobacterium tuberculosis (strain ATCC 25618 / H37Rv) OX=83332 GN=ideR PE=1 SV=1	187.979	true	1	0	23.91	25233	10	5	5	5	5	8	8
39912	O53319	Rv3169	tr|O53319|O53319_MYCTU Conserved protein OS=Mycobacterium tuberculosis (strain ATCC 25618 / H37Rv) OX=83332 GN=Rv3169 PE=1 SV=3	187.734	true	1	0	24.6	41760	21	9	9	9	9	16	16
39082	P9WNF5	mpt70	sp|P9WNF5|MP70_MYCTU Immunogenic protein MPT70 OS=Mycobacterium tuberculosis (strain ATCC 25618 / H37Rv) OX=83332 GN=mpt70 PE=1 SV=1	187.476	true	1	0	29.02	19073	4	3	3	3	3	14	14
39562	P71615	nrnA	sp|P71615|NRNA_MYCTU Bifunctional oligoribonuclease and PAP phosphatase NrnA OS=Mycobacterium tuberculosis (strain ATCC 25618 / H37Rv) OX=83332 GN=nrnA PE=1 SV=2	187.187	true	1	0	16.07	35415	20	4	4	4	4	9	9
40281	I6Y340	Rv0216	tr|I6Y340|I6Y340_MYCTU Double hotdog hydratase OS=Mycobacterium tuberculosis (strain ATCC 25618 / H37Rv) OX=83332 GN=Rv0216 PE=1 SV=1	185.982	true	1	0	19.58	35789	18	5	5	5	5	10	10
39274	P9WNX7	gabD2	sp|P9WNX7|GABD2_MYCTU Putative succinate-semialdehyde dehydrogenase [NADP(+)] 2 OS=Mycobacterium tuberculosis (strain ATCC 25618 / H37Rv) OX=83332 GN=gabD2 PE=1 SV=1	183.718	true	1	0	16.99	55324	27	9	9	9	9	19	19
39681	P9WIV9	nuoG	sp|P9WIV9|NUOG_MYCTU NADH-quinone oxidoreductase subunit G OS=Mycobacterium tuberculosis (strain ATCC 25618 / H37Rv) OX=83332 GN=nuoG PE=1 SV=1	183.692	true	1	0	13.28	85424	43	9	9	9	9	14	14
38616	O69686	Rv3719	tr|O69686|O69686_MYCTU Delta(24)-sterol reductase OS=Mycobacterium tuberculosis (strain ATCC 25618 / H37Rv) OX=83332 GN=Rv3719 PE=1 SV=1	183.573	true	1	0	13.4	53007	27	6	6	6	6	11	11
39170	P9WNG7	etfB	sp|P9WNG7|ETFB_MYCTU Electron transfer flavoprotein subunit beta OS=Mycobacterium tuberculosis (strain ATCC 25618 / H37Rv) OX=83332 GN=etfB PE=1 SV=1	183.399	true	1	0	25.94	28081	13	6	6	6	6	17	17
39328	I6YDI9	plsC	tr|I6YDI9|I6YDI9_MYCTU PlsC domain-containing protein OS=Mycobacterium tuberculosis (strain ATCC 25618 / H37Rv) OX=83332 GN=plsC PE=1 SV=1	183.047	true	1	0	12.41	61788	37	6	6	6	6	11	11
38882	P9WMV9	choD	sp|P9WMV9|CHOD_MYCTU Cholesterol oxidase OS=Mycobacterium tuberculosis (strain ATCC 25618 / H37Rv) OX=83332 GN=choD PE=1 SV=1	182.962	true	1	0	14.01	63024	27	6	6	7	7	12	12
39228	P9WLL7	Rv2074	sp|P9WLL7|FBVR_MYCTU F420H(2)-dependent biliverdin reductase OS=Mycobacterium tuberculosis (strain ATCC 25618 / H37Rv) OX=83332 GN=Rv2074 PE=1 SV=1	182.035	true	1	0	33.58	15024	11	4	4	4	4	16	16
38708	P9WGE7	sodB	sp|P9WGE7|SODF_MYCTU Superoxide dismutase [Fe] OS=Mycobacterium tuberculosis (strain ATCC 25618 / H37Rv) OX=83332 GN=sodB PE=1 SV=1	181.961	true	1	0	13.04	23034	9	3	3	3	3	14	14
39999	O07807	Rv3816c	tr|O07807|O07807_MYCTU Possible acyltransferase OS=Mycobacterium tuberculosis (strain ATCC 25618 / H37Rv) OX=83332 GN=Rv3816c PE=1 SV=1	181.832	true	1	0	22.78	28454	14	5	5	5	5	11	11
39804	P9WHK7	pyrG	sp|P9WHK7|PYRG_MYCTU CTP synthase OS=Mycobacterium tuberculosis (strain ATCC 25618 / H37Rv) OX=83332 GN=pyrG PE=1 SV=1	181.534	true	1	0	18.09	63635	29	9	9	9	9	15	15
38447	P9WFV7	glyQS	sp|P9WFV7|SYG_MYCTU Glycine--tRNA ligase OS=Mycobacterium tuberculosis (strain ATCC 25618 / H37Rv) OX=83332 GN=glyQS PE=1 SV=1	180.925	true	1	0	17.28	52938	32	7	7	7	7	14	14
38611	P9WPK3	carB	sp|P9WPK3|CARB_MYCTU Carbamoyl-phosphate synthase large chain OS=Mycobacterium tuberculosis (strain ATCC 25618 / H37Rv) OX=83332 GN=carB PE=1 SV=1	179.583	true	1	0	6.73	118961	59	7	7	7	7	10	10
39287	P9WFD7	Rv2623	sp|P9WFD7|Y2623_MYCTU Universal stress protein Rv2623 OS=Mycobacterium tuberculosis (strain ATCC 25618 / H37Rv) OX=83332 GN=Rv2623 PE=1 SV=1	179.257	true	1	0	23.57	31652	13	6	6	7	7	24	24
38732	I6YEB6	Rv2766c	tr|I6YEB6|I6YEB6_MYCTU Probable short-chain type dehydrogenase/reductase OS=Mycobacterium tuberculosis (strain ATCC 25618 / H37Rv) OX=83332 GN=Rv2766c PE=1 SV=1	178.671	true	1	0	26.92	27140	13	6	6	6	6	9	9
39874	P9WLM1	Rv2030c	sp|P9WLM1|Y2030_MYCTU Uncharacterized protein Rv2030c OS=Mycobacterium tuberculosis (strain ATCC 25618 / H37Rv) OX=83332 GN=Rv2030c PE=1 SV=1	178.592	true	1	0	9.69	74930	44	6	6	6	6	10	10
39068	P9WP51	cbs	sp|P9WP51|Y1077_MYCTU Putative cystathionine beta-synthase Rv1077 OS=Mycobacterium tuberculosis (strain ATCC 25618 / H37Rv) OX=83332 GN=cbs PE=1 SV=1	178.023	true	1	0	13.15	48635	24	4	4	4	4	8	8
38659	P9WFN1	Rv2140c	sp|P9WFN1|Y2140_MYCTU UPF0098 protein Rv2140c OS=Mycobacterium tuberculosis (strain ATCC 25618 / H37Rv) OX=83332 GN=Rv2140c PE=1 SV=1	177.922	true	1	0	39.77	18634	7	6	6	6	6	17	17
39222	P9WNB1	eccCb1	sp|P9WNB1|ECC1B_MYCTU ESX-1 secretion system protein EccCb1 OS=Mycobacterium tuberculosis (strain ATCC 25618 / H37Rv) OX=83332 GN=eccCb1 PE=1 SV=1	177.752	true	1	0	9.31	64561	27	5	5	5	5	10	10
38534	P9WQE9	pks2	sp|P9WQE9|PHAS_MYCTU Phthioceranic/hydroxyphthioceranic acid synthase OS=Mycobacterium tuberculosis (strain ATCC 25618 / H37Rv) OX=83332 GN=pks2 PE=1 SV=1	176.457	true	1	0	3.2	225776	103	7	4	7	4	15	5
38655	P9WH73	nrdF1	sp|P9WH73|RIR2A_MYCTU Ribonucleoside-diphosphate reductase subunit beta nrdF1 OS=Mycobacterium tuberculosis (strain ATCC 25618 / H37Rv) OX=83332 GN=nrdF1 PE=1 SV=1	176.016	true	1	0	20.81	36590	14	5	4	5	4	13	12
40087	P9WPX3	ask	sp|P9WPX3|AK_MYCTU Aspartokinase OS=Mycobacterium tuberculosis (strain ATCC 25618 / H37Rv) OX=83332 GN=ask PE=1 SV=1	175.952	true	1	0	18.76	44462	25	7	7	7	7	13	13
39181	P9WJC1	espK	sp|P9WJC1|ESPK_MYCTU ESX-1 secretion-associated protein EspK OS=Mycobacterium tuberculosis (strain ATCC 25618 / H37Rv) OX=83332 GN=espK PE=1 SV=1	175.793	true	1	0	8.92	74492	30	4	4	4	4	7	7
39323	P9WPB5	cmaA2	sp|P9WPB5|CMAS2_MYCTU Cyclopropane mycolic acid synthase 2 OS=Mycobacterium tuberculosis (strain ATCC 25618 / H37Rv) OX=83332 GN=cmaA2 PE=1 SV=1	175.704	true	1	0	23.51	34660	21	6	6	6	6	16	16
38719	P9WH85	rplD	sp|P9WH85|RL4_MYCTU 50S ribosomal protein L4 OS=Mycobacterium tuberculosis (strain ATCC 25618 / H37Rv) OX=83332 GN=rplD PE=1 SV=1	175.538	true	1	0	24.66	23743	13	6	6	6	6	15	15
38639	P9WGN9	secF	sp|P9WGN9|SECF_MYCTU Protein translocase subunit SecF OS=Mycobacterium tuberculosis (strain ATCC 25618 / H37Rv) OX=83332 GN=secF PE=1 SV=1	175.333	true	1	0	12.9	47014	20	5	5	5	5	12	12
38588	P9WQI1	Rv0647c	sp|P9WQI1|Y647_MYCTU Uncharacterized protein Rv0647c OS=Mycobacterium tuberculosis (strain ATCC 25618 / H37Rv) OX=83332 GN=Rv0647c PE=1 SV=1	174.547	true	1	0	14.75	54824	33	6	6	6	6	14	14
39824	P9WP43	cut7	sp|P9WP43|CULP1_MYCTU Carboxylesterase Culp1 OS=Mycobacterium tuberculosis (strain ATCC 25618 / H37Rv) OX=83332 GN=cut7 PE=1 SV=1	174.454	true	1	0	14.75	21782	6	2	2	2	2	9	9
40072	P9WQ19	treS	sp|P9WQ19|TRES_MYCTU Trehalose synthase/amylase TreS OS=Mycobacterium tuberculosis (strain ATCC 25618 / H37Rv) OX=83332 GN=treS PE=1 SV=1	174.113	true	1	0	11.65	68593	30	6	6	6	6	8	8
38498	P9WH61	rpsM	sp|P9WH61|RS13_MYCTU 30S ribosomal protein S13 OS=Mycobacterium tuberculosis (strain ATCC 25618 / H37Rv) OX=83332 GN=rpsM PE=1 SV=1	174.048	true	1	0	45.16	14351	8	6	6	6	6	16	16
39896	O06803	Rv1770	tr|O06803|O06803_MYCTU Conserved protein OS=Mycobacterium tuberculosis (strain ATCC 25618 / H37Rv) OX=83332 GN=Rv1770 PE=1 SV=1	173.922	true	1	0	9.58	45973	18	4	4	5	5	15	15
39902	P9WLA5	Rv2557	sp|P9WLA5|Y2557_MYCTU Uncharacterized protein Rv2557 OS=Mycobacterium tuberculosis (strain ATCC 25618 / H37Rv) OX=83332 GN=Rv2557 PE=1 SV=1	173.719	true	1	0	12.95	24295	13	2	2	3	3	6	6
39142	P9WQ33	Rv1318c	sp|P9WQ33|Y1318_MYCTU Uncharacterized protein Rv1318c OS=Mycobacterium tuberculosis (strain ATCC 25618 / H37Rv) OX=83332 GN=Rv1318c PE=1 SV=1	173.709	true	1	1	7.58	59332	28	3	3	3	3	6	6
39982	P9WK19	map	sp|P9WK19|MAP12_MYCTU Methionine aminopeptidase 2 OS=Mycobacterium tuberculosis (strain ATCC 25618 / H37Rv) OX=83332 GN=map PE=1 SV=1	173.549	true	1	0	19.3	30891	12	6	6	6	6	14	14
38981	L0TBR2	Rv2251	tr|L0TBR2|L0TBR2_MYCTU Possible flavoprotein OS=Mycobacterium tuberculosis (strain ATCC 25618 / H37Rv) OX=83332 GN=Rv2251 PE=1 SV=1	173.352	true	1	0	13.47	49782	19	6	6	7	7	8	8
38560	P9WL45	chdC	sp|P9WL45|CHDC_MYCTU Coproheme decarboxylase OS=Mycobacterium tuberculosis (strain ATCC 25618 / H37Rv) OX=83332 GN=chdC PE=1 SV=1	173.249	true	1	0	24.24	26250	16	5	5	5	5	13	13
38795	O53158	fadE15	tr|O53158|O53158_MYCTU Probable acyl-CoA dehydrogenase FadE15 OS=Mycobacterium tuberculosis (strain ATCC 25618 / H37Rv) OX=83332 GN=fadE15 PE=1 SV=1	173.043	true	1	0	13.14	65924	36	7	5	7	5	13	7
39308	P9WLD1	Rv2305	sp|P9WLD1|Y2305_MYCTU Uncharacterized protein Rv2305 OS=Mycobacterium tuberculosis (strain ATCC 25618 / H37Rv) OX=83332 GN=Rv2305 PE=1 SV=1	172.69	true	1	0	18.88	46124	27	7	7	7	7	9	9
38877	P9WNZ1	coaBC	sp|P9WNZ1|COABC_MYCTU Coenzyme A biosynthesis bifunctional protein CoaBC OS=Mycobacterium tuberculosis (strain ATCC 25618 / H37Rv) OX=83332 GN=coaBC PE=1 SV=1	172.627	true	1	0	15.31	43577	23	6	6	6	6	12	12
40243	P9WPS3	ctpV	sp|P9WPS3|CTPV_MYCTU Probable copper-exporting P-type ATPase V OS=Mycobacterium tuberculosis (strain ATCC 25618 / H37Rv) OX=83332 GN=ctpV PE=1 SV=1	172.412	true	1	0	6.62	80103	37	4	4	4	4	7	7
38524	P9WJV3	mmpL4	sp|P9WJV3|MMPL4_MYCTU Siderophore exporter MmpL4 OS=Mycobacterium tuberculosis (strain ATCC 25618 / H37Rv) OX=83332 GN=mmpL4 PE=1 SV=1	171.485	true	1	0	6.62	105234	54	6	6	6	6	9	9
39093	P96218	gltB	sp|P96218|GLTB_MYCTU Glutamate synthase [NADPH] large chain OS=Mycobacterium tuberculosis (strain ATCC 25618 / H37Rv) OX=83332 GN=gltB PE=1 SV=3	171.066	true	1	0	6.16	165943	81	7	7	7	7	8	8
39395	P9WNU7	pafA	sp|P9WNU7|PAFA_MYCTU Pup--protein ligase OS=Mycobacterium tuberculosis (strain ATCC 25618 / H37Rv) OX=83332 GN=pafA PE=1 SV=1	169.905	true	1	0	17.7	51384	32	8	8	8	8	11	11
38602	P9WJL5	murD	sp|P9WJL5|MURD_MYCTU UDP-N-acetylmuramoylalanine--D-glutamate ligase OS=Mycobacterium tuberculosis (strain ATCC 25618 / H37Rv) OX=83332 GN=murD PE=1 SV=2	169.473	true	1	0	12.5	50354	23	5	5	5	5	10	10
38538	O53419	echA9	tr|O53419|O53419_MYCTU Possible enoyl-CoA hydratase EchA9 (Enoyl hydrase) (Unsaturated acyl-CoA hydratase) (Crotonase) OS=Mycobacterium tuberculosis (strain ATCC 25618 / H37Rv) OX=83332 GN=echA9 PE=1 SV=1	169.35	true	1	0	15.94	36354	16	3	3	3	3	5	5
39352	P9WGB5	metZ	sp|P9WGB5|METZ_MYCTU O-succinylhomoserine sulfhydrylase OS=Mycobacterium tuberculosis (strain ATCC 25618 / H37Rv) OX=83332 GN=metZ PE=1 SV=1	168.58	true	1	0	17	43345	23	6	6	6	6	7	7
39300	O69687	Rv3720	sp|O69687|FAMT_MYCTU Probable fatty acid methyltransferase Rv3720 OS=Mycobacterium tuberculosis (strain ATCC 25618 / H37Rv) OX=83332 GN=Rv3720 PE=1 SV=4	168.479	true	1	0	19.67	47600	22	6	6	6	6	11	11
39399	O53669	Rv0247c	tr|O53669|O53669_MYCTU Probable succinate dehydrogenase [iron-sulfur subunit] (Succinic dehydrogenase) OS=Mycobacterium tuberculosis (strain ATCC 25618 / H37Rv) OX=83332 GN=Rv0247c PE=1 SV=1	167.863	true	1	0	24.6	28626	20	6	6	8	8	16	16
39846	P9WFV9	gltX	sp|P9WFV9|SYE_MYCTU Glutamate--tRNA ligase OS=Mycobacterium tuberculosis (strain ATCC 25618 / H37Rv) OX=83332 GN=gltX PE=1 SV=1	167.427	true	1	0	14.08	53864	30	6	6	6	6	9	9
39388	P9WNZ5	desA2	sp|P9WNZ5|DESA2_MYCTU Putative acyl-[acyl-carrier-protein] desaturase DesA2 OS=Mycobacterium tuberculosis (strain ATCC 25618 / H37Rv) OX=83332 GN=desA2 PE=1 SV=1	165.818	true	1	0	20.73	31359	19	5	5	5	5	14	14
39904	O53664	htdX	sp|O53664|HTDX_MYCTU 3-hydroxyacyl-thioester dehydratase X OS=Mycobacterium tuberculosis (strain ATCC 25618 / H37Rv) OX=83332 GN=htdX PE=1 SV=1	164.562	true	1	0	22.5	30195	13	5	5	5	5	12	12
38972	I6YDN6	pepQ	tr|I6YDN6|I6YDN6_MYCTU Probable cytoplasmic peptidase PepQ OS=Mycobacterium tuberculosis (strain ATCC 25618 / H37Rv) OX=83332 GN=pepQ PE=1 SV=1	164.116	true	1	0	16.67	38791	19	5	5	5	5	11	11
38586	O53193	Rv2466c	sp|O53193|TRLR_MYCTU Thioredoxin-like reductase Rv2466c OS=Mycobacterium tuberculosis (strain ATCC 25618 / H37Rv) OX=83332 GN=Rv2466c PE=1 SV=1	163.34	true	1	0	17.39	23035	12	3	3	4	4	8	8
39977	I6Y897	Rv0613c	tr|I6Y897|I6Y897_MYCTU Uncharacterized protein OS=Mycobacterium tuberculosis (strain ATCC 25618 / H37Rv) OX=83332 GN=Rv0613c PE=1 SV=1	162.3	true	1	0	5.5	92753	42	4	4	4	4	5	5
39823	P9WIB7	Rv2951c	sp|P9WIB7|PHKR_MYCTU Phthiodiolone/phenolphthiodiolone dimycocerosates ketoreductase OS=Mycobacterium tuberculosis (strain ATCC 25618 / H37Rv) OX=83332 GN=Rv2951c PE=1 SV=1	161.937	true	1	0	19.16	41348	27	6	6	6	6	11	11
38980	P9WJ03	sir	sp|P9WJ03|SIR_MYCTU Sulfite reductase [ferredoxin] OS=Mycobacterium tuberculosis (strain ATCC 25618 / H37Rv) OX=83332 GN=sir PE=1 SV=1	161.442	true	1	0	9.73	62112	31	5	5	5	5	11	11
38865	P9WHE3	rplL	sp|P9WHE3|RL7_MYCTU 50S ribosomal protein L7/L12 OS=Mycobacterium tuberculosis (strain ATCC 25618 / H37Rv) OX=83332 GN=rplL PE=1 SV=1	159.163	true	1	0	35.38	13440	6	4	4	4	4	14	14
39506	P9WNF3	mpt83	sp|P9WNF3|MP83_MYCTU Cell surface glycolipoprotein MPT83 OS=Mycobacterium tuberculosis (strain ATCC 25618 / H37Rv) OX=83332 GN=mpt83 PE=1 SV=1	158.702	true	1	0	21.82	22070	8	3	3	3	3	18	18
38910	P0CH91	mmaA3	sp|P0CH91|MMAA3_MYCTU Methoxy mycolic acid synthase MmaA3 OS=Mycobacterium tuberculosis (strain ATCC 25618 / H37Rv) OX=83332 GN=mmaA3 PE=1 SV=1	157.808	true	1	0	22.87	33263	20	6	5	6	5	15	10
39720	L0TAD5	Rv1703c	tr|L0TAD5|L0TAD5_MYCTU Probable catechol-O-methyltransferase OS=Mycobacterium tuberculosis (strain ATCC 25618 / H37Rv) OX=83332 GN=Rv1703c PE=1 SV=1	157.529	true	1	0	26.53	21570	14	4	4	5	5	11	11
39911	P71834	ptrBb	tr|P71834|P71834_MYCTU Probable protease II PtrBb [second part] (Oligopeptidase B) OS=Mycobacterium tuberculosis (strain ATCC 25618 / H37Rv) OX=83332 GN=ptrBb PE=4 SV=2	157.429	true	1	0	9.6	60896	34	5	5	5	5	9	9
39032	P96404	echA1	tr|P96404|P96404_MYCTU Probable enoyl-CoA hydratase EchA1 (Enoyl hydrase) (Unsaturated acyl-CoA hydratase) (Crotonase) OS=Mycobacterium tuberculosis (strain ATCC 25618 / H37Rv) OX=83332 GN=echA1 PE=1 SV=1	156.766	true	1	0	19.85	27280	15	5	5	5	5	13	13
39106	O50451	Rv1234	tr|O50451|O50451_MYCTU Probable transmembrane protein OS=Mycobacterium tuberculosis (strain ATCC 25618 / H37Rv) OX=83332 GN=Rv1234 PE=1 SV=1	156.693	true	1	0	21.14	18605	7	3	3	4	4	10	10
38626	O53146	qor	tr|O53146|O53146_MYCTU Probable quinone reductase Qor (NADPH:quinone reductase) (Zeta-crystallin homolog protein) OS=Mycobacterium tuberculosis (strain ATCC 25618 / H37Rv) OX=83332 GN=qor PE=1 SV=3	156.529	true	1	0	22.56	34047	20	6	6	6	6	11	11
39545	P95034	Rv0688	tr|P95034|P95034_MYCTU Putative ferredoxin reductase OS=Mycobacterium tuberculosis (strain ATCC 25618 / H37Rv) OX=83332 GN=Rv0688 PE=1 SV=1	156.134	true	1	0	11.82	43018	22	5	5	5	5	10	10
39324	P9WIT1	Rv2280	sp|P9WIT1|Y2280_MYCTU Uncharacterized FAD-linked oxidoreductase Rv2280 OS=Mycobacterium tuberculosis (strain ATCC 25618 / H37Rv) OX=83332 GN=Rv2280 PE=1 SV=1	155.75	true	1	0	10.89	48052	19	4	4	4	4	8	8
39188	P9WIJ9	parB	sp|P9WIJ9|PARB_MYCTU Probable chromosome-partitioning protein ParB OS=Mycobacterium tuberculosis (strain ATCC 25618 / H37Rv) OX=83332 GN=parB PE=1 SV=1	155.242	true	1	0	25	37018	24	7	7	7	7	14	14
38543	P9WLJ5	Rv2091c	sp|P9WLJ5|Y2091_MYCTU Uncharacterized protein Rv2091c OS=Mycobacterium tuberculosis (strain ATCC 25618 / H37Rv) OX=83332 GN=Rv2091c PE=1 SV=1	155.01	true	1	0	11.89	26020	6	3	3	3	3	16	16
38815	P9WQA1	gatA	sp|P9WQA1|GATA_MYCTU Glutamyl-tRNA(Gln) amidotransferase subunit A OS=Mycobacterium tuberculosis (strain ATCC 25618 / H37Rv) OX=83332 GN=gatA PE=1 SV=1	154.729	true	1	0	16.19	51420	24	7	7	7	7	12	12
39820	P9WKX5	Rv3679	sp|P9WKX5|Y3679_MYCTU Putative ATPase Rv3679 OS=Mycobacterium tuberculosis (strain ATCC 25618 / H37Rv) OX=83332 GN=Rv3679 PE=1 SV=1	153.785	true	1	0	15	35856	19	5	5	5	5	7	7
40089	P9WIQ3	fprA	sp|P9WIQ3|FPRA_MYCTU NADPH-ferredoxin reductase FprA OS=Mycobacterium tuberculosis (strain ATCC 25618 / H37Rv) OX=83332 GN=fprA PE=1 SV=1	153.58	true	1	0	19.52	49341	25	8	8	8	8	16	16
38982	O05769	Rv3090	tr|O05769|O05769_MYCTU PHB domain-containing protein OS=Mycobacterium tuberculosis (strain ATCC 25618 / H37Rv) OX=83332 GN=Rv3090 PE=1 SV=1	153.527	true	1	0	18.98	32271	21	5	5	5	5	8	8
39693	P9WHV1	proA	sp|P9WHV1|PROA_MYCTU Gamma-glutamyl phosphate reductase OS=Mycobacterium tuberculosis (strain ATCC 25618 / H37Rv) OX=83332 GN=proA PE=1 SV=1	153.117	true	1	0	12.29	43745	26	5	5	5	5	8	8
38771	O53512	aroG	sp|O53512|AROG_MYCTU Phospho-2-dehydro-3-deoxyheptonate aldolase AroG OS=Mycobacterium tuberculosis (strain ATCC 25618 / H37Rv) OX=83332 GN=aroG PE=1 SV=1	153.044	true	1	0	12.99	50641	27	5	5	5	5	10	10
40435	O53673	hsp	tr|O53673|O53673_MYCTU Heat shock protein Hsp (Heat-stress-induced ribosome-binding protein A) OS=Mycobacterium tuberculosis (strain ATCC 25618 / H37Rv) OX=83332 GN=hsp PE=1 SV=1	152.864	true	1	0	32.08	17786	11	4	4	4	4	7	7
39214	P9WHC3	rplU	sp|P9WHC3|RL21_MYCTU 50S ribosomal protein L21 OS=Mycobacterium tuberculosis (strain ATCC 25618 / H37Rv) OX=83332 GN=rplU PE=1 SV=1	152.68	true	1	0	37.86	11020	6	3	3	3	3	7	7
38858	I6Y4E8	echA5	tr|I6Y4E8|I6Y4E8_MYCTU Probable enoyl-CoA hydratase EchA5 (Enoyl hydrase) (Unsaturated acyl-CoA hydratase) (Crotonase) OS=Mycobacterium tuberculosis (strain ATCC 25618 / H37Rv) OX=83332 GN=echA5 PE=1 SV=1	152.363	true	1	0	18.63	27441	18	4	4	4	4	13	13
39692	P9WI71	pknH	sp|P9WI71|PKNH_MYCTU Serine/threonine-protein kinase PknH OS=Mycobacterium tuberculosis (strain ATCC 25618 / H37Rv) OX=83332 GN=pknH PE=1 SV=1	151.808	true	1	0	8.95	66754	31	6	6	6	6	12	12
38700	P9WFV1	leuS	sp|P9WFV1|SYL_MYCTU Leucine--tRNA ligase OS=Mycobacterium tuberculosis (strain ATCC 25618 / H37Rv) OX=83332 GN=leuS PE=1 SV=1	151.625	true	1	0	5.78	107595	49	5	5	5	5	12	12
38518	P9WKI1	ino1	sp|P9WKI1|INO1_MYCTU Inositol-3-phosphate synthase OS=Mycobacterium tuberculosis (strain ATCC 25618 / H37Rv) OX=83332 GN=ino1 PE=1 SV=1	151.507	true	1	0	14.44	40094	20	5	5	5	5	11	11
40096	P9WK37	lpqB	sp|P9WK37|LPQB_MYCTU Lipoprotein LpqB OS=Mycobacterium tuberculosis (strain ATCC 25618 / H37Rv) OX=83332 GN=lpqB PE=1 SV=1	151.438	true	1	0	10.39	61681	31	5	5	5	5	8	8
38552	O53961	Rv1919c	tr|O53961|O53961_MYCTU Conserved protein OS=Mycobacterium tuberculosis (strain ATCC 25618 / H37Rv) OX=83332 GN=Rv1919c PE=1 SV=3	150.714	true	1	0	33.77	16803	11	5	5	5	5	9	9
38682	O07427	Rv0183	sp|O07427|MGLL_MYCTU Monoacylglycerol lipase OS=Mycobacterium tuberculosis (strain ATCC 25618 / H37Rv) OX=83332 GN=Rv0183 PE=1 SV=2	150.012	true	1	0	20.07	30262	17	5	5	5	5	10	10
38477	L7N6A5	manB	tr|L7N6A5|L7N6A5_MYCTU D-alpha-D-mannose-1-phosphate guanylyltransferase ManB (D-alpha-D-heptose-1-phosphate guanylyltransferase) OS=Mycobacterium tuberculosis (strain ATCC 25618 / H37Rv) OX=83332 GN=manB PE=1 SV=1	148.182	true	1	0	14.76	37857	23	5	5	5	5	11	11
39876	P9WH81	rplF	sp|P9WH81|RL6_MYCTU 50S ribosomal protein L6 OS=Mycobacterium tuberculosis (strain ATCC 25618 / H37Rv) OX=83332 GN=rplF PE=1 SV=1	147.707	true	1	0	34.64	19377	9	6	6	6	6	9	9
40351	P9WKG3	ispG	sp|P9WKG3|ISPG_MYCTU 4-hydroxy-3-methylbut-2-en-1-yl diphosphate synthase (flavodoxin) OS=Mycobacterium tuberculosis (strain ATCC 25618 / H37Rv) OX=83332 GN=ispG PE=1 SV=1	147.408	true	1	0	14.99	40482	24	5	5	5	5	12	12
39189	O07809	Rv3814c	tr|O07809|O07809_MYCTU Possible acyltransferase OS=Mycobacterium tuberculosis (strain ATCC 25618 / H37Rv) OX=83332 GN=Rv3814c PE=1 SV=1	146.948	true	1	0	23.37	29291	19	5	5	5	5	10	10
38848	I6YHB0	hns	tr|I6YHB0|I6YHB0_MYCTU Possible histone-like protein Hns OS=Mycobacterium tuberculosis (strain ATCC 25618 / H37Rv) OX=83332 GN=hns PE=1 SV=2	146.628	true	1	0	20.9	13823	7	3	3	3	3	12	12
38683	P9WIZ9	acg	sp|P9WIZ9|ACG_MYCTU Putative NAD(P)H nitroreductase acg OS=Mycobacterium tuberculosis (strain ATCC 25618 / H37Rv) OX=83332 GN=acg PE=1 SV=1	146.228	true	1	0	15.41	36559	20	4	4	4	4	8	8
39761	O07411	fadD5	tr|O07411|O07411_MYCTU Probable fatty-acid-CoA ligase FadD5 (Fatty-acid-CoA synthetase) (Fatty-acid-CoA synthase) OS=Mycobacterium tuberculosis (strain ATCC 25618 / H37Rv) OX=83332 GN=fadD5 PE=1 SV=1	146.033	true	1	0	9.93	59906	19	5	5	5	5	12	12
38844	Q6MWZ8	TB9.4	tr|Q6MWZ8|Q6MWZ8_MYCTU Conserved protein TB9.4 OS=Mycobacterium tuberculosis (strain ATCC 25618 / H37Rv) OX=83332 GN=TB9.4 PE=1 SV=1	145.882	true	1	0	47.78	9433	6	4	4	4	4	6	6
38561	O06428	grcC1	tr|O06428|O06428_MYCTU Probable polyprenyl-diphosphate synthase GrcC1 (Polyprenyl pyrophosphate synthetase) OS=Mycobacterium tuberculosis (strain ATCC 25618 / H37Rv) OX=83332 GN=grcC1 PE=1 SV=1	145.679	true	1	0	15.52	35560	19	5	5	6	6	13	13
38785	O53362	Rv3311	tr|O53362|O53362_MYCTU Conserved protein OS=Mycobacterium tuberculosis (strain ATCC 25618 / H37Rv) OX=83332 GN=Rv3311 PE=1 SV=1	145.302	true	1	0	16.9	45732	19	6	6	6	6	12	12
38737	P9WLA9	Rv2411c	sp|P9WLA9|Y2411_MYCTU Uncharacterized protein Rv2411c OS=Mycobacterium tuberculosis (strain ATCC 25618 / H37Rv) OX=83332 GN=Rv2411c PE=1 SV=1	144.95	true	1	0	10.71	61383	36	5	5	6	6	6	6
39471	P9WPZ9	argC	sp|P9WPZ9|ARGC_MYCTU N-acetyl-gamma-glutamyl-phosphate reductase OS=Mycobacterium tuberculosis (strain ATCC 25618 / H37Rv) OX=83332 GN=argC PE=1 SV=1	144.764	true	1	0	16.19	36304	14	5	5	5	5	7	7
39378	O07236	Rv0309	tr|O07236|O07236_MYCTU Possible conserved exported protein OS=Mycobacterium tuberculosis (strain ATCC 25618 / H37Rv) OX=83332 GN=Rv0309 PE=1 SV=1	144.174	true	1	0	16.06	22529	7	3	3	5	5	10	10
39028	P9WFY1	trpA	sp|P9WFY1|TRPA_MYCTU Tryptophan synthase alpha chain OS=Mycobacterium tuberculosis (strain ATCC 25618 / H37Rv) OX=83332 GN=trpA PE=1 SV=1	143.097	true	1	0	17.78	27728	13	4	4	4	4	8	8
40107	P9WGE9	sodC	sp|P9WGE9|SODC_MYCTU Superoxide dismutase [Cu-Zn] OS=Mycobacterium tuberculosis (strain ATCC 25618 / H37Rv) OX=83332 GN=sodC PE=1 SV=1	142.722	true	1	0	9.58	23844	6	2	2	2	2	7	7
39475	O05779	ftsE	sp|O05779|FTSE_MYCTU Cell division ATP-binding protein FtsE OS=Mycobacterium tuberculosis (strain ATCC 25618 / H37Rv) OX=83332 GN=ftsE PE=1 SV=2	141.801	true	1	0	30	25728	14	5	5	5	5	11	11
39645	P9WH27	rpsH	sp|P9WH27|RS8_MYCTU 30S ribosomal protein S8 OS=Mycobacterium tuberculosis (strain ATCC 25618 / H37Rv) OX=83332 GN=rpsH PE=1 SV=1	141.133	true	1	0	39.39	14412	9	5	5	5	5	13	13
39691	P9WP31	ddl	sp|P9WP31|DDL_MYCTU D-alanine--D-alanine ligase OS=Mycobacterium tuberculosis (strain ATCC 25618 / H37Rv) OX=83332 GN=ddl PE=1 SV=1	140.624	true	1	0	15.55	39710	18	5	5	5	5	8	8
38553	O05777	Rv3099c	tr|O05777|O05777_MYCTU Conserved protein OS=Mycobacterium tuberculosis (strain ATCC 25618 / H37Rv) OX=83332 GN=Rv3099c PE=1 SV=1	139.482	true	1	0	32.16	30508	16	6	6	6	6	14	14
38474	P9WHK5	pyrH	sp|P9WHK5|PYRH_MYCTU Uridylate kinase OS=Mycobacterium tuberculosis (strain ATCC 25618 / H37Rv) OX=83332 GN=pyrH PE=1 SV=1	139.215	true	1	0	20.69	27430	15	4	4	4	4	9	9
39212	P9WHM7	purH	sp|P9WHM7|PUR9_MYCTU Bifunctional purine biosynthesis protein PurH OS=Mycobacterium tuberculosis (strain ATCC 25618 / H37Rv) OX=83332 GN=purH PE=1 SV=1	138.366	true	1	0	8.03	55026	15	4	4	4	4	9	9
39110	P9WNW3	dnaA	sp|P9WNW3|DNAA_MYCTU Chromosomal replication initiator protein DnaA OS=Mycobacterium tuberculosis (strain ATCC 25618 / H37Rv) OX=83332 GN=dnaA PE=1 SV=1	138.099	true	1	1	14.79	56567	28	7	7	7	7	10	10
39137	P9WQ17	glgE	sp|P9WQ17|GLGE_MYCTU Alpha-1,4-glucan:maltose-1-phosphate maltosyltransferase OS=Mycobacterium tuberculosis (strain ATCC 25618 / H37Rv) OX=83332 GN=glgE PE=1 SV=1	138.041	true	1	0	9.13	78640	38	6	6	6	6	11	11
39994	I6Y4D2	Rv3717	sp|I6Y4D2|PEPAM_MYCTU N-acetylmuramoyl-L-alanine amidase Rv3717 OS=Mycobacterium tuberculosis (strain ATCC 25618 / H37Rv) OX=83332 GN=Rv3717 PE=1 SV=1	137.257	true	1	0	19.92	24836	13	4	4	4	4	8	8
39623	I6Y9I3	Rv2509	tr|I6Y9I3|I6Y9I3_MYCTU Probable short-chain type dehydrogenase/reductase OS=Mycobacterium tuberculosis (strain ATCC 25618 / H37Rv) OX=83332 GN=Rv2509 PE=1 SV=1	137.159	true	1	0	30.6	28013	18	6	6	6	6	9	9
39873	P9WNV7	dnaJ2	sp|P9WNV7|DNAJ2_MYCTU Chaperone protein DnaJ 2 OS=Mycobacterium tuberculosis (strain ATCC 25618 / H37Rv) OX=83332 GN=dnaJ2 PE=1 SV=1	137.133	true	1	0	13.61	40489	19	5	5	6	6	10	10
39480	P9WQN3	ftsH	sp|P9WQN3|FTSH_MYCTU ATP-dependent zinc metalloprotease FtsH OS=Mycobacterium tuberculosis (strain ATCC 25618 / H37Rv) OX=83332 GN=ftsH PE=1 SV=1	136.918	true	1	0	6.05	81986	43	4	4	4	4	4	4
39017	I6WZS8	Rv0926c	tr|I6WZS8|I6WZS8_MYCTU Uncharacterized protein OS=Mycobacterium tuberculosis (strain ATCC 25618 / H37Rv) OX=83332 GN=Rv0926c PE=1 SV=1	136.879	true	1	0	19.55	37751	19	5	5	5	5	9	9
39096	P9WIT7	pyrB	sp|P9WIT7|PYRB_MYCTU Aspartate carbamoyltransferase OS=Mycobacterium tuberculosis (strain ATCC 25618 / H37Rv) OX=83332 GN=pyrB PE=1 SV=1	136.711	true	1	0	15.67	33819	15	5	5	6	6	12	12
40238	O53751	Rv0466	tr|O53751|O53751_MYCTU Conserved protein OS=Mycobacterium tuberculosis (strain ATCC 25618 / H37Rv) OX=83332 GN=Rv0466 PE=1 SV=1	136.64	true	1	0	18.18	30185	17	4	4	4	4	7	7
39198	P9WI61	plsB	sp|P9WI61|PLSB_MYCTU Glycerol-3-phosphate acyltransferase OS=Mycobacterium tuberculosis (strain ATCC 25618 / H37Rv) OX=83332 GN=plsB PE=1 SV=1	136.25	true	1	0	6.84	88315	45	5	5	5	5	9	9
40192	P9WH31	rpsF	sp|P9WH31|RS6_MYCTU 30S ribosomal protein S6 OS=Mycobacterium tuberculosis (strain ATCC 25618 / H37Rv) OX=83332 GN=rpsF PE=1 SV=1	135.959	true	1	0	43.75	10935	7	4	4	4	4	13	13
39704	P9WIS3	bkdA	sp|P9WIS3|BKDA_MYCTU 3-methyl-2-oxobutanoate dehydrogenase subunit alpha OS=Mycobacterium tuberculosis (strain ATCC 25618 / H37Rv) OX=83332 GN=bkdA PE=1 SV=1	135.953	true	1	0	12.26	40616	22	4	4	4	4	7	7
39569	P9WP13	Rv1261c	sp|P9WP13|FQR61_MYCTU F420H(2)-dependent quinone reductase Rv1261c OS=Mycobacterium tuberculosis (strain ATCC 25618 / H37Rv) OX=83332 GN=Rv1261c PE=1 SV=1	135.148	true	1	0	34.23	16756	12	5	5	5	5	11	11
38956	P9WQF5	leuC	sp|P9WQF5|LEUC_MYCTU 3-isopropylmalate dehydratase large subunit OS=Mycobacterium tuberculosis (strain ATCC 25618 / H37Rv) OX=83332 GN=leuC PE=1 SV=1	135.101	true	1	0	15.43	50185	24	6	6	6	6	8	8
39919	P9WGD7	ffh	sp|P9WGD7|SRP54_MYCTU Signal recognition particle protein OS=Mycobacterium tuberculosis (strain ATCC 25618 / H37Rv) OX=83332 GN=ffh PE=1 SV=1	135.071	true	1	0	9.14	55002	29	4	4	4	4	8	8
38960	O53578	accD4	tr|O53578|O53578_MYCTU Probable propionyl-CoA carboxylase beta chain 4 AccD4 (Pccase) (Propanoyl-CoA:carbon dioxide ligase) OS=Mycobacterium tuberculosis (strain ATCC 25618 / H37Rv) OX=83332 GN=accD4 PE=1 SV=2	133.969	true	1	0	12.07	56680	25	4	4	4	4	8	8
38508	P9WIB3	plcB	sp|P9WIB3|PHLB_MYCTU Phospholipase C 2 OS=Mycobacterium tuberculosis (strain ATCC 25618 / H37Rv) OX=83332 GN=plcB PE=1 SV=1	133.701	true	1	2	6.33	56533	22	3	1	3	1	5	1
38507	P9WIB5	plcA	sp|P9WIB5|PHLA_MYCTU Phospholipase C 1 OS=Mycobacterium tuberculosis (strain ATCC 25618 / H37Rv) OX=83332 GN=plcA PE=1 SV=1	133.701	true	1	0	6.35	56138	19	3	1	3	1	5	1
39610	P9WKJ5	ilvD	sp|P9WKJ5|ILVD_MYCTU Dihydroxy-acid dehydratase OS=Mycobacterium tuberculosis (strain ATCC 25618 / H37Rv) OX=83332 GN=ilvD PE=1 SV=1	133.534	true	1	0	7.83	59352	29	4	4	4	4	9	9
38978	P9WQ05	arcA	sp|P9WQ05|ARCA_MYCTU Arginine deiminase OS=Mycobacterium tuberculosis (strain ATCC 25618 / H37Rv) OX=83332 GN=arcA PE=1 SV=1	133.279	true	1	0	19.15	43089	25	6	6	6	6	7	7
40006	P95125	lipN	sp|P95125|LIPN_MYCTU Carboxylic ester hydrolase LipN OS=Mycobacterium tuberculosis (strain ATCC 25618 / H37Rv) OX=83332 GN=lipN PE=1 SV=1	133.064	true	1	0	15.69	40135	18	6	6	6	6	8	8
40344	P9WQ37	fadD13	sp|P9WQ37|FAC13_MYCTU Long-chain-fatty-acid--CoA ligase FadD13 OS=Mycobacterium tuberculosis (strain ATCC 25618 / H37Rv) OX=83332 GN=fadD13 PE=1 SV=1	132.601	true	1	0	13.32	54459	29	6	6	6	6	9	9
39795	P9WJV5	mmpL3	sp|P9WJV5|MMPL3_MYCTU Trehalose monomycolate exporter MmpL3 OS=Mycobacterium tuberculosis (strain ATCC 25618 / H37Rv) OX=83332 GN=mmpL3 PE=1 SV=1	132.362	true	1	0	7.52	100904	53	6	6	6	6	7	7
39162	P9WPR5	Rv0654	sp|P9WPR5|CCO_MYCTU Carotenoid cleavage oxygenase OS=Mycobacterium tuberculosis (strain ATCC 25618 / H37Rv) OX=83332 GN=Rv0654 PE=1 SV=1	131.374	true	1	0	12.38	54944	22	5	5	5	5	10	10
39612	P9WFI5	Rv0731c	sp|P9WFI5|Y756_MYCTU Putative S-adenosyl-L-methionine-dependent methyltransferase Rv0731c OS=Mycobacterium tuberculosis (strain ATCC 25618 / H37Rv) OX=83332 GN=Rv0731c PE=1 SV=1	131.275	true	1	0	16.04	34950	18	4	4	5	5	8	8
39406	I6Y9Q3	prpC	sp|I6Y9Q3|PRPC_MYCTU 2-methylcitrate synthase OS=Mycobacterium tuberculosis (strain ATCC 25618 / H37Rv) OX=83332 GN=prpC PE=1 SV=1	131.163	true	1	0	14.25	42969	18	4	4	4	4	5	5
39197	P9WHU1	prcA	sp|P9WHU1|PSA_MYCTU Proteasome subunit alpha OS=Mycobacterium tuberculosis (strain ATCC 25618 / H37Rv) OX=83332 GN=prcA PE=1 SV=1	131.029	true	1	0	21.37	26881	14	6	6	6	6	12	12
38734	P9WQ79	gabT	sp|P9WQ79|GABT_MYCTU 4-aminobutyrate aminotransferase OS=Mycobacterium tuberculosis (strain ATCC 25618 / H37Rv) OX=83332 GN=gabT PE=1 SV=1	130.975	true	1	0	14.92	46813	24	5	5	5	5	8	8
39617	P9WN21	glpX	sp|P9WN21|GLPX_MYCTU Fructose-1,6-bisphosphatase class 2 OS=Mycobacterium tuberculosis (strain ATCC 25618 / H37Rv) OX=83332 GN=glpX PE=1 SV=1	130.686	true	1	0	18.23	38084	17	5	5	5	5	8	8
39029	P9WGP1	secD	sp|P9WGP1|SECD_MYCTU Protein translocase subunit SecD OS=Mycobacterium tuberculosis (strain ATCC 25618 / H37Rv) OX=83332 GN=secD PE=1 SV=1	130	true	1	0	9.42	60267	21	3	3	3	3	8	8
38718	P95197		tr|P95197|P95197_MYCTU Probable phosphoribosylglycinamide formyltransferase 2 PurT (GART 2) (Gar transformylase 2) (5'-phosphoribosylglycinamide transformylase 2) (Formate-dependent gar transformylase) OS=Mycobacterium tuberculosis (strain ATCC 2561	129.798	true	1	0	13.37	43678	14	5	5	5	5	11	11
39304	P9WMK7	hup	sp|P9WMK7|DBH_MYCTU DNA-binding protein HU homolog OS=Mycobacterium tuberculosis (strain ATCC 25618 / H37Rv) OX=83332 GN=hup PE=1 SV=1	129.654	true	1	0	16.36	22187	9	4	4	4	4	18	18
40328	P9WLD5	Rv2302	sp|P9WLD5|Y2302_MYCTU Uncharacterized protein Rv2302 OS=Mycobacterium tuberculosis (strain ATCC 25618 / H37Rv) OX=83332 GN=Rv2302 PE=1 SV=1	129.241	true	1	0	37.5	8591	6	3	3	3	3	14	14
39272	O69693	Rv3726	tr|O69693|O69693_MYCTU Possible dehydrogenase OS=Mycobacterium tuberculosis (strain ATCC 25618 / H37Rv) OX=83332 GN=Rv3726 PE=1 SV=1	129.132	true	1	0	18.39	42036	21	6	6	6	6	7	7
39570	P9WG61	Rv1324	sp|P9WG61|Y1324_MYCTU Uncharacterized protein Rv1324 OS=Mycobacterium tuberculosis (strain ATCC 25618 / H37Rv) OX=83332 GN=Rv1324 PE=1 SV=1	129.109	true	1	0	11.51	32170	15	2	2	2	2	4	4
39119	I6YF40	Rv3075c	tr|I6YF40|I6YF40_MYCTU Conserved protein OS=Mycobacterium tuberculosis (strain ATCC 25618 / H37Rv) OX=83332 GN=Rv3075c PE=1 SV=1	128.951	true	1	0	23.45	33100	19	6	6	6	6	10	10
39544	P9WG43	tpiA	sp|P9WG43|TPIS_MYCTU Triosephosphate isomerase OS=Mycobacterium tuberculosis (strain ATCC 25618 / H37Rv) OX=83332 GN=tpiA PE=1 SV=1	128.898	true	1	0	13.41	27403	16	3	3	3	3	15	15
39931	P9WMN5	Rv2204c	sp|P9WMN5|Y2204_MYCTU Protein Rv2204c OS=Mycobacterium tuberculosis (strain ATCC 25618 / H37Rv) OX=83332 GN=Rv2204c PE=1 SV=1	128.267	true	1	0	29.66	12544	9	3	3	3	3	7	7
39946	P9WGZ7	rph	sp|P9WGZ7|RNPH_MYCTU Ribonuclease PH OS=Mycobacterium tuberculosis (strain ATCC 25618 / H37Rv) OX=83332 GN=rph PE=1 SV=1	126.965	true	1	0	16.22	27351	13	3	3	3	3	4	4
39518	O69727	fadE36	tr|O69727|O69727_MYCTU Possible acyl-CoA dehydrogenase FadE36 OS=Mycobacterium tuberculosis (strain ATCC 25618 / H37Rv) OX=83332 GN=fadE36 PE=1 SV=1	126.425	true	1	0	13.96	38565	27	4	4	4	4	7	7
39319	O50397	Rv3368c	tr|O50397|O50397_MYCTU Possible oxidoreductase OS=Mycobacterium tuberculosis (strain ATCC 25618 / H37Rv) OX=83332 GN=Rv3368c PE=1 SV=1	125.393	true	1	0	22.43	23733	9	4	4	4	4	7	7
39129	P9WK29	Rv1899c	sp|P9WK29|Y1899_MYCTU Uncharacterized protein Rv1899c OS=Mycobacterium tuberculosis (strain ATCC 25618 / H37Rv) OX=83332 GN=Rv1899c PE=1 SV=1	125.317	true	1	0	12.81	36936	23	3	3	3	3	6	6
39298	P9WGL9	regX3	sp|P9WGL9|REGX3_MYCTU Sensory transduction protein RegX3 OS=Mycobacterium tuberculosis (strain ATCC 25618 / H37Rv) OX=83332 GN=regX3 PE=1 SV=1	125.279	true	1	0	23.35	24849	13	4	4	4	4	5	5
39125	P9WNP9	eccD5	sp|P9WNP9|ECCD5_MYCTU ESX-5 secretion system protein EccD5 OS=Mycobacterium tuberculosis (strain ATCC 25618 / H37Rv) OX=83332 GN=eccD5 PE=1 SV=1	125.276	true	1	0	7.36	53435	17	3	3	3	3	11	11
39790	I6WYY7	hadB	tr|I6WYY7|I6WYY7_MYCTU (3R)-hydroxyacyl-ACP dehydratase subunit HadB OS=Mycobacterium tuberculosis (strain ATCC 25618 / H37Rv) OX=83332 GN=hadB PE=1 SV=1	125.219	true	1	0	29.58	14934	9	4	4	4	4	14	14
38649	D9HNS7	dop	tr|D9HNS7|D9HNS7_MYCTU Deamidase of prokaryotic ubiquitin-like protein Pup OS=Mycobacterium tuberculosis (strain ATCC 25618 / H37Rv) OX=83332 GN=dop PE=3 SV=1	124.81	true	2	0	4.95	55179	28	2	2	2	2	3	3
39907	P9WIE1	bcp	sp|P9WIE1|BCP_MYCTU Putative peroxiredoxin Rv2521 OS=Mycobacterium tuberculosis (strain ATCC 25618 / H37Rv) OX=83332 GN=bcp PE=1 SV=1	124.116	true	1	0	26.11	17077	11	4	4	4	4	7	7
39868	P9WI89	Rv3633	sp|P9WI89|Y3633_MYCTU Uncharacterized protein Rv3633 OS=Mycobacterium tuberculosis (strain ATCC 25618 / H37Rv) OX=83332 GN=Rv3633 PE=1 SV=1	124.083	true	1	0	17.87	32447	18	5	5	5	5	9	9
39853	P9WFW5	argS	sp|P9WFW5|SYR_MYCTU Arginine--tRNA ligase OS=Mycobacterium tuberculosis (strain ATCC 25618 / H37Rv) OX=83332 GN=argS PE=1 SV=1	123.878	true	1	0	12	59709	37	6	6	6	6	7	7
38617	P9WFI3	Rv0830	sp|P9WFI3|Y851_MYCTU Putative S-adenosyl-L-methionine-dependent methyltransferase Rv0830 OS=Mycobacterium tuberculosis (strain ATCC 25618 / H37Rv) OX=83332 GN=Rv0830 PE=1 SV=1	123.672	true	1	0	12.62	33416	14	3	3	3	3	6	6
39841	P9WIN3	Rv2952	sp|P9WIN3|PHMT_MYCTU Phthiotriol/phenolphthiotriol dimycocerosates methyltransferase OS=Mycobacterium tuberculosis (strain ATCC 25618 / H37Rv) OX=83332 GN=Rv2952 PE=1 SV=1	123.246	true	1	0	22.96	30652	18	7	7	7	7	12	12
38750	P9WPB1	mmaA1	sp|P9WPB1|MMAA1_MYCTU Mycolic acid methyltransferase MmaA1 OS=Mycobacterium tuberculosis (strain ATCC 25618 / H37Rv) OX=83332 GN=mmaA1 PE=1 SV=1	123.121	true	1	0	18.88	33149	14	5	4	6	5	10	6
40437	P9WQ01	argB	sp|P9WQ01|ARGB_MYCTU Acetylglutamate kinase OS=Mycobacterium tuberculosis (strain ATCC 25618 / H37Rv) OX=83332 GN=argB PE=1 SV=1	122.97	true	1	0	10.54	30937	14	3	3	4	4	6	6
39770	P95206	Rv0398c	tr|P95206|P95206_MYCTU Possible secreted protein OS=Mycobacterium tuberculosis (strain ATCC 25618 / H37Rv) OX=83332 GN=Rv0398c PE=1 SV=1	122.857	true	1	0	16.43	21655	8	3	3	3	3	12	12
38493	P9WNI7	esxO	sp|P9WNI7|ESXO_MYCTU ESAT-6-like protein EsxO OS=Mycobacterium tuberculosis (strain ATCC 25618 / H37Rv) OX=83332 GN=esxO PE=1 SV=1	122.701	true	1	2	31.91	9954	5	2	1	2	1	6	1
38893	P9WIW9	nuoN	sp|P9WIW9|NUON_MYCTU NADH-quinone oxidoreductase subunit N OS=Mycobacterium tuberculosis (strain ATCC 25618 / H37Rv) OX=83332 GN=nuoN PE=1 SV=1	122.34	true	1	0	12.99	55342	16	5	5	5	5	8	8
38792	P9WJB7	espR	sp|P9WJB7|ESPR_MYCTU Nucleoid-associated protein EspR OS=Mycobacterium tuberculosis (strain ATCC 25618 / H37Rv) OX=83332 GN=espR PE=1 SV=1	122.298	true	1	0	40.15	14709	9	4	4	4	4	6	6
39462	O07242	Rv0315	tr|O07242|O07242_MYCTU Possible beta-1,3-glucanase OS=Mycobacterium tuberculosis (strain ATCC 25618 / H37Rv) OX=83332 GN=Rv0315 PE=1 SV=1	122.219	true	1	0	10.54	32186	10	3	3	3	3	7	7
39997	P9WPE3	cinA	sp|P9WPE3|CINAL_MYCTU CinA-like protein OS=Mycobacterium tuberculosis (strain ATCC 25618 / H37Rv) OX=83332 GN=cinA PE=1 SV=1	122.18	true	1	0	12.33	45512	23	4	4	4	4	6	6
39253	P9WM51	Rv1260	sp|P9WM51|Y1260_MYCTU Uncharacterized protein Rv1260 OS=Mycobacterium tuberculosis (strain ATCC 25618 / H37Rv) OX=83332 GN=Rv1260 PE=1 SV=1	122.167	true	1	0	10.75	41329	19	4	4	4	4	10	10
38413	P9WGM9	mprA	sp|P9WGM9|MPRA_MYCTU Response regulator MprA OS=Mycobacterium tuberculosis (strain ATCC 25618 / H37Rv) OX=83332 GN=mprA PE=1 SV=1	121.568	true	1	0	23.04	25894	15	5	4	5	4	8	6
39666	P9WH51	rpsQ	sp|P9WH51|RS17_MYCTU 30S ribosomal protein S17 OS=Mycobacterium tuberculosis (strain ATCC 25618 / H37Rv) OX=83332 GN=rpsQ PE=1 SV=1	121.303	true	1	0	20.74	14741	8	3	3	4	4	11	11
39546	O50416	lpqD	tr|O50416|O50416_MYCTU Probable conserved lipoprotein LpqD OS=Mycobacterium tuberculosis (strain ATCC 25618 / H37Rv) OX=83332 GN=lpqD PE=1 SV=1	121.252	true	1	0	21.19	25056	10	3	3	3	3	10	10
38908	Q79FX6	mmaA2	sp|Q79FX6|MMAA2_MYCTU Cyclopropane mycolic acid synthase MmaA2 OS=Mycobacterium tuberculosis (strain ATCC 25618 / H37Rv) OX=83332 GN=mmaA2 PE=1 SV=1	121.047	true	1	0	12.54	32724	20	4	3	5	4	13	8
38647	O06389	Rv0523c	tr|O06389|O06389_MYCTU Conserved protein OS=Mycobacterium tuberculosis (strain ATCC 25618 / H37Rv) OX=83332 GN=Rv0523c PE=1 SV=3	121.03	true	1	0	24.43	14827	9	3	3	3	3	4	4
39025	P9WNZ7	desA1	sp|P9WNZ7|DESA1_MYCTU Putative acyl-[acyl-carrier-protein] desaturase DesA1 OS=Mycobacterium tuberculosis (strain ATCC 25618 / H37Rv) OX=83332 GN=desA1 PE=1 SV=1	120.813	true	1	0	14.2	38770	21	4	4	4	4	7	7
39349	O86337	lprC	tr|O86337|O86337_MYCTU Possible lipoprotein LprC OS=Mycobacterium tuberculosis (strain ATCC 25618 / H37Rv) OX=83332 GN=lprC PE=1 SV=3	120.75	true	1	0	20.56	18871	13	3	3	3	3	10	10
39768	O53718	Rv0383c	tr|O53718|O53718_MYCTU Possible conserved secreted protein OS=Mycobacterium tuberculosis (strain ATCC 25618 / H37Rv) OX=83332 GN=Rv0383c PE=1 SV=1	120.633	true	1	0	20.77	31801	17	5	5	5	5	8	8
39030	P9WH11	rmlC	sp|P9WH11|RMLC_MYCTU dTDP-4-dehydrorhamnose 3,5-epimerase OS=Mycobacterium tuberculosis (strain ATCC 25618 / H37Rv) OX=83332 GN=rmlC PE=1 SV=1	120.395	true	1	0	18.32	22314	13	4	4	4	4	7	7
38668	O53728	Rv0443	tr|O53728|O53728_MYCTU Conserved protein OS=Mycobacterium tuberculosis (strain ATCC 25618 / H37Rv) OX=83332 GN=Rv0443 PE=1 SV=3	120.306	true	1	0	28.65	18958	12	4	4	4	4	9	9
40183	P9WFD5	Rv2624c	sp|P9WFD5|Y2624_MYCTU Universal stress protein Rv2624c OS=Mycobacterium tuberculosis (strain ATCC 25618 / H37Rv) OX=83332 GN=Rv2624c PE=1 SV=1	120.285	true	1	0	19.12	29400	21	4	4	4	4	5	5
39541	P9WMR9	dhaA	sp|P9WMR9|DHAA_MYCTU Haloalkane dehalogenase 3 OS=Mycobacterium tuberculosis (strain ATCC 25618 / H37Rv) OX=83332 GN=dhaA PE=1 SV=1	120.258	true	1	0	17.67	33728	18	5	5	7	7	9	9
39893	O53622	Rv0077c	tr|O53622|O53622_MYCTU Probable oxidoreductase OS=Mycobacterium tuberculosis (strain ATCC 25618 / H37Rv) OX=83332 GN=Rv0077c PE=1 SV=3	120.195	true	1	0	12.32	29686	19	3	3	3	3	6	6
38928	P9WKD1	pbpA	sp|P9WKD1|PBPA_MYCTU Penicillin-binding protein A OS=Mycobacterium tuberculosis (strain ATCC 25618 / H37Rv) OX=83332 GN=pbpA PE=1 SV=1	120.151	true	1	0	10.18	51576	29	5	5	5	5	7	7
39733	P9WGM3	pdtaR	sp|P9WGM3|PDTAR_MYCTU Probable transcriptional regulatory protein PdtaR OS=Mycobacterium tuberculosis (strain ATCC 25618 / H37Rv) OX=83332 GN=pdtaR PE=1 SV=1	120.127	true	1	0	16.59	22669	13	3	3	3	3	6	6
39334	P9WJC7	espG3	sp|P9WJC7|ESPG3_MYCTU ESX-3 secretion-associated protein EspG3 OS=Mycobacterium tuberculosis (strain ATCC 25618 / H37Rv) OX=83332 GN=espG3 PE=1 SV=1	120.032	true	1	0	13.22	31559	15	3	3	3	3	5	5
38608	P9WPJ7	mtcA1	sp|P9WPJ7|MTCA1_MYCTU Beta-carbonic anhydrase 1 OS=Mycobacterium tuberculosis (strain ATCC 25618 / H37Rv) OX=83332 GN=mtcA1 PE=1 SV=1	119.978	true	1	0	37.42	18189	12	4	4	4	4	6	6
40202	I6XI16	Rv3718c	tr|I6XI16|I6XI16_MYCTU Conserved protein OS=Mycobacterium tuberculosis (strain ATCC 25618 / H37Rv) OX=83332 GN=Rv3718c PE=1 SV=1	119.872	true	1	0	29.93	15662	9	4	4	4	4	9	9
38890	P9WGN3	secY	sp|P9WGN3|SECY_MYCTU Protein translocase subunit SecY OS=Mycobacterium tuberculosis (strain ATCC 25618 / H37Rv) OX=83332 GN=secY PE=1 SV=1	119.583	true	1	0	8.39	47611	18	4	4	5	5	9	9
39051	P9WN53	gcvP	sp|P9WN53|GCSP_MYCTU Probable glycine dehydrogenase (decarboxylating) OS=Mycobacterium tuberculosis (strain ATCC 25618 / H37Rv) OX=83332 GN=gcvP PE=1 SV=1	119.552	true	1	0	6.8	99511	38	5	5	5	5	7	7
39781	I6YG46	gadB	tr|I6YG46|I6YG46_MYCTU Glutamate decarboxylase OS=Mycobacterium tuberculosis (strain ATCC 25618 / H37Rv) OX=83332 GN=gadB PE=1 SV=1	119.028	true	1	0	10.43	50780	25	4	4	4	4	10	10
38494	P9WHR3	caeA	sp|P9WHR3|CAEA_MYCTU Carboxylesterase A OS=Mycobacterium tuberculosis (strain ATCC 25618 / H37Rv) OX=83332 GN=caeA PE=1 SV=1	118.975	true	1	0	8.08	55924	28	4	4	4	4	5	5
39685	I6Y4V6	purM	tr|I6Y4V6|I6Y4V6_MYCTU Phosphoribosylformylglycinamidine cyclo-ligase OS=Mycobacterium tuberculosis (strain ATCC 25618 / H37Rv) OX=83332 GN=purM PE=1 SV=1	118.829	true	1	0	18.13	38393	19	6	6	7	7	10	10
38711	P9WGP7	Rv2216	sp|P9WGP7|Y2216_MYCTU Epimerase family protein Rv2216 OS=Mycobacterium tuberculosis (strain ATCC 25618 / H37Rv) OX=83332 GN=Rv2216 PE=1 SV=1	118.382	true	1	0	9.63	31672	12	2	2	2	2	2	2
39343	P9WHC9	rplS	sp|P9WHC9|RL19_MYCTU 50S ribosomal protein L19 OS=Mycobacterium tuberculosis (strain ATCC 25618 / H37Rv) OX=83332 GN=rplS PE=1 SV=1	118.313	true	1	0	47.79	13013	7	4	4	4	4	7	7
38704	O53830	Rv0818	tr|O53830|O53830_MYCTU Transcriptional regulatory protein OS=Mycobacterium tuberculosis (strain ATCC 25618 / H37Rv) OX=83332 GN=Rv0818 PE=1 SV=3	118.16	true	1	0	14.51	27597	14	4	4	4	4	11	11
39135	P9WN11	otsA	sp|P9WN11|OTSA_MYCTU Trehalose-6-phosphate synthase OS=Mycobacterium tuberculosis (strain ATCC 25618 / H37Rv) OX=83332 GN=otsA PE=1 SV=1	117.902	true	1	0	8.4	55862	28	4	4	4	4	5	5
39588	O53585	glfT2	sp|O53585|GLFT2_MYCTU Galactofuranosyltransferase GlfT2 OS=Mycobacterium tuberculosis (strain ATCC 25618 / H37Rv) OX=83332 GN=glfT2 PE=1 SV=1	117.682	true	1	0	8.32	71507	33	5	5	5	5	8	8
38961	P9WLQ1	Rv1987	sp|P9WLQ1|Y1987_MYCTU Uncharacterized protein Rv1987 OS=Mycobacterium tuberculosis (strain ATCC 25618 / H37Rv) OX=83332 GN=Rv1987 PE=1 SV=1	117.652	true	1	0	19.72	14919	8	2	2	2	2	4	4
39090	O05886	hpf	sp|O05886|HPF_MYCTU Ribosome hibernation promotion factor OS=Mycobacterium tuberculosis (strain ATCC 25618 / H37Rv) OX=83332 GN=hpf PE=1 SV=4	117.638	true	1	0	22.37	25093	13	5	5	5	5	8	8
39254	P9WLT1	Rv1708	sp|P9WLT1|Y1708_MYCTU Uncharacterized protein Rv1708 OS=Mycobacterium tuberculosis (strain ATCC 25618 / H37Rv) OX=83332 GN=Rv1708 PE=1 SV=1	117.262	true	1	0	17.92	34380	18	5	5	5	5	11	11
40225	P9WL15	Rv2927c	sp|P9WL15|Y2927_MYCTU Uncharacterized protein Rv2927c OS=Mycobacterium tuberculosis (strain ATCC 25618 / H37Rv) OX=83332 GN=Rv2927c PE=1 SV=1	116.668	true	1	0	12.24	26986	19	3	3	3	3	11	11
38520	O05861	Rv3205c	tr|O05861|O05861_MYCTU Conserved protein OS=Mycobacterium tuberculosis (strain ATCC 25618 / H37Rv) OX=83332 GN=Rv3205c PE=1 SV=1	116.62	true	1	0	18.84	31352	15	5	5	5	5	14	14
39426	O65934	Rv1747	sp|O65934|ABC1_MYCTU ABC transporter ATP-binding/permease protein Rv1747 OS=Mycobacterium tuberculosis (strain ATCC 25618 / H37Rv) OX=83332 GN=Rv1747 PE=1 SV=1	116.179	true	1	0	5.78	92153	48	5	5	5	5	7	7
39886	P9WPK5	carA	sp|P9WPK5|CARA_MYCTU Carbamoyl-phosphate synthase small chain OS=Mycobacterium tuberculosis (strain ATCC 25618 / H37Rv) OX=83332 GN=carA PE=1 SV=1	116.041	true	1	0	10.37	39767	11	3	3	3	3	5	5
39602	P9WP55	cysK1	sp|P9WP55|CYSK_MYCTU O-acetylserine sulfhydrylase OS=Mycobacterium tuberculosis (strain ATCC 25618 / H37Rv) OX=83332 GN=cysK1 PE=1 SV=1	116.039	true	1	0	14.52	32753	16	3	3	3	3	7	7
40266	P9WGS3	ephD	sp|P9WGS3|EPHD_MYCTU Probable oxidoreductase EphD OS=Mycobacterium tuberculosis (strain ATCC 25618 / H37Rv) OX=83332 GN=ephD PE=1 SV=1	116.013	true	1	0	13.18	64030	28	6	6	6	6	9	9
39806	O53916	Rv1668c	tr|O53916|O53916_MYCTU Probable first part of macrolide-transport ATP-binding protein ABC transporter OS=Mycobacterium tuberculosis (strain ATCC 25618 / H37Rv) OX=83332 GN=Rv1668c PE=4 SV=1	115.981	true	1	0	6.99	40339	16	2	2	2	2	4	4
39743	P9WJJ3	nadE	sp|P9WJJ3|NADE_MYCTU Glutamine-dependent NAD(+) synthetase OS=Mycobacterium tuberculosis (strain ATCC 25618 / H37Rv) OX=83332 GN=nadE PE=1 SV=1	115.927	true	1	0	7.22	74683	31	5	5	5	5	7	7
39521	P95200	ndhA	tr|P95200|P95200_MYCTU Probable membrane NADH dehydrogenase NdhA OS=Mycobacterium tuberculosis (strain ATCC 25618 / H37Rv) OX=83332 GN=ndhA PE=1 SV=1	115.434	true	1	0	14.68	50385	27	6	5	6	5	9	8
40385	O53979	Rv1978	tr|O53979|O53979_MYCTU Conserved protein OS=Mycobacterium tuberculosis (strain ATCC 25618 / H37Rv) OX=83332 GN=Rv1978 PE=1 SV=3	115.209	true	1	0	13.48	30584	17	3	3	3	3	7	7
40195	P9WHH5	sthA	sp|P9WHH5|STHA_MYCTU Probable soluble pyridine nucleotide transhydrogenase OS=Mycobacterium tuberculosis (strain ATCC 25618 / H37Rv) OX=83332 GN=sthA PE=1 SV=1	114.915	true	1	0	13.46	50754	28	7	7	7	7	10	10
39706	Q6MX51	Rv0296c	tr|Q6MX51|Q6MX51_MYCTU Probable sulfatase OS=Mycobacterium tuberculosis (strain ATCC 25618 / H37Rv) OX=83332 GN=Rv0296c PE=1 SV=1	113.908	true	1	0	13.76	51846	28	5	5	5	5	7	7
38753	P9WPX1	hom	sp|P9WPX1|DHOM_MYCTU Homoserine dehydrogenase OS=Mycobacterium tuberculosis (strain ATCC 25618 / H37Rv) OX=83332 GN=hom PE=1 SV=1	113.841	true	1	0	9.98	45553	21	4	4	4	4	8	8
39565	P9WHH7	lpdA	sp|P9WHH7|LPDA_MYCTU NAD(P)H dehydrogenase (quinone) OS=Mycobacterium tuberculosis (strain ATCC 25618 / H37Rv) OX=83332 GN=lpdA PE=1 SV=1	113.583	true	1	0	13.18	51489	20	5	5	5	5	9	9
38872	P9WQL1	pstB1	sp|P9WQL1|PSTB1_MYCTU Phosphate import ATP-binding protein PstB 1 OS=Mycobacterium tuberculosis (strain ATCC 25618 / H37Rv) OX=83332 GN=pstB1 PE=1 SV=1	113.581	true	1	0	12.79	28061	15	3	3	3	3	5	5
38774	P9WHM9	purD	sp|P9WHM9|PUR2_MYCTU Phosphoribosylamine--glycine ligase OS=Mycobacterium tuberculosis (strain ATCC 25618 / H37Rv) OX=83332 GN=purD PE=1 SV=1	113.433	true	1	0	12.8	43509	24	4	4	4	4	8	8
38721	P9WHN5	pup	sp|P9WHN5|PUP_MYCTU Prokaryotic ubiquitin-like protein Pup OS=Mycobacterium tuberculosis (strain ATCC 25618 / H37Rv) OX=83332 GN=pup PE=1 SV=1	113.178	true	1	0	31.25	6944	3	1	1	1	1	2	2
38591	O69659	Rv3691	sp|O69659|Y3691_MYCTU Uncharacterized membrane protein Rv3691 OS=Mycobacterium tuberculosis (strain ATCC 25618 / H37Rv) OX=83332 GN=Rv3691 PE=1 SV=4	113.097	true	1	0	7.09	40442	14	2	2	2	2	4	4
38934	O06816	Rv1443c	tr|O06816|O06816_MYCTU Uncharacterized protein OS=Mycobacterium tuberculosis (strain ATCC 25618 / H37Rv) OX=83332 GN=Rv1443c PE=1 SV=1	112.979	true	1	0	22.36	18316	13	3	3	3	3	6	6
40358	I6YAY5	Rv3033	tr|I6YAY5|I6YAY5_MYCTU Uncharacterized protein OS=Mycobacterium tuberculosis (strain ATCC 25618 / H37Rv) OX=83332 GN=Rv3033 PE=1 SV=1	112.953	true	1	0	13.19	19272	11	2	2	3	3	6	6
40316	P71672	Rv1404	tr|P71672|P71672_MYCTU Probable transcriptional regulatory protein OS=Mycobacterium tuberculosis (strain ATCC 25618 / H37Rv) OX=83332 GN=Rv1404 PE=1 SV=1	112.541	true	1	0	20	17521	9	3	3	3	3	7	7
39754	P9WPI1	eccA5	sp|P9WPI1|ECCA5_MYCTU ESX-5 secretion system protein EccA5 OS=Mycobacterium tuberculosis (strain ATCC 25618 / H37Rv) OX=83332 GN=eccA5 PE=1 SV=1	112.449	true	1	0	8.36	67756	37	5	5	5	5	9	9
39377	P9WKC3	tgs4	sp|P9WKC3|TGS4_MYCTU Probable diacyglycerol O-acyltransferase Tgs4 OS=Mycobacterium tuberculosis (strain ATCC 25618 / H37Rv) OX=83332 GN=tgs4 PE=1 SV=1	111.831	true	1	0	6.54	50887	27	2	2	2	2	2	2
38595	I6XU97	Rv0045c	tr|I6XU97|I6XU97_MYCTU Possible hydrolase OS=Mycobacterium tuberculosis (strain ATCC 25618 / H37Rv) OX=83332 GN=Rv0045c PE=1 SV=1	111.532	true	1	0	16.78	32131	16	5	5	5	5	8	8
39468	O06597	Rv1593c	tr|O06597|O06597_MYCTU Conserved protein OS=Mycobacterium tuberculosis (strain ATCC 25618 / H37Rv) OX=83332 GN=Rv1593c PE=1 SV=1	111.099	true	1	0	14.83	25908	15	3	3	3	3	9	9
38821	P9WHD7	rplO	sp|P9WHD7|RL15_MYCTU 50S ribosomal protein L15 OS=Mycobacterium tuberculosis (strain ATCC 25618 / H37Rv) OX=83332 GN=rplO PE=1 SV=1	111.034	true	1	0	19.86	15533	7	2	2	2	2	4	4
40158	O53931	Rv1780	tr|O53931|O53931_MYCTU Conserved protein OS=Mycobacterium tuberculosis (strain ATCC 25618 / H37Rv) OX=83332 GN=Rv1780 PE=1 SV=1	110.804	true	1	0	33.16	20457	11	4	4	4	4	6	6
38736	P9WLL9	Rv2067c	sp|P9WLL9|Y2067_MYCTU Uncharacterized protein Rv2067c OS=Mycobacterium tuberculosis (strain ATCC 25618 / H37Rv) OX=83332 GN=Rv2067c PE=1 SV=1	110.513	true	1	0	7.13	45930	26	2	2	2	2	2	2
40444	O07744	Rv1888c	tr|O07744|O07744_MYCTU Possible transmembrane protein OS=Mycobacterium tuberculosis (strain ATCC 25618 / H37Rv) OX=83332 GN=Rv1888c PE=4 SV=1	110.45	true	1	0	17.2	21639	12	3	3	3	3	9	9
38841	P9WGY3	rraA	sp|P9WGY3|RRAAH_MYCTU Putative 4-hydroxy-4-methyl-2-oxoglutarate aldolase OS=Mycobacterium tuberculosis (strain ATCC 25618 / H37Rv) OX=83332 GN=rraA PE=1 SV=1	110.315	true	1	0	24.84	16235	11	3	3	3	3	5	5
39072	P9WKJ1	cysQ	sp|P9WKJ1|CYSQ_MYCTU 3'-phosphoadenosine 5'-phosphate phosphatase OS=Mycobacterium tuberculosis (strain ATCC 25618 / H37Rv) OX=83332 GN=cysQ PE=1 SV=1	110.3	true	1	0	24.72	28447	17	4	4	4	4	7	7
40032	O06592	Rv1598c	tr|O06592|O06592_MYCTU Conserved protein OS=Mycobacterium tuberculosis (strain ATCC 25618 / H37Rv) OX=83332 GN=Rv1598c PE=1 SV=1	110.265	true	1	0	24.26	14892	8	3	3	3	3	11	11
39233	P9WH77	nrdZ	sp|P9WH77|NRDZ_MYCTU Vitamin B12-dependent ribonucleoside-diphosphate reductase OS=Mycobacterium tuberculosis (strain ATCC 25618 / H37Rv) OX=83332 GN=nrdZ PE=1 SV=2	110.163	true	1	0	7.93	76106	42	5	5	5	5	6	6
38667	P96808	fadE1	tr|P96808|P96808_MYCTU Probable acyl-CoA dehydrogenase FadE1 OS=Mycobacterium tuberculosis (strain ATCC 25618 / H37Rv) OX=83332 GN=fadE1 PE=1 SV=1	110.158	true	1	0	11.63	50224	29	4	4	4	4	6	6
40045	P9WQN7	mpt51	sp|P9WQN7|MPT51_MYCTU MPT51/MPB51 antigen OS=Mycobacterium tuberculosis (strain ATCC 25618 / H37Rv) OX=83332 GN=mpt51 PE=1 SV=1	109.894	true	1	0	20.07	31089	8	3	3	3	3	6	6
38698	P9WFK1	Rv0635	sp|P9WFK1|Y635_MYCTU UPF0336 protein Rv0635 OS=Mycobacterium tuberculosis (strain ATCC 25618 / H37Rv) OX=83332 GN=Rv0635 PE=1 SV=1	109.812	true	1	0	31.01	17481	11	4	4	4	4	15	15
39508	O07431	Rv0187	sp|O07431|CAMT_MYCTU Catechol O-methyltransferase OS=Mycobacterium tuberculosis (strain ATCC 25618 / H37Rv) OX=83332 GN=Rv0187 PE=1 SV=1	109.598	true	1	0	25.45	23097	13	4	4	4	4	5	5
38900	P9WFP5	Rv1462	sp|P9WFP5|Y1462_MYCTU UPF0051 protein Rv1462 OS=Mycobacterium tuberculosis (strain ATCC 25618 / H37Rv) OX=83332 GN=Rv1462 PE=1 SV=1	109.581	true	1	0	12.09	42523	25	5	5	5	5	7	7
39055	P9WQ45	fadD25	sp|P9WQ45|FAD25_MYCTU Putative fatty-acid--CoA ligase fadD25 OS=Mycobacterium tuberculosis (strain ATCC 25618 / H37Rv) OX=83332 GN=fadD25 PE=1 SV=1	109.539	true	1	1	7.72	63142	34	5	2	5	2	10	3
39054	P9WQ43	fadD26	sp|P9WQ43|FAA26_MYCTU Long-chain-fatty-acid--AMP ligase FadD26 OS=Mycobacterium tuberculosis (strain ATCC 25618 / H37Rv) OX=83332 GN=fadD26 PE=1 SV=1	109.359	true	1	0	12.35	63044	33	6	5	6	5	12	9
39860	P9WGT7	pstS3	sp|P9WGT7|PSTS3_MYCTU Phosphate-binding protein PstS 3 OS=Mycobacterium tuberculosis (strain ATCC 25618 / H37Rv) OX=83332 GN=pstS3 PE=1 SV=1	109.069	true	1	0	6.22	37953	14	2	2	2	2	8	8
38509	P9WHV5	ppx1	sp|P9WHV5|PPX1_MYCTU Exopolyphosphatase 1 OS=Mycobacterium tuberculosis (strain ATCC 25618 / H37Rv) OX=83332 GN=ppx1 PE=1 SV=1	108.927	true	1	0	8.72	36550	22	3	3	3	3	6	6
39826	I6X8R2	zmp1	tr|I6X8R2|I6X8R2_MYCTU Probable zinc metalloprotease Zmp1 OS=Mycobacterium tuberculosis (strain ATCC 25618 / H37Rv) OX=83332 GN=zmp1 PE=1 SV=1	108.907	true	1	0	7.54	73914	34	5	5	5	5	7	7
39235	O53816	mmsA	tr|O53816|O53816_MYCTU Probable methylmalonate-semialdehyde dehydrogenase MmsA (Methylmalonic acid semialdehyde dehydrogenase) (MMSDH) OS=Mycobacterium tuberculosis (strain ATCC 25618 / H37Rv) OX=83332 GN=mmsA PE=1 SV=1	108.847	true	1	0	12.35	54454	29	4	4	4	4	6	6
39952	P9WQ69	csd	sp|P9WQ69|CSD_MYCTU Probable cysteine desulfurase OS=Mycobacterium tuberculosis (strain ATCC 25618 / H37Rv) OX=83332 GN=csd PE=1 SV=1	108.774	true	1	0	7.67	44596	23	3	3	3	3	7	7
38697	P9WGA5	Rv2603c	sp|P9WGA5|Y2603_MYCTU Probable transcriptional regulatory protein Rv2603c OS=Mycobacterium tuberculosis (strain ATCC 25618 / H37Rv) OX=83332 GN=Rv2603c PE=1 SV=1	108.47	true	1	0	13.15	26799	8	3	3	3	3	4	4
39445	P9WHL5	purQ	sp|P9WHL5|PURQ_MYCTU Phosphoribosylformylglycinamidine synthase subunit PurQ OS=Mycobacterium tuberculosis (strain ATCC 25618 / H37Rv) OX=83332 GN=purQ PE=1 SV=1	108.317	true	1	0	16.07	23633	13	3	3	4	4	7	7
39294	Q10782	Rv1544	tr|Q10782|Q10782_MYCTU Possible ketoacyl reductase OS=Mycobacterium tuberculosis (strain ATCC 25618 / H37Rv) OX=83332 GN=Rv1544 PE=1 SV=1	108.235	true	1	0	16.85	28200	13	6	6	7	7	22	22
39900	O06413	Rv0547c	tr|O06413|O06413_MYCTU Possible oxidoreductase OS=Mycobacterium tuberculosis (strain ATCC 25618 / H37Rv) OX=83332 GN=Rv0547c PE=1 SV=1	108.219	true	1	0	18.71	31867	20	5	5	5	5	8	8
38985	O53749	Rv0464c	tr|O53749|O53749_MYCTU Conserved protein OS=Mycobacterium tuberculosis (strain ATCC 25618 / H37Rv) OX=83332 GN=Rv0464c PE=1 SV=1	107.919	true	1	0	23.68	21305	11	4	4	4	4	7	7
40339	O86353	Rv2054	tr|O86353|O86353_MYCTU Conserved protein OS=Mycobacterium tuberculosis (strain ATCC 25618 / H37Rv) OX=83332 GN=Rv2054 PE=1 SV=1	107.408	true	1	0	15.19	25183	13	3	3	3	3	9	9
39238	P71701	Rv0044c	tr|P71701|P71701_MYCTU Possible oxidoreductase OS=Mycobacterium tuberculosis (strain ATCC 25618 / H37Rv) OX=83332 GN=Rv0044c PE=1 SV=1	107.352	true	1	0	12.12	28524	14	3	3	4	4	12	12
39164	P9WJB5	fhaB	sp|P9WJB5|FHAB_MYCTU FHA domain-containing protein FhaB OS=Mycobacterium tuberculosis (strain ATCC 25618 / H37Rv) OX=83332 GN=fhaB PE=1 SV=1	106.883	true	1	0	23.87	17152	11	3	3	3	3	7	7
40091	P9WJH3	nuoC	sp|P9WJH3|NUOC_MYCTU NADH-quinone oxidoreductase subunit C OS=Mycobacterium tuberculosis (strain ATCC 25618 / H37Rv) OX=83332 GN=nuoC PE=1 SV=1	106.806	true	1	0	23.73	26932	16	5	5	5	5	7	7
40030	P95017	Rv2536	tr|P95017|P95017_MYCTU Probable conserved transmembrane protein OS=Mycobacterium tuberculosis (strain ATCC 25618 / H37Rv) OX=83332 GN=Rv2536 PE=1 SV=3	106.78	true	1	0	20	24626	11	3	3	3	3	5	5
38619	P95290	lipD	tr|P95290|P95290_MYCTU Probable lipase LipD OS=Mycobacterium tuberculosis (strain ATCC 25618 / H37Rv) OX=83332 GN=lipD PE=1 SV=1	106.76	true	1	0	10.76	47170	22	5	5	5	5	9	9
38577	P9WKJ3	ilvH	sp|P9WKJ3|ILVH_MYCTU Putative acetolactate synthase small subunit OS=Mycobacterium tuberculosis (strain ATCC 25618 / H37Rv) OX=83332 GN=ilvH PE=1 SV=1	105.69	true	1	0	18.45	18187	15	3	3	3	3	5	5
39084	P9WHK9	pyrE	sp|P9WHK9|PYRE_MYCTU Orotate phosphoribosyltransferase OS=Mycobacterium tuberculosis (strain ATCC 25618 / H37Rv) OX=83332 GN=pyrE PE=1 SV=1	105.254	true	1	0	17.88	18892	12	3	3	3	3	5	5
39766	P9WN51	gcvT	sp|P9WN51|GCST_MYCTU Aminomethyltransferase OS=Mycobacterium tuberculosis (strain ATCC 25618 / H37Rv) OX=83332 GN=gcvT PE=1 SV=1	105.179	true	1	0	14.17	38318	9	4	4	4	4	7	7
39884	O53445	Rv1097c	tr|O53445|O53445_MYCTU Probable membrane glycine and proline rich protein OS=Mycobacterium tuberculosis (strain ATCC 25618 / H37Rv) OX=83332 GN=Rv1097c PE=1 SV=1	104.775	true	1	0	7.51	29874	7	2	2	2	2	5	5
39881	P9WHN1	purC	sp|P9WHN1|PUR7_MYCTU Phosphoribosylaminoimidazole-succinocarboxamide synthase OS=Mycobacterium tuberculosis (strain ATCC 25618 / H37Rv) OX=83332 GN=purC PE=1 SV=1	104.402	true	1	0	21.89	32930	21	6	6	6	6	10	10
38892	P9WIL9	pafC	sp|P9WIL9|PAFC_MYCTU Protein PafC OS=Mycobacterium tuberculosis (strain ATCC 25618 / H37Rv) OX=83332 GN=pafC PE=1 SV=1	104.332	true	1	0	15.82	33764	17	3	3	3	3	5	5
39225	P96923	Rv0633c	tr|P96923|P96923_MYCTU Possible exported protein OS=Mycobacterium tuberculosis (strain ATCC 25618 / H37Rv) OX=83332 GN=Rv0633c PE=1 SV=3	103.954	true	1	0	15.05	32262	13	4	4	4	4	6	6
39239	P9WM45	Rv1269c	sp|P9WM45|Y1269_MYCTU Protein Rv1269c OS=Mycobacterium tuberculosis (strain ATCC 25618 / H37Rv) OX=83332 GN=Rv1269c PE=1 SV=1	103.796	true	1	0	12.1	12550	7	1	1	2	2	6	6
38833	I6X831	Rv3688c	tr|I6X831|I6X831_MYCTU Conserved protein OS=Mycobacterium tuberculosis (strain ATCC 25618 / H37Rv) OX=83332 GN=Rv3688c PE=1 SV=1	103.673	true	1	0	19.48	16701	8	3	3	3	3	9	9
39880	P9WHC1	rplV	sp|P9WHC1|RL22_MYCTU 50S ribosomal protein L22 OS=Mycobacterium tuberculosis (strain ATCC 25618 / H37Rv) OX=83332 GN=rplV PE=1 SV=1	103.438	true	1	0	16.75	20380	9	3	3	3	3	10	10
39447	P9WPY7	argH	sp|P9WPY7|ARLY_MYCTU Argininosuccinate lyase OS=Mycobacterium tuberculosis (strain ATCC 25618 / H37Rv) OX=83332 GN=argH PE=1 SV=1	103.435	true	1	0	6.6	49774	23	3	3	3	3	4	4
38912	I6Y1P2	Rv2778c	tr|I6Y1P2|I6Y1P2_MYCTU Conserved protein OS=Mycobacterium tuberculosis (strain ATCC 25618 / H37Rv) OX=83332 GN=Rv2778c PE=1 SV=1	103.252	true	1	0	19.87	17268	9	4	4	4	4	15	15
38791	P9WIV7	nuoF	sp|P9WIV7|NUOF_MYCTU NADH-quinone oxidoreductase subunit F OS=Mycobacterium tuberculosis (strain ATCC 25618 / H37Rv) OX=83332 GN=nuoF PE=1 SV=1	103.037	true	1	0	9.44	48102	24	4	4	4	4	9	9
40015	O53577	fadE35	tr|O53577|O53577_MYCTU Probable acyl-CoA dehydrogenase FadE35 OS=Mycobacterium tuberculosis (strain ATCC 25618 / H37Rv) OX=83332 GN=fadE35 PE=1 SV=1	102.835	true	1	0	7.76	65322	35	4	4	4	4	7	7
39151	O07196	Rv2694c	tr|O07196|O07196_MYCTU Conserved protein OS=Mycobacterium tuberculosis (strain ATCC 25618 / H37Rv) OX=83332 GN=Rv2694c PE=1 SV=3	102.467	true	1	0	28.69	13570	11	3	3	3	3	3	3
40420	P9WHJ3	recA	sp|P9WHJ3|RECA_MYCTU Protein RecA OS=Mycobacterium tuberculosis (strain ATCC 25618 / H37Rv) OX=83332 GN=recA PE=1 SV=1	102.283	true	1	0	6.96	85389	51	4	4	5	5	8	8
38899	P9WG15	Rv2563	sp|P9WG15|Y2563_MYCTU Uncharacterized ABC transporter permease Rv2563 OS=Mycobacterium tuberculosis (strain ATCC 25618 / H37Rv) OX=83332 GN=Rv2563 PE=1 SV=1	102.141	true	1	0	12.89	36025	15	3	3	3	3	3	3
40235	P9WF45	whiA	sp|P9WF45|WHIA_MYCTU Probable cell division protein WhiA OS=Mycobacterium tuberculosis (strain ATCC 25618 / H37Rv) OX=83332 GN=whiA PE=1 SV=2	102.131	true	1	0	22.32	35135	22	6	6	6	6	11	11
40034	P9WHD3	rplQ	sp|P9WHD3|RL17_MYCTU 50S ribosomal protein L17 OS=Mycobacterium tuberculosis (strain ATCC 25618 / H37Rv) OX=83332 GN=rplQ PE=1 SV=1	102.103	true	1	0	30	19475	13	3	3	3	3	11	11
38842	P96277	Rv0431	tr|P96277|P96277_MYCTU Putative tuberculin related peptide OS=Mycobacterium tuberculosis (strain ATCC 25618 / H37Rv) OX=83332 GN=Rv0431 PE=1 SV=2	102.008	true	1	0	19.51	16937	6	3	3	3	3	9	9
38790	P9WNW7	hsaC	sp|P9WNW7|HSAC_MYCTU Iron-dependent extradiol dioxygenase OS=Mycobacterium tuberculosis (strain ATCC 25618 / H37Rv) OX=83332 GN=hsaC PE=1 SV=1	101.657	true	1	0	18.33	33582	22	6	6	6	6	10	10
38907	P9WPB7	cmaA1	sp|P9WPB7|CMAS1_MYCTU Cyclopropane mycolic acid synthase 1 OS=Mycobacterium tuberculosis (strain ATCC 25618 / H37Rv) OX=83332 GN=cmaA1 PE=1 SV=1	101.436	true	1	0	10.45	32461	20	3	0	3	0	16	0
40300	P9WJE3	eccE5	sp|P9WJE3|ECCE5_MYCTU ESX-5 secretion system protein EccE5 OS=Mycobacterium tuberculosis (strain ATCC 25618 / H37Rv) OX=83332 GN=eccE5 PE=1 SV=1	101.217	true	1	0	9.85	44178	20	4	4	4	4	10	10
39662	O05854	Rv3212	tr|O05854|O05854_MYCTU Conserved alanine valine rich protein OS=Mycobacterium tuberculosis (strain ATCC 25618 / H37Rv) OX=83332 GN=Rv3212 PE=1 SV=1	101.003	true	1	0	7.37	42506	22	2	2	2	2	3	3
38715	P9WQN5	mpa	sp|P9WQN5|ARC_MYCTU Proteasome-associated ATPase OS=Mycobacterium tuberculosis (strain ATCC 25618 / H37Rv) OX=83332 GN=mpa PE=1 SV=1	100.765	true	1	0	6.9	67401	39	4	4	4	4	11	11
39791	P71552	Rv0958	tr|P71552|P71552_MYCTU Possible magnesium chelatase OS=Mycobacterium tuberculosis (strain ATCC 25618 / H37Rv) OX=83332 GN=Rv0958 PE=1 SV=1	100.635	true	1	0	13.07	49581	24	5	5	5	5	8	8
38660	O05316	Rv1215c	tr|O05316|O05316_MYCTU Conserved protein OS=Mycobacterium tuberculosis (strain ATCC 25618 / H37Rv) OX=83332 GN=Rv1215c PE=1 SV=1	100.334	true	1	0	9.09	62611	31	4	4	4	4	11	11
39077	P95234	moeW	tr|P95234|P95234_MYCTU Possible molybdopterin biosynthesis protein MoeW OS=Mycobacterium tuberculosis (strain ATCC 25618 / H37Rv) OX=83332 GN=moeW PE=1 SV=1	100.023	true	1	0	15.09	35271	19	4	4	4	4	7	7
39487	P9WHN3	purA	sp|P9WHN3|PURA_MYCTU Adenylosuccinate synthetase OS=Mycobacterium tuberculosis (strain ATCC 25618 / H37Rv) OX=83332 GN=purA PE=1 SV=1	99.977	true	1	0	7.41	46823	23	3	3	3	3	5	5
38966	P9WJE7	eccE2	sp|P9WJE7|ECCE2_MYCTU ESX-2 secretion system protein EccE2 OS=Mycobacterium tuberculosis (strain ATCC 25618 / H37Rv) OX=83332 GN=eccE2 PE=1 SV=1	99.964	true	1	0	7.45	57656	34	3	3	3	3	3	3
39232	P9WGK7	prrB	sp|P9WGK7|PRRB_MYCTU Sensor-type histidine kinase PrrB OS=Mycobacterium tuberculosis (strain ATCC 25618 / H37Rv) OX=83332 GN=prrB PE=1 SV=1	99.933	true	1	0	10.09	47829	26	4	4	4	4	6	6
38443	I6X7B3	Rv3438	tr|I6X7B3|I6X7B3_MYCTU Conserved protein OS=Mycobacterium tuberculosis (strain ATCC 25618 / H37Rv) OX=83332 GN=Rv3438 PE=1 SV=1	99.86	true	1	0	11.79	29241	12	3	3	3	3	5	5
40061	I6XF25	ceoB	tr|I6XF25|I6XF25_MYCTU Trk system potassium uptake protein TrkA OS=Mycobacterium tuberculosis (strain ATCC 25618 / H37Rv) OX=83332 GN=ceoB PE=1 SV=1	99.785	true	1	0	21.15	24240	18	5	5	5	5	8	8
38812	P9WIN1	ppgK	sp|P9WIN1|PPGK_MYCTU Polyphosphate glucokinase OS=Mycobacterium tuberculosis (strain ATCC 25618 / H37Rv) OX=83332 GN=ppgK PE=1 SV=1	99.718	true	1	0	10.94	27429	14	2	2	2	2	2	2
38914	P9WHW1	ppiB	sp|P9WHW1|PPIB_MYCTU Probable peptidyl-prolyl cis-trans isomerase B OS=Mycobacterium tuberculosis (strain ATCC 25618 / H37Rv) OX=83332 GN=ppiB PE=1 SV=1	99.67	true	1	0	16.56	32371	12	3	3	3	3	11	11
39039	P9WGT3	fabG1	sp|P9WGT3|FABG_MYCTU 3-oxoacyl-[acyl-carrier-protein] reductase FabG1 OS=Mycobacterium tuberculosis (strain ATCC 25618 / H37Rv) OX=83332 GN=fabG1 PE=1 SV=1	99.492	true	1	0	16.6	25697	14	4	4	4	4	11	11
38709	P9WMK3	hrcA	sp|P9WMK3|HRCA_MYCTU Heat-inducible transcription repressor HrcA OS=Mycobacterium tuberculosis (strain ATCC 25618 / H37Rv) OX=83332 GN=hrcA PE=1 SV=1	99.492	true	1	0	16.91	36475	19	5	5	5	5	6	6
39102	O53581	cut6	sp|O53581|CULP6_MYCTU Carboxylesterase/lipase Culp6 OS=Mycobacterium tuberculosis (strain ATCC 25618 / H37Rv) OX=83332 GN=cut6 PE=1 SV=1	99.477	true	1	0	6.85	35448	10	2	2	2	2	6	6
39014	P96877	Rv3272	sp|P96877|COATR_MYCTU Probable fatty acyl-CoA transferase Rv3272 OS=Mycobacterium tuberculosis (strain ATCC 25618 / H37Rv) OX=83332 GN=Rv3272 PE=1 SV=1	99.471	true	1	0	13.71	42459	26	5	5	5	5	6	6
38504	L7N692	Rv1489	tr|L7N692|L7N692_MYCTU Conserved protein OS=Mycobacterium tuberculosis (strain ATCC 25618 / H37Rv) OX=83332 GN=Rv1489 PE=1 SV=1	99.448	true	1	0	26.27	12306	8	4	4	4	4	7	7
39614	P9WFT5	thrS	sp|P9WFT5|SYT_MYCTU Threonine--tRNA ligase OS=Mycobacterium tuberculosis (strain ATCC 25618 / H37Rv) OX=83332 GN=thrS PE=1 SV=1	99.402	true	1	0	5.49	77122	39	4	4	4	4	8	8
38547	I6X7X3	lpqG	tr|I6X7X3|I6X7X3_MYCTU Probable conserved lipoprotein LpqG OS=Mycobacterium tuberculosis (strain ATCC 25618 / H37Rv) OX=83332 GN=lpqG PE=1 SV=1	99.346	true	1	0	17.92	24837	11	2	2	2	2	6	6
39927	P9WLW5	Rv1507c	sp|P9WLW5|Y1507_MYCTU Uncharacterized protein Rv1507c OS=Mycobacterium tuberculosis (strain ATCC 25618 / H37Rv) OX=83332 GN=Rv1507c PE=1 SV=1	98.65	true	1	0	15.58	27091	11	3	3	3	3	5	5
38412	P71814	phoP	tr|P71814|P71814_MYCTU Possible two component system response transcriptional positive regulator PhoP OS=Mycobacterium tuberculosis (strain ATCC 25618 / H37Rv) OX=83332 GN=phoP PE=1 SV=1	98.106	true	1	0	14.98	27514	16	3	2	3	2	13	11
39792	P9WQK7	uvrA	sp|P9WQK7|UVRA_MYCTU UvrABC system protein A OS=Mycobacterium tuberculosis (strain ATCC 25618 / H37Rv) OX=83332 GN=uvrA PE=1 SV=1	98.002	true	1	0	5.86	106132	56	5	5	5	5	5	5
39499	P9WHQ9	hpt	sp|P9WHQ9|HGPRT_MYCTU Hypoxanthine-guanine phosphoribosyltransferase OS=Mycobacterium tuberculosis (strain ATCC 25618 / H37Rv) OX=83332 GN=hpt PE=1 SV=1	97.896	true	1	0	23.27	22251	9	4	4	4	4	5	5
39376	P9WJL3	murE	sp|P9WJL3|MURE_MYCTU UDP-N-acetylmuramoyl-L-alanyl-D-glutamate--2,6-diaminopimelate ligase OS=Mycobacterium tuberculosis (strain ATCC 25618 / H37Rv) OX=83332 GN=murE PE=1 SV=1	97.876	true	1	0	14.02	55341	34	5	5	5	5	9	9
39311	P95223	oplA	tr|P95223|P95223_MYCTU Probable 5-oxoprolinase OplA (5-oxo-L-prolinase) (Pyroglutamase) (5-OPASE) OS=Mycobacterium tuberculosis (strain ATCC 25618 / H37Rv) OX=83332 GN=oplA PE=1 SV=2	97.804	true	1	0	3.39	129650	59	4	4	4	4	6	6
39105	P9WNE9	Rv3230c	sp|P9WNE9|DESET_MYCTU NADPH oxidoreductase OS=Mycobacterium tuberculosis (strain ATCC 25618 / H37Rv) OX=83332 GN=Rv3230c PE=1 SV=1	97.76	true	1	0	7.63	40795	18	2	2	2	2	4	4
39157	I6XFB7	Rv2799	tr|I6XFB7|I6XFB7_MYCTU Probable membrane protein OS=Mycobacterium tuberculosis (strain ATCC 25618 / H37Rv) OX=83332 GN=Rv2799 PE=1 SV=1	97.66	true	1	0	20.57	22888	12	3	3	3	3	7	7
39435	P95229	Rv0272c	tr|P95229|P95229_MYCTU Uncharacterized protein OS=Mycobacterium tuberculosis (strain ATCC 25618 / H37Rv) OX=83332 GN=Rv0272c PE=1 SV=1	97.637	true	1	0	14.59	41077	19	5	5	5	5	8	8
39510	P9WGQ1	Rv1856c	sp|P9WGQ1|Y1856_MYCTU Putative oxidoreductase Rv1856c OS=Mycobacterium tuberculosis (strain ATCC 25618 / H37Rv) OX=83332 GN=Rv1856c PE=1 SV=2	96.91	true	1	0	15.25	23058	15	3	3	3	3	4	4
39604	O05293	Rv1191	tr|O05293|O05293_MYCTU Conserved protein OS=Mycobacterium tuberculosis (strain ATCC 25618 / H37Rv) OX=83332 GN=Rv1191 PE=1 SV=3	96.834	true	1	0	11.51	32612	20	3	3	3	3	7	7
39206	O05877	ppk2	sp|O05877|PK21_MYCTU Polyphosphate:GDP phosphotransferase OS=Mycobacterium tuberculosis (strain ATCC 25618 / H37Rv) OX=83332 GN=ppk2 PE=1 SV=1	96.153	true	1	0	11.86	34124	20	4	4	4	4	5	5
39746	O06829	Rv1429	tr|O06829|O06829_MYCTU Conserved protein OS=Mycobacterium tuberculosis (strain ATCC 25618 / H37Rv) OX=83332 GN=Rv1429 PE=1 SV=1	95.7	true	1	0	11.37	46899	26	5	5	5	5	7	7
39877	P9WJL7	murC	sp|P9WJL7|MURC_MYCTU UDP-N-acetylmuramate--L-alanine ligase OS=Mycobacterium tuberculosis (strain ATCC 25618 / H37Rv) OX=83332 GN=murC PE=1 SV=1	95.643	true	1	0	7.29	51177	21	4	4	4	4	5	5
39432	P9WL97	Rv2567	sp|P9WL97|Y2567_MYCTU Uncharacterized protein Rv2567 OS=Mycobacterium tuberculosis (strain ATCC 25618 / H37Rv) OX=83332 GN=Rv2567 PE=1 SV=1	95.273	true	1	0	4.52	95449	45	3	3	3	3	3	3
40417	P9WP23	dapB	sp|P9WP23|DAPB_MYCTU 4-hydroxy-tetrahydrodipicolinate reductase OS=Mycobacterium tuberculosis (strain ATCC 25618 / H37Rv) OX=83332 GN=dapB PE=1 SV=1	94.8	true	1	0	14.69	25733	13	3	3	3	3	7	7
39848	P9WFK9	Rv0566c	sp|P9WFK9|Y566_MYCTU UPF0234 protein Rv0566c OS=Mycobacterium tuberculosis (strain ATCC 25618 / H37Rv) OX=83332 GN=Rv0566c PE=1 SV=1	94.645	true	1	0	21.47	18078	10	3	3	3	3	7	7
38531	P9WPJ1	cas6	sp|P9WPJ1|CAS6_MYCTU CRISPR-associated endoribonuclease Cas6 OS=Mycobacterium tuberculosis (strain ATCC 25618 / H37Rv) OX=83332 GN=cas6 PE=1 SV=1	94.599	true	1	0	12.42	34432	17	4	4	4	4	5	5
39217	L7N687	Rv3322c	tr|L7N687|L7N687_MYCTU Possible methyltransferase OS=Mycobacterium tuberculosis (strain ATCC 25618 / H37Rv) OX=83332 GN=Rv3322c PE=1 SV=1	94.59	true	1	0	13.24	21615	12	2	2	2	2	4	4
38572	O53289	serB2	sp|O53289|SERB2_MYCTU Phosphoserine phosphatase SerB2 OS=Mycobacterium tuberculosis (strain ATCC 25618 / H37Rv) OX=83332 GN=serB2 PE=1 SV=1	94.403	true	1	0	9.54	43059	20	4	4	4	4	11	11
39163	P9WPH1	ribD	sp|P9WPH1|RIBD_MYCTU Riboflavin biosynthesis protein RibD OS=Mycobacterium tuberculosis (strain ATCC 25618 / H37Rv) OX=83332 GN=ribD PE=1 SV=1	93.787	true	1	0	14.16	35367	23	3	3	3	3	4	4
39737	O53409	Rv1061	tr|O53409|O53409_MYCTU Conserved protein OS=Mycobacterium tuberculosis (strain ATCC 25618 / H37Rv) OX=83332 GN=Rv1061 PE=1 SV=1	93.669	true	1	0	16.38	32038	17	4	4	4	4	5	5
40041	P9WQC7	adhB	sp|P9WQC7|ADHB_MYCTU Alcohol dehydrogenase B OS=Mycobacterium tuberculosis (strain ATCC 25618 / H37Rv) OX=83332 GN=adhB PE=1 SV=1	93.64	true	1	0	9.87	39748	17	3	3	3	3	7	7
38991	O07754	Rv1875	tr|O07754|O07754_MYCTU Conserved protein OS=Mycobacterium tuberculosis (strain ATCC 25618 / H37Rv) OX=83332 GN=Rv1875 PE=1 SV=1	93.459	true	1	0	34.01	15979	9	4	4	4	4	14	14
39798	P9WJL1	murF	sp|P9WJL1|MURF_MYCTU UDP-N-acetylmuramoyl-tripeptide--D-alanyl-D-alanine ligase OS=Mycobacterium tuberculosis (strain ATCC 25618 / H37Rv) OX=83332 GN=murF PE=1 SV=1	93.082	true	1	0	5.49	51633	19	2	2	2	2	3	3
39572	O53897	moaB2	tr|O53897|O53897_MYCTU MoCF_biosynth domain-containing protein OS=Mycobacterium tuberculosis (strain ATCC 25618 / H37Rv) OX=83332 GN=moaB2 PE=1 SV=3	92.918	true	1	0	18.78	18441	10	3	3	3	3	9	9
38411	P9WJJ7	nadC	sp|P9WJJ7|NADC_MYCTU Nicotinate-nucleotide pyrophosphorylase [carboxylating] OS=Mycobacterium tuberculosis (strain ATCC 25618 / H37Rv) OX=83332 GN=nadC PE=1 SV=1	92.852	true	1	0	24.91	29951	15	5	5	5	5	8	8
39489	O53837	Rv0826	tr|O53837|O53837_MYCTU DUF2236 domain-containing protein OS=Mycobacterium tuberculosis (strain ATCC 25618 / H37Rv) OX=83332 GN=Rv0826 PE=4 SV=3	92.796	true	1	0	8.83	40281	25	3	3	3	3	4	4
38414	P9WJU7	mmpL7	sp|P9WJU7|MMPL7_MYCTU Phthiocerol dimycocerosate exporter MmpL7 OS=Mycobacterium tuberculosis (strain ATCC 25618 / H37Rv) OX=83332 GN=mmpL7 PE=1 SV=1	92.795	true	1	0	4.13	95122	37	3	3	3	3	4	4
39844	P96831	fadE2	tr|P96831|P96831_MYCTU Probable acyl-CoA dehydrogenase FadE2 OS=Mycobacterium tuberculosis (strain ATCC 25618 / H37Rv) OX=83332 GN=fadE2 PE=1 SV=3	92.643	true	1	0	13.9	44343	24	4	4	4	4	9	9
38835	P9WH29	rpsG	sp|P9WH29|RS7_MYCTU 30S ribosomal protein S7 OS=Mycobacterium tuberculosis (strain ATCC 25618 / H37Rv) OX=83332 GN=rpsG PE=1 SV=1	92.49	true	1	0	27.56	17600	11	3	3	3	3	8	8
40028	O53370	sdhA	tr|O53370|O53370_MYCTU Succinate dehydrogenase flavoprotein subunit OS=Mycobacterium tuberculosis (strain ATCC 25618 / H37Rv) OX=83332 GN=sdhA PE=1 SV=1	91.741	true	1	0	5.25	64826	33	3	3	3	3	5	5
38936	P9WHG1	prfB	sp|P9WHG1|RF2_MYCTU Peptide chain release factor 2 OS=Mycobacterium tuberculosis (strain ATCC 25618 / H37Rv) OX=83332 GN=prfB PE=1 SV=1	91.523	true	1	0	10.78	41473	20	4	4	4	4	8	8
40274	I6XY36	Rv1498A	tr|I6XY36|I6XY36_MYCTU Conserved protein OS=Mycobacterium tuberculosis (strain ATCC 25618 / H37Rv) OX=83332 GN=Rv1498A PE=1 SV=1	91.333	true	1	0	47.14	7629	5	2	2	2	2	5	5
39363	I6YGW9	Rv3678c	tr|I6YGW9|I6YGW9_MYCTU Conserved protein OS=Mycobacterium tuberculosis (strain ATCC 25618 / H37Rv) OX=83332 GN=Rv3678c PE=1 SV=1	91.139	true	1	0	18.54	15246	5	2	2	2	2	5	5
38574	O53926	fadE16	tr|O53926|O53926_MYCTU Possible acyl-CoA dehydrogenase FadE16 OS=Mycobacterium tuberculosis (strain ATCC 25618 / H37Rv) OX=83332 GN=fadE16 PE=1 SV=2	91.097	true	1	0	11.53	37876	17	4	4	4	4	5	5
39665	P9WGT1	fabG3	sp|P9WGT1|HSD_MYCTU 3-alpha-(or 20-beta)-hydroxysteroid dehydrogenase OS=Mycobacterium tuberculosis (strain ATCC 25618 / H37Rv) OX=83332 GN=fabG3 PE=1 SV=1	90.872	true	1	0	16.54	27030	10	4	4	4	4	12	12
39816	P9WHA3	rpmD	sp|P9WHA3|RL30_MYCTU 50S ribosomal protein L30 OS=Mycobacterium tuberculosis (strain ATCC 25618 / H37Rv) OX=83332 GN=rpmD PE=1 SV=1	90.837	true	1	0	30.77	7347	4	2	2	2	2	5	5
38491	P9WNJ3	esxN	sp|P9WNJ3|ESXN_MYCTU ESAT-6-like protein EsxN OS=Mycobacterium tuberculosis (strain ATCC 25618 / H37Rv) OX=83332 GN=esxN PE=1 SV=1	90.676	true	1	2	31.91	9942	5	2	1	2	1	6	1
39577	P96900	Rv3295	tr|P96900|P96900_MYCTU Probable transcriptional regulatory protein (Probably TetR-family) OS=Mycobacterium tuberculosis (strain ATCC 25618 / H37Rv) OX=83332 GN=Rv3295 PE=1 SV=1	90.359	true	1	0	24.43	24805	17	5	5	5	5	8	8
39785	O53406	fadD14	tr|O53406|O53406_MYCTU Probable medium chain fatty-acid-CoA ligase FadD14 (Fatty-acid-CoA synthetase) (Fatty-acid-CoA synthase) OS=Mycobacterium tuberculosis (strain ATCC 25618 / H37Rv) OX=83332 GN=fadD14 PE=1 SV=1	89.331	true	1	0	7.55	59625	29	4	4	4	4	8	8
39312	P9WHU7	proC	sp|P9WHU7|P5CR_MYCTU Pyrroline-5-carboxylate reductase OS=Mycobacterium tuberculosis (strain ATCC 25618 / H37Rv) OX=83332 GN=proC PE=1 SV=1	89.121	true	1	0	8.81	30172	11	2	2	3	3	5	5
39230	P9WFT7	serS	sp|P9WFT7|SYS_MYCTU Serine--tRNA ligase OS=Mycobacterium tuberculosis (strain ATCC 25618 / H37Rv) OX=83332 GN=serS PE=1 SV=1	88.492	true	1	0	7.64	45324	24	3	3	3	3	6	6
39858	P9WML7	hisC	sp|P9WML7|HIS8_MYCTU Histidinol-phosphate aminotransferase OS=Mycobacterium tuberculosis (strain ATCC 25618 / H37Rv) OX=83332 GN=hisC PE=1 SV=1	88.366	true	1	0	8.42	40581	20	3	3	3	3	4	4
40408	P9WHI7	recN	sp|P9WHI7|RECN_MYCTU DNA repair protein RecN OS=Mycobacterium tuberculosis (strain ATCC 25618 / H37Rv) OX=83332 GN=recN PE=1 SV=1	88.17	true	1	0	5.11	62229	33	3	3	3	3	5	5
38694	I6YCA3	fadE26	sp|I6YCA3|CHSE4_MYCTU Acyl-CoA dehydrogenase FadE26 OS=Mycobacterium tuberculosis (strain ATCC 25618 / H37Rv) OX=83332 GN=fadE26 PE=1 SV=1	88.124	true	1	0	12.25	43785	24	4	4	4	4	7	7
38964	P9WIN7	mtb12	sp|P9WIN7|MTB12_MYCTU Low molecular weight antigen MTB12 OS=Mycobacterium tuberculosis (strain ATCC 25618 / H37Rv) OX=83332 GN=mtb12 PE=1 SV=1	88.02	true	1	0	15.48	16635	3	2	2	2	2	7	7
39052	P9WQ47	fadD23	sp|P9WQ47|FAC23_MYCTU Long-chain-fatty-acid--CoA ligase FadD23 OS=Mycobacterium tuberculosis (strain ATCC 25618 / H37Rv) OX=83332 GN=fadD23 PE=1 SV=1	87.773	true	1	1	6.68	62841	30	4	1	4	1	6	1
39897	I6XWA1	purB	tr|I6XWA1|I6XWA1_MYCTU Adenylosuccinate lyase OS=Mycobacterium tuberculosis (strain ATCC 25618 / H37Rv) OX=83332 GN=purB PE=1 SV=1	87.407	true	1	0	7.2	51040	27	3	3	3	3	5	5
39755	P9WQ51	fadD19	sp|P9WQ51|FAC19_MYCTU Long-chain-fatty-acid--CoA/3-oxocholest-4-en-26-oate--CoA ligase OS=Mycobacterium tuberculosis (strain ATCC 25618 / H37Rv) OX=83332 GN=fadD19 PE=1 SV=1	87.333	true	1	1	9.49	59741	36	5	5	5	5	8	8
39466	P9WQ83	Rv2294	sp|P9WQ83|CBL_MYCTU Putative cystathionine beta-lyase OS=Mycobacterium tuberculosis (strain ATCC 25618 / H37Rv) OX=83332 GN=Rv2294 PE=1 SV=1	86.413	true	1	0	5.9	44283	26	2	2	2	2	2	2
39171	I6XI06	Rv3705c	tr|I6XI06|I6XI06_MYCTU Conserved protein OS=Mycobacterium tuberculosis (strain ATCC 25618 / H37Rv) OX=83332 GN=Rv3705c PE=1 SV=1	86.155	true	1	0	10.28	22359	6	2	2	2	2	8	8
40022	O53379	Rv3329	sp|O53379|Y3329_MYCTU Probable aminotransferase Rv3329 OS=Mycobacterium tuberculosis (strain ATCC 25618 / H37Rv) OX=83332 GN=Rv3329 PE=1 SV=2	85.574	true	1	0	8.37	50843	24	4	4	4	4	8	8
39367	P9WIM9	mtc28	sp|P9WIM9|PR28_MYCTU Proline-rich 28 kDa antigen OS=Mycobacterium tuberculosis (strain ATCC 25618 / H37Rv) OX=83332 GN=mtc28 PE=1 SV=1	85.494	true	1	0	13.23	31924	9	3	3	3	3	3	3
38902	P9WGR5	Rv0484c	sp|P9WGR5|Y484_MYCTU Uncharacterized oxidoreductase Rv0484c OS=Mycobacterium tuberculosis (strain ATCC 25618 / H37Rv) OX=83332 GN=Rv0484c PE=1 SV=1	85.388	true	1	0	17.13	26416	15	3	3	3	3	7	7
39663	O07755	Rv1874	tr|O07755|O07755_MYCTU EthD domain-containing protein OS=Mycobacterium tuberculosis (strain ATCC 25618 / H37Rv) OX=83332 GN=Rv1874 PE=1 SV=1	85.169	true	1	0	10.09	24931	8	2	2	2	2	2	2
39175	L7N672	pcnA	tr|L7N672|L7N672_MYCTU Probable poly(A) polymerase PcnA (Polynucleotide adenylyltransferase) (NTP polymerase) (RNA adenylating enzyme) (Poly(A) polymerase) OS=Mycobacterium tuberculosis (strain ATCC 25618 / H37Rv) OX=83332 GN=pcnA PE=1 SV=1	85.165	true	1	0	9.38	53087	30	4	4	4	4	5	5
39223	O06159	bkdC	sp|O06159|BKDC_MYCTU Dihydrolipoyllysine-residue acyltransferase component of branched-chain alpha-ketoacid dehydrogenase complex OS=Mycobacterium tuberculosis (strain ATCC 25618 / H37Rv) OX=83332 GN=bkdC PE=1 SV=2	84.636	true	1	0	14.76	41061	24	6	6	6	6	9	9
38937	O53740	Rv0455c	tr|O53740|O53740_MYCTU Conserved protein OS=Mycobacterium tuberculosis (strain ATCC 25618 / H37Rv) OX=83332 GN=Rv0455c PE=1 SV=3	84.487	true	1	0	18.24	16640	8	2	2	3	3	4	4
38781	I6YC99	mce4A	tr|I6YC99|I6YC99_MYCTU Mce-family protein Mce4A OS=Mycobacterium tuberculosis (strain ATCC 25618 / H37Rv) OX=83332 GN=mce4A PE=1 SV=1	84.477	true	1	0	7.25	42418	17	3	3	3	3	4	4
38989	P9WPE1	citE	sp|P9WPE1|CITEL_MYCTU Citrate lyase subunit beta-like protein OS=Mycobacterium tuberculosis (strain ATCC 25618 / H37Rv) OX=83332 GN=citE PE=1 SV=1	84.434	true	1	0	8.42	28886	14	2	2	2	2	4	4
38886	P9WLN7	Rv2000	sp|P9WLN7|Y2000_MYCTU Uncharacterized protein Rv2000 OS=Mycobacterium tuberculosis (strain ATCC 25618 / H37Rv) OX=83332 GN=Rv2000 PE=1 SV=1	84.396	true	1	0	5.77	59895	34	3	3	3	3	5	5
39354	P9WG81	folD	sp|P9WG81|FOLD_MYCTU Bifunctional protein FolD OS=Mycobacterium tuberculosis (strain ATCC 25618 / H37Rv) OX=83332 GN=folD PE=1 SV=1	84.303	true	1	0	13.88	29484	18	3	3	3	3	5	5
38600	P9WIU5	arfA	sp|P9WIU5|ARFA_MYCTU Peptidoglycan-binding protein ArfA OS=Mycobacterium tuberculosis (strain ATCC 25618 / H37Rv) OX=83332 GN=arfA PE=1 SV=1	84.3	true	1	0	16.26	33574	14	3	3	3	3	5	5
40216	P9WNG3	fabH	sp|P9WNG3|FABH_MYCTU 3-oxoacyl-[acyl-carrier-protein] synthase 3 OS=Mycobacterium tuberculosis (strain ATCC 25618 / H37Rv) OX=83332 GN=fabH PE=1 SV=1	83.475	true	1	0	6.27	34873	14	2	2	3	3	3	3
39825	Q93IG6	Rv3365c	tr|Q93IG6|Q93IG6_MYCTU Conserved protein OS=Mycobacterium tuberculosis (strain ATCC 25618 / H37Rv) OX=83332 GN=Rv3365c PE=1 SV=1	83.227	true	1	0	2.4	93442	54	2	2	2	2	4	4
38548	P71538	accA2	tr|P71538|P71538_MYCTU Probable acetyl-/propionyl-coenzyme A carboxylase alpha chain (Alpha subunit) AccA2: biotin carboxylase + biotin carboxyl carrier protein (BCCP) OS=Mycobacterium tuberculosis (strain ATCC 25618 / H37Rv) OX=83332 GN=accA2 PE=1	82.958	true	1	0	4.8	70745	30	3	3	3	3	3	3
40135	P9WGQ5	Rv0927c	sp|P9WGQ5|Y927C_MYCTU Uncharacterized oxidoreductase Rv0927c OS=Mycobacterium tuberculosis (strain ATCC 25618 / H37Rv) OX=83332 GN=Rv0927c PE=1 SV=1	82.89	true	1	0	12.17	26746	13	3	3	3	3	4	4
38492	P9WNJ5	esxL	sp|P9WNJ5|ESXL_MYCTU ESAT-6-like protein EsxL OS=Mycobacterium tuberculosis (strain ATCC 25618 / H37Rv) OX=83332 GN=esxL PE=1 SV=1	82.754	true	1	2	31.91	9928	5	2	1	2	1	6	1
39819	O53448	Rv1100	tr|O53448|O53448_MYCTU Conserved protein OS=Mycobacterium tuberculosis (strain ATCC 25618 / H37Rv) OX=83332 GN=Rv1100 PE=1 SV=1	82.721	true	1	0	6.44	24563	14	1	1	1	1	2	2
39486	P9WI97	phoU1	sp|P9WI97|PHOU1_MYCTU Phosphate-specific transport system accessory protein PhoU homolog 1 OS=Mycobacterium tuberculosis (strain ATCC 25618 / H37Rv) OX=83332 GN=phoU1 PE=1 SV=1	82.629	true	1	0	14.48	24827	17	3	3	3	3	10	10
39949	P9WPJ9	mtcA2	sp|P9WPJ9|MTCA2_MYCTU Carbonic anhydrase 2 OS=Mycobacterium tuberculosis (strain ATCC 25618 / H37Rv) OX=83332 GN=mtcA2 PE=1 SV=1	82.186	true	1	0	12.56	21792	11	3	3	3	3	6	6
38743	P9WH79	rplI	sp|P9WH79|RL9_MYCTU 50S ribosomal protein L9 OS=Mycobacterium tuberculosis (strain ATCC 25618 / H37Rv) OX=83332 GN=rplI PE=1 SV=1	81.676	true	1	0	30.26	16170	10	4	4	4	4	8	8
38860	P9WKB3	Rv2484c	sp|P9WKB3|Y2484_MYCTU Putative diacyglycerol O-acyltransferase Rv2484c OS=Mycobacterium tuberculosis (strain ATCC 25618 / H37Rv) OX=83332 GN=Rv2484c PE=1 SV=1	81.36	true	1	0	3.26	52309	25	1	1	1	1	1	1
38778	P9WGF3	smc	sp|P9WGF3|SMC_MYCTU Chromosome partition protein Smc OS=Mycobacterium tuberculosis (strain ATCC 25618 / H37Rv) OX=83332 GN=smc PE=1 SV=1	81.263	true	1	0	3.57	130637	72	4	4	4	4	6	6
39291	P71635	csm6	sp|P71635|CSM6_MYCTU CRISPR system endoribonuclease Csm6 OS=Mycobacterium tuberculosis (strain ATCC 25618 / H37Rv) OX=83332 GN=csm6 PE=1 SV=5	80.724	true	1	0	8.92	46232	29	4	4	4	4	5	5
38687	P9WQC5	adhC	sp|P9WQC5|ADHC_MYCTU NADP-dependent alcohol dehydrogenase C OS=Mycobacterium tuberculosis (strain ATCC 25618 / H37Rv) OX=83332 GN=adhC PE=1 SV=1	80.467	true	1	0	9.25	37075	17	3	3	3	3	10	10
38971	P95144	Rv1871c	tr|P95144|P95144_MYCTU Conserved protein OS=Mycobacterium tuberculosis (strain ATCC 25618 / H37Rv) OX=83332 GN=Rv1871c PE=1 SV=1	79.744	true	1	0	17.83	14681	9	2	2	3	3	9	9
39286	P9WK71	lppO	sp|P9WK71|LPPO_MYCTU Putative lipoprotein LppO OS=Mycobacterium tuberculosis (strain ATCC 25618 / H37Rv) OX=83332 GN=lppO PE=1 SV=1	79.581	true	1	0	24.56	17342	6	2	2	2	2	3	3
39679	Q79G13	celA1	tr|Q79G13|Q79G13_MYCTU Glucanase OS=Mycobacterium tuberculosis (strain ATCC 25618 / H37Rv) OX=83332 GN=celA1 PE=1 SV=1	79.559	true	1	0	3.68	39974	18	1	1	1	1	1	1
38958	P9WM15	Rv1352	sp|P9WM15|Y1352_MYCTU Uncharacterized protein Rv1352 OS=Mycobacterium tuberculosis (strain ATCC 25618 / H37Rv) OX=83332 GN=Rv1352 PE=1 SV=1	78.94	true	1	0	11.38	12850	3	1	1	1	1	5	5
38783	P9WLN1	Rv2005c	sp|P9WLN1|Y2005_MYCTU Universal stress protein Rv2005c OS=Mycobacterium tuberculosis (strain ATCC 25618 / H37Rv) OX=83332 GN=Rv2005c PE=1 SV=1	78.906	true	1	0	13.9	30985	11	4	4	4	4	10	10
38578	P9WL63	Rv2629	sp|P9WL63|Y2629_MYCTU Uncharacterized protein Rv2629 OS=Mycobacterium tuberculosis (strain ATCC 25618 / H37Rv) OX=83332 GN=Rv2629 PE=1 SV=1	78.846	true	1	0	7.22	40840	21	3	3	3	3	7	7
39387	O86340	Rv2061c	tr|O86340|O86340_MYCTU Conserved protein OS=Mycobacterium tuberculosis (strain ATCC 25618 / H37Rv) OX=83332 GN=Rv2061c PE=1 SV=3	78.692	true	1	0	20.9	14814	9	4	4	4	4	8	8
38979	O07748	Rv1883c	tr|O07748|O07748_MYCTU Uncharacterized protein OS=Mycobacterium tuberculosis (strain ATCC 25618 / H37Rv) OX=83332 GN=Rv1883c PE=1 SV=1	78.547	true	1	0	9.8	17281	10	1	1	1	1	6	6
39535	P9WP37	qcrB	sp|P9WP37|QCRB_MYCTU Cytochrome bc1 complex cytochrome b subunit OS=Mycobacterium tuberculosis (strain ATCC 25618 / H37Rv) OX=83332 GN=qcrB PE=1 SV=1	78.497	true	1	0	14.03	61014	23	5	5	5	5	5	5
40374	P9WNH5	hsaD	sp|P9WNH5|HSAD_MYCTU 4,5:9,10-diseco-3-hydroxy-5,9,17-trioxoandrosta-1(10),2-diene-4-oate hydrolase OS=Mycobacterium tuberculosis (strain ATCC 25618 / H37Rv) OX=83332 GN=hsaD PE=1 SV=1	78.434	true	1	0	17.18	31875	21	5	5	5	5	7	7
39859	P9WM73	Rv0088	sp|P9WM73|Y088_MYCTU Uncharacterized protein Rv0088 OS=Mycobacterium tuberculosis (strain ATCC 25618 / H37Rv) OX=83332 GN=Rv0088 PE=1 SV=1	78.249	true	1	0	24.11	24649	14	5	5	5	5	7	7
39204	O06576	ephC	tr|O06576|O06576_MYCTU Probable epoxide hydrolase EphC (Epoxide hydratase) OS=Mycobacterium tuberculosis (strain ATCC 25618 / H37Rv) OX=83332 GN=ephC PE=1 SV=1	77.903	true	1	0	6.96	34695	19	2	2	2	2	5	5
39431	P9WJ01	Rv0480c	sp|P9WJ01|Y480_MYCTU Hydrolase Rv0480c OS=Mycobacterium tuberculosis (strain ATCC 25618 / H37Rv) OX=83332 GN=Rv0480c PE=1 SV=1	77.86	true	1	0	12.5	28995	16	3	3	3	3	5	5
38705	O33340	aldC	tr|O33340|O33340_MYCTU Probable aldehyde dehydrogenase AldC OS=Mycobacterium tuberculosis (strain ATCC 25618 / H37Rv) OX=83332 GN=aldC PE=1 SV=1	77.515	true	1	5	7.03	48259	21	3	3	3	3	4	4
39231	P9WG57	thyX	sp|P9WG57|THYX_MYCTU Flavin-dependent thymidylate synthase OS=Mycobacterium tuberculosis (strain ATCC 25618 / H37Rv) OX=83332 GN=thyX PE=1 SV=1	77.425	true	1	0	10.4	27591	17	3	3	3	3	3	3
38805	I6XG13	Rv3050c	tr|I6XG13|I6XG13_MYCTU Probable transcriptional regulatory protein (Probably AsnC-family) OS=Mycobacterium tuberculosis (strain ATCC 25618 / H37Rv) OX=83332 GN=Rv3050c PE=1 SV=1	77.015	true	1	0	12.6	27619	13	3	3	3	3	7	7
39317	O53417	Rv1069c	tr|O53417|O53417_MYCTU Conserved protein OS=Mycobacterium tuberculosis (strain ATCC 25618 / H37Rv) OX=83332 GN=Rv1069c PE=1 SV=1	76.518	true	1	0	7.16	64342	25	3	3	3	3	5	5
39861	P9WGJ3	serB1	sp|P9WGJ3|SERB1_MYCTU Phosphoserine phosphatase SerB1 OS=Mycobacterium tuberculosis (strain ATCC 25618 / H37Rv) OX=83332 GN=serB1 PE=1 SV=1	76.393	true	1	0	6.17	32673	14	2	2	2	2	5	5
39618	P9WGK5	senX3	sp|P9WGK5|SENX3_MYCTU Sensor-like histidine kinase SenX3 OS=Mycobacterium tuberculosis (strain ATCC 25618 / H37Rv) OX=83332 GN=senX3 PE=1 SV=1	76.129	true	1	0	5.37	44825	24	2	2	2	2	4	4
39745	P9WKK7	icl	sp|P9WKK7|ACEA_MYCTU Isocitrate lyase OS=Mycobacterium tuberculosis (strain ATCC 25618 / H37Rv) OX=83332 GN=icl PE=1 SV=1	76.057	true	1	0	7.24	47087	22	2	2	2	2	4	4
38476	O05294	Rv1192	tr|O05294|O05294_MYCTU Uncharacterized protein OS=Mycobacterium tuberculosis (strain ATCC 25618 / H37Rv) OX=83332 GN=Rv1192 PE=1 SV=1	75.828	true	1	0	15.64	30213	20	4	4	4	4	6	6
39805	P9WJD7	espC	sp|P9WJD7|ESPC_MYCTU ESX-1 secretion-associated protein EspC OS=Mycobacterium tuberculosis (strain ATCC 25618 / H37Rv) OX=83332 GN=espC PE=1 SV=1	75.215	true	1	0	19.42	10795	3	2	2	2	2	6	6
39443	O06403	Rv0537c	tr|O06403|O06403_MYCTU Probable integral membrane protein OS=Mycobacterium tuberculosis (strain ATCC 25618 / H37Rv) OX=83332 GN=Rv0537c PE=1 SV=1	75.171	true	1	0	9.22	50203	20	4	4	5	5	6	6
38614	P9WJ71	rsdA	sp|P9WJ71|RSDA_MYCTU Anti-sigma-D factor RsdA OS=Mycobacterium tuberculosis (strain ATCC 25618 / H37Rv) OX=83332 GN=rsdA PE=1 SV=1	75.145	true	1	0	4.68	31248	12	2	2	2	2	3	3
39710	P9WGS5	Rv2750	sp|P9WGS5|Y2750_MYCTU Uncharacterized oxidoreductase Rv2750 OS=Mycobacterium tuberculosis (strain ATCC 25618 / H37Rv) OX=83332 GN=Rv2750 PE=1 SV=1	75.094	true	1	0	13.6	28223	6	3	3	3	3	5	5
39420	P9WMM5	priA	sp|P9WMM5|HIS4_MYCTU Phosphoribosyl isomerase A OS=Mycobacterium tuberculosis (strain ATCC 25618 / H37Rv) OX=83332 GN=priA PE=1 SV=1	75.064	true	1	0	10.66	25632	16	2	2	2	2	4	4
39467	P9WJQ7	moeA1	sp|P9WJQ7|MOEA1_MYCTU Molybdopterin molybdenumtransferase 1 OS=Mycobacterium tuberculosis (strain ATCC 25618 / H37Rv) OX=83332 GN=moeA1 PE=1 SV=1	75.026	true	1	0	8.92	44337	22	3	3	3	3	6	6
39370	P9WIX9	mutT3	sp|P9WIX9|MUTT3_MYCTU Putative 8-oxo-dGTP diphosphatase 3 OS=Mycobacterium tuberculosis (strain ATCC 25618 / H37Rv) OX=83332 GN=mutT3 PE=1 SV=1	74.944	true	1	0	9.68	23499	11	2	2	2	2	3	3
38635	P9WFW9	menF	sp|P9WFW9|MENF_MYCTU Putative isochorismate synthase MenF OS=Mycobacterium tuberculosis (strain ATCC 25618 / H37Rv) OX=83332 GN=menF PE=1 SV=1	74.893	true	1	0	7.26	38938	21	2	2	2	2	3	3
38536	A0A089QRB9	msl3	sp|A0A089QRB9|MSL3_MYCTU Mycolipanoate synthase OS=Mycobacterium tuberculosis (strain ATCC 25618 / H37Rv) OX=83332 GN=msl3 PE=1 SV=2	74.64	true	1	0	1.58	220462	95	4	2	4	2	12	5
38696	P9WFU5	metG	sp|P9WFU5|SYM_MYCTU Methionine--tRNA ligase OS=Mycobacterium tuberculosis (strain ATCC 25618 / H37Rv) OX=83332 GN=metG PE=1 SV=1	74.49	true	1	0	8.86	58093	28	3	3	3	3	6	6
38855	O07175	pepA	tr|O07175|O07175_MYCTU Probable serine protease PepA (Serine proteinase) (MTB32A) OS=Mycobacterium tuberculosis (strain ATCC 25618 / H37Rv) OX=83332 GN=pepA PE=1 SV=1	74.462	true	1	0	6.2	34926	4	2	2	2	2	5	5
39139	P9WH65	rpsK	sp|P9WH65|RS11_MYCTU 30S ribosomal protein S11 OS=Mycobacterium tuberculosis (strain ATCC 25618 / H37Rv) OX=83332 GN=rpsK PE=1 SV=1	74.211	true	1	0	10.79	14785	8	1	1	1	1	5	5
39219	P9WM39	Rv1288	sp|P9WM39|ESTR_MYCTU Esterase Rv1288 OS=Mycobacterium tuberculosis (strain ATCC 25618 / H37Rv) OX=83332 GN=Rv1288 PE=1 SV=1	74.131	true	1	0	7.46	49619	24	4	4	4	4	7	7
39339	O53720	Rv0386	tr|O53720|O53720_MYCTU Probable transcriptional regulatory protein (Probably LuxR/UhpA-family) OS=Mycobacterium tuberculosis (strain ATCC 25618 / H37Rv) OX=83332 GN=Rv0386 PE=1 SV=3	73.869	true	1	0	3.41	116792	62	4	4	4	4	5	5
40229	P9WLQ9	Rv1836c	sp|P9WLQ9|Y1836_MYCTU Uncharacterized protein Rv1836c OS=Mycobacterium tuberculosis (strain ATCC 25618 / H37Rv) OX=83332 GN=Rv1836c PE=1 SV=1	73.807	true	1	0	3.4	69677	25	2	2	2	2	3	3
40171	P9WMP3	hemC	sp|P9WMP3|HEM3_MYCTU Porphobilinogen deaminase OS=Mycobacterium tuberculosis (strain ATCC 25618 / H37Rv) OX=83332 GN=hemC PE=1 SV=1	73.641	true	1	0	6.8	31938	20	2	2	2	2	3	3
39554	L7N6B0	lpqI	sp|L7N6B0|LPQI_MYCTU Beta-hexosaminidase LpqI OS=Mycobacterium tuberculosis (strain ATCC 25618 / H37Rv) OX=83332 GN=lpqI PE=1 SV=1	73.587	true	1	0	6.44	39519	19	3	3	3	3	6	6
39347	P9WQ95	amiC	sp|P9WQ95|AMI3_MYCTU Putative amidase AmiC OS=Mycobacterium tuberculosis (strain ATCC 25618 / H37Rv) OX=83332 GN=amiC PE=1 SV=1	73.501	true	1	0	7.61	50916	21	4	4	4	4	6	6
39470	O05296	Rv1194c	tr|O05296|O05296_MYCTU Conserved protein OS=Mycobacterium tuberculosis (strain ATCC 25618 / H37Rv) OX=83332 GN=Rv1194c PE=1 SV=1	73.2	true	1	0	8.55	46098	25	3	3	3	3	6	6
39661	O53168	ripA	sp|O53168|RIPA_MYCTU Peptidoglycan endopeptidase RipA OS=Mycobacterium tuberculosis (strain ATCC 25618 / H37Rv) OX=83332 GN=ripA PE=1 SV=1	72.9	true	1	0	4.45	49808	18	2	2	2	2	5	5
39338	P9WHE1	rplM	sp|P9WHE1|RL13_MYCTU 50S ribosomal protein L13 OS=Mycobacterium tuberculosis (strain ATCC 25618 / H37Rv) OX=83332 GN=rplM PE=1 SV=1	72.723	true	1	0	19.05	16337	10	3	3	3	3	9	9
38576	P9WMH9	Rv0474	sp|P9WMH9|Y474_MYCTU Uncharacterized HTH-type transcriptional regulator Rv0474 OS=Mycobacterium tuberculosis (strain ATCC 25618 / H37Rv) OX=83332 GN=Rv0474 PE=1 SV=1	72.606	true	1	0	25	15364	10	3	3	3	3	4	4
39458	O69690	lucA	sp|O69690|LUCA_MYCTU Lipid uptake coordinator A OS=Mycobacterium tuberculosis (strain ATCC 25618 / H37Rv) OX=83332 GN=lucA PE=1 SV=1	72.388	true	1	0	5.51	27367	6	1	1	1	1	4	4
40081	P71795	Rv1516c	tr|P71795|P71795_MYCTU Probable sugar transferase OS=Mycobacterium tuberculosis (strain ATCC 25618 / H37Rv) OX=83332 GN=Rv1516c PE=1 SV=3	72.374	true	1	0	10.42	37965	20	4	4	4	4	4	4
39205	P9WNV9	dnaJ1	sp|P9WNV9|DNAJ1_MYCTU Chaperone protein DnaJ 1 OS=Mycobacterium tuberculosis (strain ATCC 25618 / H37Rv) OX=83332 GN=dnaJ1 PE=1 SV=1	72.342	true	1	0	10.13	41345	22	3	3	3	3	5	5
38941	P9WLZ9	Rv1363c	sp|P9WLZ9|Y1363_MYCTU Uncharacterized protein Rv1363c OS=Mycobacterium tuberculosis (strain ATCC 25618 / H37Rv) OX=83332 GN=Rv1363c PE=1 SV=1	72.303	true	1	0	8.05	28308	9	2	2	2	2	4	4
39202	O06144	Rv1627c	tr|O06144|O06144_MYCTU Probable nonspecific lipid-transfer protein OS=Mycobacterium tuberculosis (strain ATCC 25618 / H37Rv) OX=83332 GN=Rv1627c PE=1 SV=1	72.231	true	1	0	10.45	42386	22	2	2	2	2	2	2
39488	P9WID7	pfkA	sp|P9WID7|PFKA_MYCTU ATP-dependent 6-phosphofructokinase OS=Mycobacterium tuberculosis (strain ATCC 25618 / H37Rv) OX=83332 GN=pfkA PE=1 SV=1	72.194	true	1	0	14.29	36880	19	4	4	4	4	4	4
39592	P9WIU7	lysA	sp|P9WIU7|DCDA_MYCTU Diaminopimelate decarboxylase OS=Mycobacterium tuberculosis (strain ATCC 25618 / H37Rv) OX=83332 GN=lysA PE=1 SV=1	72.188	true	1	0	6.94	47458	27	3	3	3	3	5	5
40056	P9WJD1	espF	sp|P9WJD1|ESPF_MYCTU ESX-1 secretion-associated protein EspF OS=Mycobacterium tuberculosis (strain ATCC 25618 / H37Rv) OX=83332 GN=espF PE=1 SV=1	72.143	true	1	0	22.33	10618	7	2	2	2	2	4	4
39906	O53154	Rv1463	tr|O53154|O53154_MYCTU Probable conserved ATP-binding protein ABC transporter OS=Mycobacterium tuberculosis (strain ATCC 25618 / H37Rv) OX=83332 GN=Rv1463 PE=1 SV=1	72.09	true	1	0	14.29	28823	18	3	3	3	3	4	4
38884	P9WL93	Rv2569c	sp|P9WL93|Y2569_MYCTU Uncharacterized protein Rv2569c OS=Mycobacterium tuberculosis (strain ATCC 25618 / H37Rv) OX=83332 GN=Rv2569c PE=1 SV=1	71.971	true	1	0	9.55	34397	18	3	3	3	3	4	4
38775	P9WI99	Rv3168	sp|P9WI99|Y3168_MYCTU Putative aminoglycoside phosphotransferase OS=Mycobacterium tuberculosis (strain ATCC 25618 / H37Rv) OX=83332 GN=Rv3168 PE=1 SV=1	71.67	true	1	0	7.67	42561	20	3	3	3	3	6	6
38916	P9WME7	Rv1828	sp|P9WME7|Y1828_MYCTU Uncharacterized HTH-type transcriptional regulator Rv1828 OS=Mycobacterium tuberculosis (strain ATCC 25618 / H37Rv) OX=83332 GN=Rv1828 PE=1 SV=1	71.48	true	1	0	17	26443	16	4	4	4	4	6	6
39553	P9WJT1	mmpS3	sp|P9WJT1|MMPS3_MYCTU Probable transport accessory protein MmpS3 OS=Mycobacterium tuberculosis (strain ATCC 25618 / H37Rv) OX=83332 GN=mmpS3 PE=1 SV=1	71.36	true	1	0	10.37	30955	11	2	2	2	2	5	5
39008	P9WH05	deaD	sp|P9WH05|DEAD_MYCTU ATP-dependent RNA helicase DeaD OS=Mycobacterium tuberculosis (strain ATCC 25618 / H37Rv) OX=83332 GN=deaD PE=1 SV=1	71.234	true	1	0	2.31	61453	35	1	1	1	1	1	1
39199	O53915	Rv1667c	tr|O53915|O53915_MYCTU Probable second part of macrolide-transport ATP-binding protein ABC transporter OS=Mycobacterium tuberculosis (strain ATCC 25618 / H37Rv) OX=83332 GN=Rv1667c PE=1 SV=1	71.16	true	1	0	9.68	24472	13	2	2	2	2	3	3
38612	P9WHT1	apeB	sp|P9WHT1|APEB_MYCTU Probable M18 family aminopeptidase 2 OS=Mycobacterium tuberculosis (strain ATCC 25618 / H37Rv) OX=83332 GN=apeB PE=1 SV=1	71.033	true	1	0	9.93	46013	22	3	3	3	3	4	4
39852	I6X7P2	Rv3572	tr|I6X7P2|I6X7P2_MYCTU Uncharacterized protein OS=Mycobacterium tuberculosis (strain ATCC 25618 / H37Rv) OX=83332 GN=Rv3572 PE=1 SV=1	70.984	true	1	0	16.48	18742	4	2	2	2	2	8	8
39424	P9WMN1	hisG	sp|P9WMN1|HIS1_MYCTU ATP phosphoribosyltransferase OS=Mycobacterium tuberculosis (strain ATCC 25618 / H37Rv) OX=83332 GN=hisG PE=1 SV=1	70.961	true	1	0	13.38	30481	18	3	3	3	3	3	3
39788	O53532	Rv2258c	tr|O53532|O53532_MYCTU Possible transcriptional regulatory protein OS=Mycobacterium tuberculosis (strain ATCC 25618 / H37Rv) OX=83332 GN=Rv2258c PE=1 SV=1	70.687	true	1	0	11.9	37514	14	3	3	3	3	4	4
39753	O53873	ercc3	tr|O53873|O53873_MYCTU DNA helicase OS=Mycobacterium tuberculosis (strain ATCC 25618 / H37Rv) OX=83332 GN=ercc3 PE=1 SV=1	70.615	true	1	0	4.8	59804	34	2	2	2	2	4	4
39302	P96227	Rv3850	tr|P96227|P96227_MYCTU Conserved protein OS=Mycobacterium tuberculosis (strain ATCC 25618 / H37Rv) OX=83332 GN=Rv3850 PE=1 SV=1	70.516	true	1	0	11.47	23811	13	2	2	2	2	7	7
38788	P9WNL7	embB	sp|P9WNL7|EMBB_MYCTU Probable arabinosyltransferase B OS=Mycobacterium tuberculosis (strain ATCC 25618 / H37Rv) OX=83332 GN=embB PE=1 SV=1	70.297	true	1	0	2.82	118021	47	3	3	3	3	4	4
39742	P9WM49	Rv1265	sp|P9WM49|Y1265_MYCTU Uncharacterized protein Rv1265 OS=Mycobacterium tuberculosis (strain ATCC 25618 / H37Rv) OX=83332 GN=Rv1265 PE=1 SV=1	70.204	true	1	0	11.95	25230	16	2	2	2	2	4	4
38970	O53470	Rv2024c	tr|O53470|O53470_MYCTU Helicase ATP-binding domain-containing protein OS=Mycobacterium tuberculosis (strain ATCC 25618 / H37Rv) OX=83332 GN=Rv2024c PE=4 SV=1	70.063	true	1	0	7.38	57274	39	4	4	4	4	4	4
38535	O53901	pks5	sp|O53901|PKS5_MYCTU Mycocerosic acid synthase-like polyketide synthase OS=Mycobacterium tuberculosis (strain ATCC 25618 / H37Rv) OX=83332 GN=pks5 PE=1 SV=2	70.06	true	1	0	1.19	223889	101	3	1	3	1	8	2
38933	P9WN41	glmM	sp|P9WN41|GLMM_MYCTU Phosphoglucosamine mutase OS=Mycobacterium tuberculosis (strain ATCC 25618 / H37Rv) OX=83332 GN=glmM PE=1 SV=1	69.978	true	1	0	3.35	45873	26	1	1	1	1	1	1
39076	P9WFT1	tyrS	sp|P9WFT1|SYY_MYCTU Tyrosine--tRNA ligase OS=Mycobacterium tuberculosis (strain ATCC 25618 / H37Rv) OX=83332 GN=tyrS PE=1 SV=1	69.901	true	1	0	5.9	46330	18	2	2	2	2	4	4
39060	P9WFG9	Rv0813c	sp|P9WFG9|Y813_MYCTU UPF0678 fatty acid-binding protein-like protein Rv0813c OS=Mycobacterium tuberculosis (strain ATCC 25618 / H37Rv) OX=83332 GN=Rv0813c PE=1 SV=1	69.828	true	1	0	5.75	23900	13	1	1	1	1	2	2
39457	P95208	fadE7	tr|P95208|P95208_MYCTU Acyl-CoA dehydrogenase FadE7 OS=Mycobacterium tuberculosis (strain ATCC 25618 / H37Rv) OX=83332 GN=fadE7 PE=1 SV=3	69.53	true	1	0	6.08	42297	20	2	2	3	3	5	5
39711	O53613	Rv0068	tr|O53613|O53613_MYCTU Probable oxidoreductase OS=Mycobacterium tuberculosis (strain ATCC 25618 / H37Rv) OX=83332 GN=Rv0068 PE=1 SV=1	69.432	true	1	0	12.87	32399	16	3	3	3	3	3	3
39103	P0CG95	sseC2	sp|P0CG95|Y814_MYCTU Uncharacterized protein Rv0814c OS=Mycobacterium tuberculosis (strain ATCC 25618 / H37Rv) OX=83332 GN=sseC2 PE=1 SV=1	69.375	true	2	0	26	10165	7	2	2	2	2	5	5
38566	P9WG35	tpx	sp|P9WG35|TPX_MYCTU Thiol peroxidase OS=Mycobacterium tuberculosis (strain ATCC 25618 / H37Rv) OX=83332 GN=tpx PE=1 SV=1	69.294	true	1	0	7.88	16896	6	1	1	1	1	2	2
39735	P9WQP7	Rv1106c	sp|P9WQP7|3BHS_MYCTU 3 beta-hydroxysteroid dehydrogenase/Delta 5-->4-isomerase OS=Mycobacterium tuberculosis (strain ATCC 25618 / H37Rv) OX=83332 GN=Rv1106c PE=1 SV=1	69.112	true	1	0	10.27	40742	15	4	4	4	4	6	6
40263	P9WFQ3	Rv1421	sp|P9WFQ3|Y1421_MYCTU Nucleotide-binding protein Rv1421 OS=Mycobacterium tuberculosis (strain ATCC 25618 / H37Rv) OX=83332 GN=Rv1421 PE=1 SV=1	68.969	true	1	0	8.64	32912	21	2	2	2	2	2	2
40164	P9WHR9	Rv3671c	sp|P9WHR9|Y3671_MYCTU Serine protease Rv3671c OS=Mycobacterium tuberculosis (strain ATCC 25618 / H37Rv) OX=83332 GN=Rv3671c PE=1 SV=1	68.571	true	1	0	9.57	40721	13	3	3	3	3	5	5
39822	P9WI77	pknE	sp|P9WI77|PKNE_MYCTU Serine/threonine-protein kinase PknE OS=Mycobacterium tuberculosis (strain ATCC 25618 / H37Rv) OX=83332 GN=pknE PE=1 SV=1	68.368	true	1	0	3.89	60512	25	2	2	2	2	4	4
39961	P9WIV3	nusA	sp|P9WIV3|NUSA_MYCTU Transcription termination/antitermination protein NusA OS=Mycobacterium tuberculosis (strain ATCC 25618 / H37Rv) OX=83332 GN=nusA PE=1 SV=1	68.324	true	1	0	14.12	37642	27	4	4	4	4	5	5
39497	P9WNW5	disA	sp|P9WNW5|DISA_MYCTU DNA integrity scanning protein DisA OS=Mycobacterium tuberculosis (strain ATCC 25618 / H37Rv) OX=83332 GN=disA PE=1 SV=1	68.216	true	1	0	7.26	39031	18	2	2	2	2	4	4
38621	Q79FJ2	gnd1	tr|Q79FJ2|Q79FJ2_MYCTU 6-phosphogluconate dehydrogenase, decarboxylating OS=Mycobacterium tuberculosis (strain ATCC 25618 / H37Rv) OX=83332 GN=gnd1 PE=1 SV=1	68.103	true	1	0	3.3	51547	22	1	1	1	1	2	2
39810	P9WNT9	dnaX	sp|P9WNT9|DPO3X_MYCTU DNA polymerase III subunit gamma/tau OS=Mycobacterium tuberculosis (strain ATCC 25618 / H37Rv) OX=83332 GN=dnaX PE=1 SV=1	67.946	true	1	0	3.46	61923	30	2	2	2	2	5	5
39147	P9WJH7	ndkA	sp|P9WJH7|NDK_MYCTU Nucleoside diphosphate kinase OS=Mycobacterium tuberculosis (strain ATCC 25618 / H37Rv) OX=83332 GN=ndkA PE=1 SV=1	67.937	true	1	0	29.41	14508	10	3	3	3	3	3	3
39434	P9WP19	dapF	sp|P9WP19|DAPF_MYCTU Diaminopimelate epimerase OS=Mycobacterium tuberculosis (strain ATCC 25618 / H37Rv) OX=83332 GN=dapF PE=1 SV=1	67.652	true	1	0	7.96	29698	14	2	2	2	2	3	3
39116	I6XEI0	Rv2520c	tr|I6XEI0|I6XEI0_MYCTU Possible conserved membrane protein OS=Mycobacterium tuberculosis (strain ATCC 25618 / H37Rv) OX=83332 GN=Rv2520c PE=1 SV=1	67.603	true	1	0	29.33	8374	6	2	2	2	2	7	7
38525	P9WGS9	dprE2	sp|P9WGS9|DPRE2_MYCTU Decaprenylphosphoryl-2-keto-beta-D-erythro-pentose reductase OS=Mycobacterium tuberculosis (strain ATCC 25618 / H37Rv) OX=83332 GN=dprE2 PE=1 SV=1	67.57	true	1	0	20.87	27469	14	4	4	4	4	4	4
39529	I6Y3P1	lprN	sp|I6Y3P1|LPRN_MYCTU Lipoprotein LprN OS=Mycobacterium tuberculosis (strain ATCC 25618 / H37Rv) OX=83332 GN=lprN PE=1 SV=1	67.484	true	1	0	9.64	41293	21	4	4	4	4	4	4
39023	P9WH47	rpsR2	sp|P9WH47|RS182_MYCTU 30S ribosomal protein S18 2 OS=Mycobacterium tuberculosis (strain ATCC 25618 / H37Rv) OX=83332 GN=rpsR2 PE=3 SV=1	67.348	true	1	0	26.14	9696	6	2	2	2	2	6	6
39422	P9WN95	ftsZ	sp|P9WN95|FTSZ_MYCTU Cell division protein FtsZ OS=Mycobacterium tuberculosis (strain ATCC 25618 / H37Rv) OX=83332 GN=ftsZ PE=1 SV=1	67.3	true	1	0	6.86	38756	16	2	2	2	2	5	5
39863	P9WN99	rodA	sp|P9WN99|FTSWL_MYCTU Uncharacterized FtsW-like protein OS=Mycobacterium tuberculosis (strain ATCC 25618 / H37Rv) OX=83332 GN=rodA PE=1 SV=1	67.295	true	1	0	4.48	50611	16	2	2	2	2	4	4
39249	I6X9Y7	Rv0854	tr|I6X9Y7|I6X9Y7_MYCTU Conserved protein OS=Mycobacterium tuberculosis (strain ATCC 25618 / H37Rv) OX=83332 GN=Rv0854 PE=1 SV=1	67.254	true	1	0	14.29	16346	5	2	2	2	2	5	5
38875	P9WPC3	clpP2	sp|P9WPC3|CLPP2_MYCTU ATP-dependent Clp protease proteolytic subunit 2 OS=Mycobacterium tuberculosis (strain ATCC 25618 / H37Rv) OX=83332 GN=clpP2 PE=1 SV=1	67.229	true	1	0	13.55	23540	13	3	3	3	3	6	6
38479	I6YB49	Rv3091	tr|I6YB49|I6YB49_MYCTU Conserved protein OS=Mycobacterium tuberculosis (strain ATCC 25618 / H37Rv) OX=83332 GN=Rv3091 PE=1 SV=1	67.199	true	1	0	4.44	61645	29	2	2	2	2	3	3
38582	P95185	fadB4	tr|P95185|P95185_MYCTU Probable NADPH quinone oxidoreductase FadB4 (NADPH:quinone reductase) (Zeta-crystallin) OS=Mycobacterium tuberculosis (strain ATCC 25618 / H37Rv) OX=83332 GN=fadB4 PE=1 SV=1	66.924	true	1	0	9.91	33853	14	3	3	3	3	9	9
38919	Q79FZ9	mce1A	tr|Q79FZ9|Q79FZ9_MYCTU Mce-family protein Mce1A OS=Mycobacterium tuberculosis (strain ATCC 25618 / H37Rv) OX=83332 GN=mce1A PE=1 SV=1	66.835	true	1	1	6.39	47786	23	3	3	3	3	9	9
39174	P9WPV7	atpB	sp|P9WPV7|ATP6_MYCTU ATP synthase subunit a OS=Mycobacterium tuberculosis (strain ATCC 25618 / H37Rv) OX=83332 GN=atpB PE=1 SV=1	66.511	true	1	0	10.8	27467	7	3	3	4	4	8	8
39448	P9WQE7	ppsA	sp|P9WQE7|PPSA_MYCTU Phthiocerol synthesis polyketide synthase type I PpsA OS=Mycobacterium tuberculosis (strain ATCC 25618 / H37Rv) OX=83332 GN=ppsA PE=1 SV=1	66.13	true	1	1	1.92	198835	77	4	4	4	4	4	4
39001	O05598	pks16	sp|O05598|Y1013_MYCTU Putative ligase Rv1013 OS=Mycobacterium tuberculosis (strain ATCC 25618 / H37Rv) OX=83332 GN=pks16 PE=1 SV=2	66.063	true	1	0	4.04	58467	25	2	2	2	2	4	4
38490	P9WN43	glgC	sp|P9WN43|GLGC_MYCTU Glucose-1-phosphate adenylyltransferase OS=Mycobacterium tuberculosis (strain ATCC 25618 / H37Rv) OX=83332 GN=glgC PE=1 SV=1	65.957	true	1	0	8.42	43800	22	3	3	3	3	6	6
39924	O86317	Rv2680	tr|O86317|O86317_MYCTU Conserved protein OS=Mycobacterium tuberculosis (strain ATCC 25618 / H37Rv) OX=83332 GN=Rv2680 PE=1 SV=1	65.903	true	1	0	9.05	22573	12	2	2	2	2	5	5
39156	O05883	mddA	sp|O05883|MDDA_MYCTU Methanethiol S-methyltransferase OS=Mycobacterium tuberculosis (strain ATCC 25618 / H37Rv) OX=83332 GN=mddA PE=1 SV=1	65.467	true	1	0	8.61	28031	8	2	2	2	2	3	3
39491	P9WJG3	carD	sp|P9WJG3|CARD_MYCTU RNA polymerase-binding transcription factor CarD OS=Mycobacterium tuberculosis (strain ATCC 25618 / H37Rv) OX=83332 GN=carD PE=1 SV=1	65.434	true	1	0	13.58	17907	12	2	2	2	2	5	5
39414	P95100	Rv3058c	tr|P95100|P95100_MYCTU Possible transcriptional regulatory protein (Probably TetR-family) OS=Mycobacterium tuberculosis (strain ATCC 25618 / H37Rv) OX=83332 GN=Rv3058c PE=1 SV=4	65.433	true	1	0	13.89	23835	14	3	3	3	3	5	5
39130	O07178	Rv0457c	tr|O07178|O07178_MYCTU Probable peptidase OS=Mycobacterium tuberculosis (strain ATCC 25618 / H37Rv) OX=83332 GN=Rv0457c PE=1 SV=2	65.378	true	1	0	4.16	74464	37	2	2	2	2	3	3
39605	Q50732	Rv2566	tr|Q50732|Q50732_MYCTU Long conserved protein OS=Mycobacterium tuberculosis (strain ATCC 25618 / H37Rv) OX=83332 GN=Rv2566 PE=1 SV=1	65.184	true	1	0	3.33	124536	73	4	4	4	4	5	5
39200	P96257	glnH	tr|P96257|P96257_MYCTU Probable glutamine-binding lipoprotein GlnH (GLNBP) OS=Mycobacterium tuberculosis (strain ATCC 25618 / H37Rv) OX=83332 GN=glnH PE=1 SV=1	65.147	true	1	0	7.93	35406	16	2	2	2	2	3	3
40197	O05456	Rv3888c	tr|O05456|O05456_MYCTU Probable conserved membrane protein OS=Mycobacterium tuberculosis (strain ATCC 25618 / H37Rv) OX=83332 GN=Rv3888c PE=1 SV=1	65.106	true	1	0	7.92	37724	24	2	2	2	2	9	9
39689	O53780	lpqN	tr|O53780|O53780_MYCTU Probable conserved lipoprotein LpqN OS=Mycobacterium tuberculosis (strain ATCC 25618 / H37Rv) OX=83332 GN=lpqN PE=1 SV=1	64.993	true	1	0	19.74	23682	7	3	3	3	3	8	8
40119	P9WPF5	pks10	sp|P9WPF5|PKS10_MYCTU Polyketide synthase-like Pks10 OS=Mycobacterium tuberculosis (strain ATCC 25618 / H37Rv) OX=83332 GN=pks10 PE=1 SV=1	64.984	true	1	0	9.07	37146	17	3	3	3	3	3	3
39767	P9WHD9	rplN	sp|P9WHD9|RL14_MYCTU 50S ribosomal protein L14 OS=Mycobacterium tuberculosis (strain ATCC 25618 / H37Rv) OX=83332 GN=rplN PE=1 SV=1	64.744	true	1	0	10.66	13428	11	1	1	1	1	4	4
38640	P9WFX5	trpD	sp|P9WFX5|TRPD_MYCTU Anthranilate phosphoribosyltransferase OS=Mycobacterium tuberculosis (strain ATCC 25618 / H37Rv) OX=83332 GN=trpD PE=1 SV=1	64.649	true	1	0	8.11	37740	19	2	2	2	2	3	3
39040	P9WH53	rpsP	sp|P9WH53|RS16_MYCTU 30S ribosomal protein S16 OS=Mycobacterium tuberculosis (strain ATCC 25618 / H37Rv) OX=83332 GN=rpsP PE=1 SV=1	64.606	true	1	0	12.35	17437	8	2	2	2	2	3	3
38874	Q1LVD4	parA	tr|Q1LVD4|Q1LVD4_MYCTU Probable chromosome partitioning protein ParA OS=Mycobacterium tuberculosis (strain ATCC 25618 / H37Rv) OX=83332 GN=parA PE=1 SV=1	64.555	true	1	0	7.49	37549	17	2	2	2	2	3	3
39731	P9WHU5	ripB	sp|P9WHU5|RIPB_MYCTU Peptidoglycan endopeptidase RipB OS=Mycobacterium tuberculosis (strain ATCC 25618 / H37Rv) OX=83332 GN=ripB PE=1 SV=1	64.267	true	1	0	12.45	24624	9	3	3	3	3	3	3
39168	O07419	Rv0175	tr|O07419|O07419_MYCTU Probable conserved Mce associated membrane protein OS=Mycobacterium tuberculosis (strain ATCC 25618 / H37Rv) OX=83332 GN=Rv0175 PE=1 SV=1	63.809	true	1	0	6.57	22356	10	1	1	1	1	2	2
38832	P9WML5	pat	sp|P9WML5|PATR_MYCTU Putative phenylalanine aminotransferase OS=Mycobacterium tuberculosis (strain ATCC 25618 / H37Rv) OX=83332 GN=pat PE=1 SV=1	63.643	true	1	0	9.63	38040	20	3	3	3	3	5	5
39835	P9WPM9	cyp135B1	sp|P9WPM9|C135B_MYCTU Putative cytochrome P450 135B1 OS=Mycobacterium tuberculosis (strain ATCC 25618 / H37Rv) OX=83332 GN=cyp135B1 PE=1 SV=1	63.581	true	1	0	4.45	50688	26	2	2	2	2	3	3
39503	P9WID5	adoK	sp|P9WID5|ADOK_MYCTU Adenosine kinase OS=Mycobacterium tuberculosis (strain ATCC 25618 / H37Rv) OX=83332 GN=adoK PE=1 SV=1	63.494	true	1	1	8.95	34472	15	3	3	3	3	7	7
39672	O53390		tr|O53390|O53390_MYCTU Probable O-acetylhomoserine sulfhydrylase MetC (Homocysteine synthase) (O-acetylhomoserine (Thiol)-lyase) (OAH sulfhydrylase) (O-acetyl-L-homoserine sulfhydrylase) OS=Mycobacterium tuberculosis (strain ATCC 25618 / H37Rv) OX=8	63.249	true	1	0	4.23	47371	18	2	2	2	2	6	6
39396	P9WLA1	Rv2560	sp|P9WLA1|Y2560_MYCTU Uncharacterized protein Rv2560 OS=Mycobacterium tuberculosis (strain ATCC 25618 / H37Rv) OX=83332 GN=Rv2560 PE=1 SV=1	63.18	true	1	0	6.15	33124	4	2	2	2	2	3	3
38593	P9WFC1	vapC1	sp|P9WFC1|VAPC1_MYCTU Ribonuclease VapC1 OS=Mycobacterium tuberculosis (strain ATCC 25618 / H37Rv) OX=83332 GN=vapC1 PE=3 SV=1	63.069	true	1	0	9.77	14372	9	1	1	1	1	2	2
38599	P9WM83	Rv0569	sp|P9WM83|Y0569_MYCTU Uncharacterized protein Rv0569 OS=Mycobacterium tuberculosis (strain ATCC 25618 / H37Rv) OX=83332 GN=Rv0569 PE=1 SV=1	63.056	true	1	0	43.18	9523	6	4	4	4	4	5	5
39138	P9WGU5	Rv1280c	sp|P9WGU5|Y1280_MYCTU Uncharacterized protein Rv1280c OS=Mycobacterium tuberculosis (strain ATCC 25618 / H37Rv) OX=83332 GN=Rv1280c PE=1 SV=1	62.653	true	1	0	4.06	63477	25	2	2	2	2	2	2
40342	P9WHE5	rplK	sp|P9WHE5|RL11_MYCTU 50S ribosomal protein L11 OS=Mycobacterium tuberculosis (strain ATCC 25618 / H37Rv) OX=83332 GN=rplK PE=1 SV=1	62.328	true	1	0	9.86	15003	13	1	1	1	1	3	3
39369	P9WJ99	iniA	sp|P9WJ99|INIA_MYCTU Isoniazid-induced protein IniA OS=Mycobacterium tuberculosis (strain ATCC 25618 / H37Rv) OX=83332 GN=iniA PE=1 SV=1	62.292	true	1	0	4.38	70083	29	3	3	3	3	6	6
39356	P9WGX5	rskA	sp|P9WGX5|RSKA_MYCTU Anti-sigma-K factor RskA OS=Mycobacterium tuberculosis (strain ATCC 25618 / H37Rv) OX=83332 GN=rskA PE=1 SV=1	62.07	true	1	0	7.33	23883	9	1	1	1	1	2	2
38544	P9WG41	ilvB1	sp|P9WG41|ILVB1_MYCTU Acetolactate synthase large subunit IlvB1 OS=Mycobacterium tuberculosis (strain ATCC 25618 / H37Rv) OX=83332 GN=ilvB1 PE=1 SV=1	61.825	true	1	0	3.4	66123	35	2	2	2	2	3	3
38522	P9WLI9	Rv2197c	sp|P9WLI9|Y2197_MYCTU Uncharacterized protein Rv2197c OS=Mycobacterium tuberculosis (strain ATCC 25618 / H37Rv) OX=83332 GN=Rv2197c PE=1 SV=1	61.813	true	1	0	5.61	22480	7	1	1	1	1	2	2
39774	O53505	lppM	sp|O53505|LPPM_MYCTU Protein LppM OS=Mycobacterium tuberculosis (strain ATCC 25618 / H37Rv) OX=83332 GN=lppM PE=1 SV=3	61.769	true	1	0	10.57	23846	10	2	2	2	2	3	3
38419	L7N650	pcd	tr|L7N650|L7N650_MYCTU Probable piperideine-6-carboxilic acid dehydrogenase Pcd (Piperideine-6-carboxylate dehydrogenase) OS=Mycobacterium tuberculosis (strain ATCC 25618 / H37Rv) OX=83332 GN=pcd PE=1 SV=1	61.745	true	1	0	6.07	51344	22	2	2	2	2	4	4
39644	P9WGQ7	Rv1144	sp|P9WGQ7|Y1144_MYCTU Uncharacterized oxidoreductase Rv1144 OS=Mycobacterium tuberculosis (strain ATCC 25618 / H37Rv) OX=83332 GN=Rv1144 PE=1 SV=1	61.577	true	1	0	16.4	25788	14	3	3	3	3	3	3
38794	P9WHD1	rplR	sp|P9WHD1|RL18_MYCTU 50S ribosomal protein L18 OS=Mycobacterium tuberculosis (strain ATCC 25618 / H37Rv) OX=83332 GN=rplR PE=1 SV=1	61.559	true	1	0	22.95	13184	9	3	3	3	3	6	6
39118	I6WXK4	ptbB	tr|I6WXK4|I6WXK4_MYCTU Phosphotyrosine protein phosphatase PTPB (Protein-tyrosine-phosphatase) (PTPase) OS=Mycobacterium tuberculosis (strain ATCC 25618 / H37Rv) OX=83332 GN=ptbB PE=1 SV=1	61.007	true	1	0	15.58	30154	18	4	4	4	4	5	5
38641	P9WG95	ilvA	sp|P9WG95|ILVA_MYCTU L-threonine dehydratase biosynthetic IlvA OS=Mycobacterium tuberculosis (strain ATCC 25618 / H37Rv) OX=83332 GN=ilvA PE=1 SV=1	60.954	true	1	0	6.53	45041	14	2	2	2	2	3	3
39611	P96281	Rv0435c	tr|P96281|P96281_MYCTU Putative conserved ATPase OS=Mycobacterium tuberculosis (strain ATCC 25618 / H37Rv) OX=83332 GN=Rv0435c PE=1 SV=2	60.903	true	1	0	3.16	75346	41	2	2	2	2	2	2
38609	P9WP53	cysM	sp|P9WP53|CYSM_MYCTU O-phosphoserine sulfhydrylase OS=Mycobacterium tuberculosis (strain ATCC 25618 / H37Rv) OX=83332 GN=cysM PE=1 SV=1	60.853	true	1	0	4.95	34438	14	2	2	2	2	3	3
39783	I6WZ30	Rv0679c	tr|I6WZ30|I6WZ30_MYCTU Conserved threonine rich protein OS=Mycobacterium tuberculosis (strain ATCC 25618 / H37Rv) OX=83332 GN=Rv0679c PE=1 SV=1	60.688	true	1	0	8.48	16586	3	1	1	1	1	3	3
39992	I6XEI5	Rv2525c	sp|I6XEI5|LYS25_MYCTU Putative peptidoglycan hydrolase Rv2525c OS=Mycobacterium tuberculosis (strain ATCC 25618 / H37Rv) OX=83332 GN=Rv2525c PE=1 SV=1	60.638	true	1	0	14.58	25370	16	3	3	3	3	4	4
39532	P9WFD1	Rv2026c	sp|P9WFD1|Y2026_MYCTU Universal stress protein Rv2026c OS=Mycobacterium tuberculosis (strain ATCC 25618 / H37Rv) OX=83332 GN=Rv2026c PE=1 SV=1	60.606	true	1	0	6.8	31456	12	2	2	2	2	3	3
38658	P9WHB3	rpmA	sp|P9WHB3|RL27_MYCTU 50S ribosomal protein L27 OS=Mycobacterium tuberculosis (strain ATCC 25618 / H37Rv) OX=83332 GN=rpmA PE=1 SV=1	60.573	true	1	0	30.23	8968	8	3	3	3	3	7	7
40047	P9WIW5	nuoM	sp|P9WIW5|NUOM_MYCTU NADH-quinone oxidoreductase subunit M OS=Mycobacterium tuberculosis (strain ATCC 25618 / H37Rv) OX=83332 GN=nuoM PE=1 SV=1	60.395	true	1	0	5.24	59207	18	3	3	3	3	6	6
39070	I6YA03	echA15	tr|I6YA03|I6YA03_MYCTU Probable enoyl-CoA hydratase EchA15 (Enoyl hydrase) (Unsaturated acyl-CoA hydratase) (Crotonase) OS=Mycobacterium tuberculosis (strain ATCC 25618 / H37Rv) OX=83332 GN=echA15 PE=1 SV=1	60.229	true	1	0	7.61	29635	15	2	2	2	2	3	3
39297	P9WLN5	Rv2001	sp|P9WLN5|Y2001_MYCTU Uncharacterized protein Rv2001 OS=Mycobacterium tuberculosis (strain ATCC 25618 / H37Rv) OX=83332 GN=Rv2001 PE=1 SV=1	60.166	true	1	0	12.8	28734	18	3	3	3	3	5	5
38712	P9WN73	zwf2	sp|P9WN73|G6PD2_MYCTU Glucose-6-phosphate 1-dehydrogenase 2 OS=Mycobacterium tuberculosis (strain ATCC 25618 / H37Rv) OX=83332 GN=zwf2 PE=1 SV=1	59.989	true	1	1	5.84	57343	25	3	3	3	3	5	5
38787	O69714	Rv3747	tr|O69714|O69714_MYCTU Conserved protein OS=Mycobacterium tuberculosis (strain ATCC 25618 / H37Rv) OX=83332 GN=Rv3747 PE=1 SV=1	59.779	true	1	0	25.98	13540	9	3	3	3	3	8	8
39177	P9WKU7	Rv0493c	sp|P9WKU7|Y493_MYCTU Uncharacterized protein Rv0493c OS=Mycobacterium tuberculosis (strain ATCC 25618 / H37Rv) OX=83332 GN=Rv0493c PE=1 SV=1	59.727	true	1	0	6.69	35427	19	2	2	2	2	4	4
38770	O07256	Rv0332	tr|O07256|O07256_MYCTU Conserved protein OS=Mycobacterium tuberculosis (strain ATCC 25618 / H37Rv) OX=83332 GN=Rv0332 PE=1 SV=1	59.659	true	1	0	7.66	28620	15	2	2	2	2	5	5
39855	I6Y276	Rv2993c	tr|I6Y276|I6Y276_MYCTU Possible 2-hydroxyhepta-2,4-diene-1,7-dioate isomerase (HHDD isomerase) OS=Mycobacterium tuberculosis (strain ATCC 25618 / H37Rv) OX=83332 GN=Rv2993c PE=1 SV=2	59.201	true	1	0	13.39	25341	12	3	3	3	3	5	5
38643	P9WQ73	serC	sp|P9WQ73|SERC_MYCTU Phosphoserine aminotransferase OS=Mycobacterium tuberculosis (strain ATCC 25618 / H37Rv) OX=83332 GN=serC PE=1 SV=1	59.01	true	1	0	9.04	40233	14	3	3	3	3	5	5
39372	O53945	mycP5	sp|O53945|MYCP5_MYCTU Mycosin-5 OS=Mycobacterium tuberculosis (strain ATCC 25618 / H37Rv) OX=83332 GN=mycP5 PE=1 SV=1	58.791	true	1	0	6.15	60028	21	3	3	3	3	4	4
39246	O05898	manA	tr|O05898|O05898_MYCTU Mannose-6-phosphate isomerase OS=Mycobacterium tuberculosis (strain ATCC 25618 / H37Rv) OX=83332 GN=manA PE=1 SV=1	58.779	true	1	0	6.86	43371	18	3	3	3	3	5	5
39461	O53462	Rv2016	tr|O53462|O53462_MYCTU Uncharacterized protein OS=Mycobacterium tuberculosis (strain ATCC 25618 / H37Rv) OX=83332 GN=Rv2016 PE=1 SV=1	58.537	true	1	0	15.71	21358	14	3	3	3	3	4	4
40319	P9WPY5	aroA	sp|P9WPY5|AROA_MYCTU 3-phosphoshikimate 1-carboxyvinyltransferase OS=Mycobacterium tuberculosis (strain ATCC 25618 / H37Rv) OX=83332 GN=aroA PE=1 SV=1	58.355	true	1	0	7.56	46426	30	3	3	3	3	4	4
40219	I6Y1G8	Rv2675c	tr|I6Y1G8|I6Y1G8_MYCTU Methyltransf_25 domain-containing protein OS=Mycobacterium tuberculosis (strain ATCC 25618 / H37Rv) OX=83332 GN=Rv2675c PE=1 SV=1	58.197	true	1	0	9.6	27545	12	2	2	2	2	3	3
39744	P9WK63	lpqE	sp|P9WK63|LPQE_MYCTU Putative lipoprotein LpqE OS=Mycobacterium tuberculosis (strain ATCC 25618 / H37Rv) OX=83332 GN=lpqE PE=1 SV=1	58.09	true	1	0	15.38	18819	9	2	2	2	2	3	3
38946	P9WFQ7	Rv2148c	sp|P9WFQ7|PLPHP_MYCTU Pyridoxal phosphate homeostasis protein OS=Mycobacterium tuberculosis (strain ATCC 25618 / H37Rv) OX=83332 GN=Rv2148c PE=1 SV=1	58.045	true	1	0	12.02	27693	19	3	3	3	3	6	6
39786	O53547	Rv3502c	tr|O53547|O53547_MYCTU Probable short-chain type dehydrogenase/reductase. Possible 17-beta-hydroxysteroid dehydrogenase OS=Mycobacterium tuberculosis (strain ATCC 25618 / H37Rv) OX=83332 GN=Rv3502c PE=1 SV=1	57.561	true	1	0	9.15	32753	16	3	3	3	3	4	4
39537	I6YGX2	ponA2	tr|I6YGX2|I6YGX2_MYCTU Penicillin-insensitive transglycosylase OS=Mycobacterium tuberculosis (strain ATCC 25618 / H37Rv) OX=83332 GN=ponA2 PE=1 SV=1	56.984	true	1	0	1.6	84636	43	1	1	1	1	1	1
39033	I6YB11	Rv3057c	tr|I6YB11|I6YB11_MYCTU Probable short chain alcohol dehydrogenase/reductase OS=Mycobacterium tuberculosis (strain ATCC 25618 / H37Rv) OX=83332 GN=Rv3057c PE=1 SV=1	56.758	true	1	0	7.32	31154	18	2	2	2	2	2	2
39113	O53408	Rv1060	tr|O53408|O53408_MYCTU Uncharacterized protein OS=Mycobacterium tuberculosis (strain ATCC 25618 / H37Rv) OX=83332 GN=Rv1060 PE=1 SV=1	56.747	true	1	0	21.02	16867	9	3	3	3	3	3	3
39109	I6Y0W5	fadE19	tr|I6Y0W5|I6Y0W5_MYCTU Possible acyl-CoA dehydrogenase FadE19 (MMGC) OS=Mycobacterium tuberculosis (strain ATCC 25618 / H37Rv) OX=83332 GN=fadE19 PE=1 SV=1	56.734	true	1	0	7.36	41916	22	2	2	2	2	2	2
39669	P9WKV7	Rv0479c	sp|P9WKV7|Y479_MYCTU Uncharacterized protein Rv0479c OS=Mycobacterium tuberculosis (strain ATCC 25618 / H37Rv) OX=83332 GN=Rv0479c PE=1 SV=1	56.727	true	1	0	6.61	37048	19	2	2	2	2	3	3
39598	P9WNF9	ethA	sp|P9WNF9|ETHA_MYCTU FAD-containing monooxygenase EthA OS=Mycobacterium tuberculosis (strain ATCC 25618 / H37Rv) OX=83332 GN=ethA PE=1 SV=1	56.668	true	1	0	6.13	55326	30	3	3	3	3	6	6
40298	P9WJZ7	Rv1220c	sp|P9WJZ7|Y1220_MYCTU Putative O-methyltransferase Rv1220c OS=Mycobacterium tuberculosis (strain ATCC 25618 / H37Rv) OX=83332 GN=Rv1220c PE=1 SV=2	56.448	true	1	0	12.5	23033	14	3	3	3	3	5	5
39507	I6YF11	Rv3041c	tr|I6YF11|I6YF11_MYCTU Probable conserved ATP-binding protein ABC transporter OS=Mycobacterium tuberculosis (strain ATCC 25618 / H37Rv) OX=83332 GN=Rv3041c PE=1 SV=1	56.294	true	1	0	6.62	31249	13	2	2	2	2	5	5
39705	P96210	espG1	sp|P96210|ESPG1_MYCTU ESX-1 secretion-associated protein EspG1 OS=Mycobacterium tuberculosis (strain ATCC 25618 / H37Rv) OX=83332 GN=espG1 PE=1 SV=2	56.27	true	1	0	9.54	30064	13	2	2	2	2	3	3
39539	I6Y2E2	Rv3049c	tr|I6Y2E2|I6Y2E2_MYCTU Probable monooxygenase OS=Mycobacterium tuberculosis (strain ATCC 25618 / H37Rv) OX=83332 GN=Rv3049c PE=1 SV=1	56.247	true	1	0	4.77	58777	32	3	3	3	3	4	4
38717	P9WLX5	Rv1480	sp|P9WLX5|Y1480_MYCTU Uncharacterized protein Rv1480 OS=Mycobacterium tuberculosis (strain ATCC 25618 / H37Rv) OX=83332 GN=Rv1480 PE=1 SV=1	56.18	true	1	0	10.41	34333	23	3	3	3	3	5	5
38799	I6Y1W3	Rv2857c	tr|I6Y1W3|I6Y1W3_MYCTU Probable short-chain type dehydrogenase/reductase OS=Mycobacterium tuberculosis (strain ATCC 25618 / H37Rv) OX=83332 GN=Rv2857c PE=1 SV=1	56.169	true	1	0	6.59	26804	11	1	1	1	1	2	2
39889	P9WPV5	atpF	sp|P9WPV5|ATPF_MYCTU ATP synthase subunit b OS=Mycobacterium tuberculosis (strain ATCC 25618 / H37Rv) OX=83332 GN=atpF PE=1 SV=1	55.878	true	1	0	9.94	18325	9	1	1	1	1	2	2
38863	P9WP15	ddn	sp|P9WP15|DDN_MYCTU Deazaflavin-dependent nitroreductase OS=Mycobacterium tuberculosis (strain ATCC 25618 / H37Rv) OX=83332 GN=ddn PE=1 SV=1	55.606	true	1	0	28.48	17371	12	4	4	4	4	5	5
38793	P9WJM7	mshD	sp|P9WJM7|MSHD_MYCTU Mycothiol acetyltransferase OS=Mycobacterium tuberculosis (strain ATCC 25618 / H37Rv) OX=83332 GN=mshD PE=1 SV=1	55.384	true	1	0	7.94	33599	20	2	2	2	2	2	2
39776	P9WMM3	hisF	sp|P9WMM3|HIS6_MYCTU Imidazole glycerol phosphate synthase subunit HisF OS=Mycobacterium tuberculosis (strain ATCC 25618 / H37Rv) OX=83332 GN=hisF PE=1 SV=1	55.143	true	1	0	11.24	27221	14	2	2	2	2	3	3
39831	O69661	Rv3693	tr|O69661|O69661_MYCTU Possible conserved membrane protein OS=Mycobacterium tuberculosis (strain ATCC 25618 / H37Rv) OX=83332 GN=Rv3693 PE=1 SV=1	54.862	true	1	0	4.55	47687	29	2	2	2	2	3	3
39401	O06570	Rv1118c	tr|O06570|O06570_MYCTU Conserved protein OS=Mycobacterium tuberculosis (strain ATCC 25618 / H37Rv) OX=83332 GN=Rv1118c PE=1 SV=1	54.828	true	1	0	9.09	32190	18	3	3	3	3	4	4
39899	P96381	Rv1019	tr|P96381|P96381_MYCTU Probable transcriptional regulatory protein (Probably TetR-family) OS=Mycobacterium tuberculosis (strain ATCC 25618 / H37Rv) OX=83332 GN=Rv1019 PE=1 SV=3	54.734	true	1	0	6.6	21702	10	1	1	1	1	2	2
39555	P72043	Rv3777	tr|P72043|P72043_MYCTU Probable oxidoreductase OS=Mycobacterium tuberculosis (strain ATCC 25618 / H37Rv) OX=83332 GN=Rv3777 PE=1 SV=2	54.402	true	1	0	10.06	33963	16	3	3	3	3	5	5
40234	P9WNY7	dgt	sp|P9WNY7|DGTL1_MYCTU Deoxyguanosinetriphosphate triphosphohydrolase-like protein OS=Mycobacterium tuberculosis (strain ATCC 25618 / H37Rv) OX=83332 GN=dgt PE=1 SV=1	54.271	true	1	0	8.12	46912	30	3	3	3	3	5	5
39715	P9WN27	glnE	sp|P9WN27|GLNE_MYCTU Bifunctional glutamine synthetase adenylyltransferase/adenylyl-removing enzyme OS=Mycobacterium tuberculosis (strain ATCC 25618 / H37Rv) OX=83332 GN=glnE PE=1 SV=1	54.236	true	1	0	1.71	109138	59	2	2	2	2	2	2
40422	O33336	pptT	tr|O33336|O33336_MYCTU Phosphopantetheinyl transferase PptT (CoA:APO-[ACP]pantetheinephosphotransferase) (CoA:APO-[acyl-carrier protein]pantetheinephosphotransferase) OS=Mycobacterium tuberculosis (strain ATCC 25618 / H37Rv) OX=83332 GN=pptT PE=1 SV	54.219	true	1	0	7.49	24709	11	1	1	1	1	2	2
39533	P9WFY5	Rv3579c	sp|P9WFY5|Y3579_MYCTU Uncharacterized tRNA/rRNA methyltransferase Rv3579c OS=Mycobacterium tuberculosis (strain ATCC 25618 / H37Rv) OX=83332 GN=Rv3579c PE=1 SV=1	53.973	true	1	0	4.04	34010	16	1	1	1	1	2	2
39585	P9WPY1	aroC	sp|P9WPY1|AROC_MYCTU Chorismate synthase OS=Mycobacterium tuberculosis (strain ATCC 25618 / H37Rv) OX=83332 GN=aroC PE=1 SV=1	53.675	true	1	0	3.24	41792	23	1	1	1	1	2	2
39808	P9WKT3	Rv0501	sp|P9WKT3|Y501_MYCTU Uncharacterized protein Rv0501 OS=Mycobacterium tuberculosis (strain ATCC 25618 / H37Rv) OX=83332 GN=Rv0501 PE=1 SV=1	53.583	true	1	0	6.38	41064	28	2	2	2	2	2	2
39067	O53773	Rv0576	tr|O53773|O53773_MYCTU Probable transcriptional regulatory protein (Possibly ArsR-family) OS=Mycobacterium tuberculosis (strain ATCC 25618 / H37Rv) OX=83332 GN=Rv0576 PE=1 SV=3	53.526	true	1	0	10.83	46408	21	3	3	3	3	3	3
39756	P96402	lipC	sp|P96402|LIPC_MYCTU Esterase LipC OS=Mycobacterium tuberculosis (strain ATCC 25618 / H37Rv) OX=83332 GN=lipC PE=1 SV=1	53.521	true	1	0	4.47	44308	23	2	2	2	2	4	4
39660	P9WGU9	lpqY	sp|P9WGU9|LPQY_MYCTU Trehalose-binding lipoprotein LpqY OS=Mycobacterium tuberculosis (strain ATCC 25618 / H37Rv) OX=83332 GN=lpqY PE=1 SV=1	53.439	true	1	0	7.69	49793	25	3	3	3	3	3	3
39631	P9WJH5	nuoD	sp|P9WJH5|NUOD_MYCTU NADH-quinone oxidoreductase subunit D OS=Mycobacterium tuberculosis (strain ATCC 25618 / H37Rv) OX=83332 GN=nuoD PE=1 SV=1	53.257	true	1	0	4.55	48164	24	2	2	2	2	5	5
39762	P9WN45	glgB	sp|P9WN45|GLGB_MYCTU 1,4-alpha-glucan branching enzyme GlgB OS=Mycobacterium tuberculosis (strain ATCC 25618 / H37Rv) OX=83332 GN=glgB PE=1 SV=1	53.086	true	1	0	3.97	81729	36	3	3	3	3	4	4
39248	O06279	Rv3603c	tr|O06279|O06279_MYCTU Conserved hypothetical alanine and leucine rich protein OS=Mycobacterium tuberculosis (strain ATCC 25618 / H37Rv) OX=83332 GN=Rv3603c PE=1 SV=1	52.856	true	1	0	8.91	31105	10	3	3	3	3	4	4
40094	P9WJR7	moaC2	sp|P9WJR7|MOAC2_MYCTU Cyclic pyranopterin monophosphate synthase 2 OS=Mycobacterium tuberculosis (strain ATCC 25618 / H37Rv) OX=83332 GN=moaC2 PE=1 SV=1	52.807	true	1	0	7.19	17598	9	1	1	1	1	2	2
39262	P9WHK3	pyrR	sp|P9WHK3|PYRR_MYCTU Bifunctional protein PyrR OS=Mycobacterium tuberculosis (strain ATCC 25618 / H37Rv) OX=83332 GN=pyrR PE=1 SV=1	52.401	true	1	0	15.54	20627	15	3	3	3	3	4	4
39221	P9WN71	zwf1	sp|P9WN71|G6PD1_MYCTU Glucose-6-phosphate 1-dehydrogenase 1 OS=Mycobacterium tuberculosis (strain ATCC 25618 / H37Rv) OX=83332 GN=zwf1 PE=1 SV=1	52.26	true	1	0	4.72	52173	27	2	2	2	2	3	3
38854	O07721	fadB5	tr|O07721|O07721_MYCTU Possible oxidoreductase FadB5 OS=Mycobacterium tuberculosis (strain ATCC 25618 / H37Rv) OX=83332 GN=fadB5 PE=1 SV=1	52.25	true	1	0	9.28	35813	19	3	3	3	3	5	5
38987	P9WHQ5	psd	sp|P9WHQ5|PSD_MYCTU Phosphatidylserine decarboxylase proenzyme OS=Mycobacterium tuberculosis (strain ATCC 25618 / H37Rv) OX=83332 GN=psd PE=1 SV=1	52.211	true	1	0	10.39	24260	12	2	2	2	2	5	5
38637	O53608	Rv0063	tr|O53608|O53608_MYCTU Possible oxidoreductase OS=Mycobacterium tuberculosis (strain ATCC 25618 / H37Rv) OX=83332 GN=Rv0063 PE=1 SV=1	52.196	true	1	0	7.52	49301	15	3	3	3	3	3	3
39390	P9WPV1	atpC	sp|P9WPV1|ATPE_MYCTU ATP synthase epsilon chain OS=Mycobacterium tuberculosis (strain ATCC 25618 / H37Rv) OX=83332 GN=atpC PE=1 SV=1	52.145	true	1	0	15.7	13135	6	2	2	2	2	4	4
38976	P9WPD3	citA	sp|P9WPD3|CISY2_MYCTU Putative citrate synthase 2 OS=Mycobacterium tuberculosis (strain ATCC 25618 / H37Rv) OX=83332 GN=citA PE=1 SV=1	51.877	true	1	0	7.51	40147	17	3	2	3	2	4	3
38727	O07235	Rv0308	tr|O07235|O07235_MYCTU Probable conserved integral membrane protein OS=Mycobacterium tuberculosis (strain ATCC 25618 / H37Rv) OX=83332 GN=Rv0308 PE=1 SV=1	51.786	true	1	0	9.66	25613	9	2	2	2	2	6	6
39898	Q6MWZ7	gpm2	sp|Q6MWZ7|SUGPH_MYCTU Acid phosphatase OS=Mycobacterium tuberculosis (strain ATCC 25618 / H37Rv) OX=83332 GN=gpm2 PE=1 SV=1	51.71	true	1	0	14.29	21949	11	2	2	2	2	3	3
39929	P9WLB1	Rv0236.1	sp|P9WLB1|Y236A_MYCTU Putative secreted protein Rv0236.1 OS=Mycobacterium tuberculosis (strain ATCC 25618 / H37Rv) OX=83332 GN=Rv0236.1 PE=1 SV=1	51.416	true	1	0	28.07	5834	2	1	1	1	1	1	1
38699	P9WGL5	pdtaS	sp|P9WGL5|PDTAS_MYCTU Probable sensor histidine kinase PdtaS OS=Mycobacterium tuberculosis (strain ATCC 25618 / H37Rv) OX=83332 GN=pdtaS PE=1 SV=1	51.414	true	1	0	6.39	54012	25	4	4	4	4	6	6
38759	P9WKL1	icd	sp|P9WKL1|IDH_MYCTU Isocitrate dehydrogenase [NADP] OS=Mycobacterium tuberculosis (strain ATCC 25618 / H37Rv) OX=83332 GN=icd PE=1 SV=1	51.351	true	1	0	6.85	45514	27	3	3	3	3	5	5
38594	O07421	Rv0177	tr|O07421|O07421_MYCTU Probable conserved Mce associated protein OS=Mycobacterium tuberculosis (strain ATCC 25618 / H37Rv) OX=83332 GN=Rv0177 PE=1 SV=1	51.2	true	1	0	9.78	20164	13	1	1	1	1	2	2
39671	P9WFK3	Rv0504c	sp|P9WFK3|Y504_MYCTU UPF0336 protein Rv0504c OS=Mycobacterium tuberculosis (strain ATCC 25618 / H37Rv) OX=83332 GN=Rv0504c PE=1 SV=1	51.174	true	1	0	9.64	18360	9	2	2	2	2	4	4
39538	I6YFP0	birA	tr|I6YFP0|I6YFP0_MYCTU Possible bifunctional protein BirA: biotin operon repressor + biotin--[acetyl-CoA-carboxylase] synthetase (Biotin--protein ligase) OS=Mycobacterium tuberculosis (strain ATCC 25618 / H37Rv) OX=83332 GN=birA PE=1 SV=1	51.056	true	1	0	5.26	28121	13	1	1	1	1	2	2
39450	P9WIZ1	nrdR	sp|P9WIZ1|NRDR_MYCTU Transcriptional repressor NrdR OS=Mycobacterium tuberculosis (strain ATCC 25618 / H37Rv) OX=83332 GN=nrdR PE=1 SV=1	51.042	true	1	0	19.48	17177	13	2	2	2	2	3	3
39531	P9WKP1	Rv0940c	sp|P9WKP1|Y940_MYCTU Uncharacterized protein Rv0940c OS=Mycobacterium tuberculosis (strain ATCC 25618 / H37Rv) OX=83332 GN=Rv0940c PE=1 SV=1	51	true	1	0	5.9	31789	17	2	2	2	2	4	4
39625	P9WQI3	sugC	sp|P9WQI3|SUGC_MYCTU Trehalose import ATP-binding protein SugC OS=Mycobacterium tuberculosis (strain ATCC 25618 / H37Rv) OX=83332 GN=sugC PE=1 SV=1	50.96	true	1	0	12.47	42915	23	4	4	4	4	5	5
39627	P9WJG9	nuoI	sp|P9WJG9|NUOI_MYCTU NADH-quinone oxidoreductase subunit I OS=Mycobacterium tuberculosis (strain ATCC 25618 / H37Rv) OX=83332 GN=nuoI PE=1 SV=1	50.773	true	1	0	12.8	23466	18	2	2	2	2	2	2
38472	P9WPZ7	argD	sp|P9WPZ7|ARGD_MYCTU Acetylornithine aminotransferase OS=Mycobacterium tuberculosis (strain ATCC 25618 / H37Rv) OX=83332 GN=argD PE=1 SV=1	50.731	true	1	0	3.75	40910	16	1	1	1	1	2	2
39368	P9WIC5	Rv2949c	sp|P9WIC5|PHBS_MYCTU Chorismate pyruvate-lyase OS=Mycobacterium tuberculosis (strain ATCC 25618 / H37Rv) OX=83332 GN=Rv2949c PE=1 SV=1	50.704	true	1	0	11.06	22587	12	2	2	2	2	4	4
39405	I6Y1Q2	sirR	tr|I6Y1Q2|I6Y1Q2_MYCTU Probable transcriptional repressor SirR OS=Mycobacterium tuberculosis (strain ATCC 25618 / H37Rv) OX=83332 GN=sirR PE=1 SV=1	50.609	true	1	0	4.82	24951	14	1	1	1	1	2	2
38450	P9WQ55	fadD10	sp|P9WQ55|FAD10_MYCTU Putative fatty-acid--CoA ligase FadD10 OS=Mycobacterium tuberculosis (strain ATCC 25618 / H37Rv) OX=83332 GN=fadD10 PE=1 SV=1	50.584	true	1	0	3.7	56590	28	2	2	2	2	4	4
39601	O06412	Rv0546c	tr|O06412|O06412_MYCTU Conserved protein OS=Mycobacterium tuberculosis (strain ATCC 25618 / H37Rv) OX=83332 GN=Rv0546c PE=1 SV=1	50.481	true	1	0	9.38	14346	9	1	1	1	1	1	1
39427	P9WI91	Rv1501	sp|P9WI91|Y1501_MYCTU Uncharacterized protein Rv1501 OS=Mycobacterium tuberculosis (strain ATCC 25618 / H37Rv) OX=83332 GN=Rv1501 PE=1 SV=1	50.468	true	1	0	4.76	30906	12	1	1	1	1	1	1
40279	P72047	rfbE	tr|P72047|P72047_MYCTU Probable O-antigen/lipopolysaccharide transport ATP-binding protein ABC transporter RfbE OS=Mycobacterium tuberculosis (strain ATCC 25618 / H37Rv) OX=83332 GN=rfbE PE=1 SV=2	50.309	true	1	0	11.72	29992	17	3	3	3	3	5	5
39699	P9WPS5	ctpI	sp|P9WPS5|CTPI_MYCTU Probable cation-transporting ATPase I OS=Mycobacterium tuberculosis (strain ATCC 25618 / H37Rv) OX=83332 GN=ctpI PE=1 SV=1	50.169	true	1	0	0.98	169607	74	1	1	1	1	2	2
39829	P96258	Rv0412c	tr|P96258|P96258_MYCTU Possible conserved membrane protein OS=Mycobacterium tuberculosis (strain ATCC 25618 / H37Rv) OX=83332 GN=Rv0412c PE=1 SV=2	50.163	true	1	0	5.69	47116	27	2	2	2	2	3	3
39360	P9WML3	Rv0759c	sp|P9WML3|YHI1_MYCTU Uncharacterized HIT-like protein Rv0759c OS=Mycobacterium tuberculosis (strain ATCC 25618 / H37Rv) OX=83332 GN=Rv0759c PE=1 SV=1	50.118	true	1	0	9.02	14667	9	1	1	1	1	2	2
39465	P9WQB7	ahpC	sp|P9WQB7|AHPC_MYCTU Alkyl hydroperoxide reductase C OS=Mycobacterium tuberculosis (strain ATCC 25618 / H37Rv) OX=83332 GN=ahpC PE=1 SV=1	49.972	true	1	0	8.72	21566	13	1	1	1	1	2	2
40307	O53361	sapM	sp|O53361|SAPM_MYCTU Phosphatidylinositol-3-phosphatase OS=Mycobacterium tuberculosis (strain ATCC 25618 / H37Rv) OX=83332 GN=sapM PE=1 SV=1	49.825	true	1	0	9.7	31807	8	2	2	2	2	3	3
39201	I6WZM9	cspB	tr|I6WZM9|I6WZM9_MYCTU Probable cold shock-like protein B CspB OS=Mycobacterium tuberculosis (strain ATCC 25618 / H37Rv) OX=83332 GN=cspB PE=1 SV=1	49.552	true	1	0	16.3	15021	9	2	2	2	2	3	3
39411	P9WH03	rnc	sp|P9WH03|RNC_MYCTU Ribonuclease 3 OS=Mycobacterium tuberculosis (strain ATCC 25618 / H37Rv) OX=83332 GN=rnc PE=1 SV=1	49.484	true	1	0	5.83	25399	14	1	1	1	1	2	2
39973	O07423	lprO	tr|O07423|O07423_MYCTU Possible lipoprotein LprO OS=Mycobacterium tuberculosis (strain ATCC 25618 / H37Rv) OX=83332 GN=lprO PE=1 SV=1	49.484	true	1	0	3.79	39160	19	1	1	1	1	1	1
38449	P9WPT5	ctpC	sp|P9WPT5|CTPC_MYCTU Manganese-exporting P-type ATPase OS=Mycobacterium tuberculosis (strain ATCC 25618 / H37Rv) OX=83332 GN=ctpC PE=1 SV=1	49.407	true	1	0	3.9	76495	37	3	3	3	3	3	3
39677	P9WP25	dapA	sp|P9WP25|DAPA_MYCTU 4-hydroxy-tetrahydrodipicolinate synthase OS=Mycobacterium tuberculosis (strain ATCC 25618 / H37Rv) OX=83332 GN=dapA PE=1 SV=1	49.394	true	1	0	11.33	30858	15	2	2	2	2	2	2
40017	I6Y8Y8	mog	tr|I6Y8Y8|I6Y8Y8_MYCTU Probable molybdopterin biosynthesis Mog protein OS=Mycobacterium tuberculosis (strain ATCC 25618 / H37Rv) OX=83332 GN=mog PE=1 SV=1	49.328	true	1	0	18.12	16188	5	3	3	3	3	4	4
39417	O69637	Rv3669	tr|O69637|O69637_MYCTU Probable conserved transmembrane protein OS=Mycobacterium tuberculosis (strain ATCC 25618 / H37Rv) OX=83332 GN=Rv3669 PE=1 SV=1	49.264	true	1	0	10.47	18919	9	2	2	2	2	2	2
39429	P9WKB7	Rv0221	sp|P9WKB7|Y221_MYCTU Putative diacyglycerol O-acyltransferase Rv0221 OS=Mycobacterium tuberculosis (strain ATCC 25618 / H37Rv) OX=83332 GN=Rv0221 PE=1 SV=1	49.141	true	1	0	5.76	51862	26	2	2	2	2	2	2
38813	P9WJD5	espD	sp|P9WJD5|ESPD_MYCTU ESX-1 secretion-associated protein EspD OS=Mycobacterium tuberculosis (strain ATCC 25618 / H37Rv) OX=83332 GN=espD PE=1 SV=1	48.997	true	1	0	5.98	19835	7	1	1	1	1	2	2
38983	P9WN35	trpG	sp|P9WN35|TRPG_MYCTU Anthranilate synthase component 2 OS=Mycobacterium tuberculosis (strain ATCC 25618 / H37Rv) OX=83332 GN=trpG PE=1 SV=1	48.924	true	1	0	6.47	24627	8	2	2	2	2	4	4
39520	P95160	ndh	tr|P95160|P95160_MYCTU Probable NADH dehydrogenase Ndh OS=Mycobacterium tuberculosis (strain ATCC 25618 / H37Rv) OX=83332 GN=ndh PE=1 SV=1	48.912	true	1	0	5.4	49619	25	2	1	2	1	3	2
38675	I6Y9K2	mrr	tr|I6Y9K2|I6Y9K2_MYCTU Probable restriction system protein Mrr OS=Mycobacterium tuberculosis (strain ATCC 25618 / H37Rv) OX=83332 GN=mrr PE=1 SV=1	48.483	true	1	0	7.84	33648	23	3	3	3	3	4	4
38856	O06315	Rv0365c	tr|O06315|O06315_MYCTU Conserved protein OS=Mycobacterium tuberculosis (strain ATCC 25618 / H37Rv) OX=83332 GN=Rv0365c PE=1 SV=2	48.384	true	1	0	5.85	41504	22	2	2	2	2	3	3
39751	I6XHJ3	fadA6	tr|I6XHJ3|I6XHJ3_MYCTU Probable acetyl-CoA acetyltransferase FadA6 (Acetoacetyl-CoA thiolase) OS=Mycobacterium tuberculosis (strain ATCC 25618 / H37Rv) OX=83332 GN=fadA6 PE=1 SV=1	48.371	true	1	0	5.7	40902	19	2	2	2	2	3	3
39325	P9WK65	lppX	sp|P9WK65|LPPX_MYCTU Putative phthiocerol dimycocerosate transporter LppX OS=Mycobacterium tuberculosis (strain ATCC 25618 / H37Rv) OX=83332 GN=lppX PE=1 SV=1	48.173	true	1	0	10.3	24140	14	2	2	2	2	2	2
38768	P9WMN9	hemL	sp|P9WMN9|GSA_MYCTU Glutamate-1-semialdehyde 2,1-aminomutase OS=Mycobacterium tuberculosis (strain ATCC 25618 / H37Rv) OX=83332 GN=hemL PE=1 SV=1	48.125	true	1	0	3.03	47516	19	1	1	1	1	1	1
38693	P9WMU7	Rv2212	sp|P9WMU7|Y2212_MYCTU Uncharacterized protein Rv2212 OS=Mycobacterium tuberculosis (strain ATCC 25618 / H37Rv) OX=83332 GN=Rv2212 PE=1 SV=1	47.957	true	1	0	7.94	39775	17	3	3	3	3	5	5
38506	P9WFQ9	ung	sp|P9WFQ9|UNG_MYCTU Uracil-DNA glycosylase OS=Mycobacterium tuberculosis (strain ATCC 25618 / H37Rv) OX=83332 GN=ung PE=1 SV=1	47.891	true	1	0	4.85	24481	15	1	1	1	1	1	1
38627	I6Y946	Rv0925c	tr|I6Y946|I6Y946_MYCTU Conserved protein OS=Mycobacterium tuberculosis (strain ATCC 25618 / H37Rv) OX=83332 GN=Rv0925c PE=1 SV=1	47.844	true	1	0	10.2	26944	13	2	2	2	2	5	5
39111	P9WK35	ribE	sp|P9WK35|RISA_MYCTU Riboflavin synthase OS=Mycobacterium tuberculosis (strain ATCC 25618 / H37Rv) OX=83332 GN=ribE PE=1 SV=1	47.628	true	1	0	10.45	21320	12	2	2	2	2	4	4
39179	P9WKK3	infA	sp|P9WKK3|IF1_MYCTU Translation initiation factor IF-1 OS=Mycobacterium tuberculosis (strain ATCC 25618 / H37Rv) OX=83332 GN=infA PE=1 SV=1	47.46	true	1	0	28.77	8489	6	2	2	2	2	3	3
39074	P9WHR7	lexA	sp|P9WHR7|LEXA_MYCTU LexA repressor OS=Mycobacterium tuberculosis (strain ATCC 25618 / H37Rv) OX=83332 GN=lexA PE=1 SV=1	47.452	true	1	0	7.63	24841	13	2	2	2	2	3	3
39543	P9WG37	kdc	sp|P9WG37|KDC_MYCTU Alpha-keto-acid decarboxylase OS=Mycobacterium tuberculosis (strain ATCC 25618 / H37Rv) OX=83332 GN=kdc PE=1 SV=1	47.315	true	1	0	3.39	59783	22	2	2	2	2	2	2
40137	P9WH25	rpsI	sp|P9WH25|RS9_MYCTU 30S ribosomal protein S9 OS=Mycobacterium tuberculosis (strain ATCC 25618 / H37Rv) OX=83332 GN=rpsI PE=1 SV=1	47.086	true	1	0	19.21	16436	11	3	3	3	3	5	5
40112	I6YEA3	Rv2751	tr|I6YEA3|I6YEA3_MYCTU S-adenosyl-L-methionine-dependent methyltransferase OS=Mycobacterium tuberculosis (strain ATCC 25618 / H37Rv) OX=83332 GN=Rv2751 PE=1 SV=1	47.014	true	1	0	7.77	33610	20	2	2	2	2	3	3
38885	P9WKX3	bpa	sp|P9WKX3|BPA_MYCTU Bacterial proteasome activator OS=Mycobacterium tuberculosis (strain ATCC 25618 / H37Rv) OX=83332 GN=bpa PE=1 SV=1	46.997	true	1	0	11.49	18944	12	2	2	2	2	4	4
39635	I6YAE2	Rv2843	tr|I6YAE2|I6YAE2_MYCTU Probable conserved transmembrane alanine rich protein OS=Mycobacterium tuberculosis (strain ATCC 25618 / H37Rv) OX=83332 GN=Rv2843 PE=1 SV=1	46.932	true	1	0	9.39	17767	9	2	2	2	2	2	2
39440	P9WG19	ftsX	sp|P9WG19|FTSX_MYCTU Cell division protein FtsX OS=Mycobacterium tuberculosis (strain ATCC 25618 / H37Rv) OX=83332 GN=ftsX PE=1 SV=1	46.67	true	1	0	7.07	32819	15	2	2	2	2	3	3
39021	P9WGH7	sigK	sp|P9WGH7|SIGK_MYCTU ECF RNA polymerase sigma factor SigK OS=Mycobacterium tuberculosis (strain ATCC 25618 / H37Rv) OX=83332 GN=sigK PE=1 SV=1	46.625	true	1	0	10.16	21035	14	2	2	2	2	4	4
39141	P9WIQ1	glf	sp|P9WIQ1|GLF_MYCTU UDP-galactopyranose mutase OS=Mycobacterium tuberculosis (strain ATCC 25618 / H37Rv) OX=83332 GN=glf PE=1 SV=1	46.45	true	1	0	6.52	45814	28	3	3	3	3	5	5
38889	P9WG83	Rv0097	sp|P9WG83|Y097_MYCTU Putative dioxygenase Rv0097 OS=Mycobacterium tuberculosis (strain ATCC 25618 / H37Rv) OX=83332 GN=Rv0097 PE=1 SV=1	46.365	true	1	0	11.76	32641	15	3	3	3	3	5	5
39132	O53377	Rv3327	tr|O53377|O53377_MYCTU Probable transposase fusion protein OS=Mycobacterium tuberculosis (strain ATCC 25618 / H37Rv) OX=83332 GN=Rv3327 PE=1 SV=1	46.325	true	1	0	2.11	62961	41	1	1	1	1	4	4
39773	P9WIU1	orn	sp|P9WIU1|ORN_MYCTU Oligoribonuclease OS=Mycobacterium tuberculosis (strain ATCC 25618 / H37Rv) OX=83332 GN=orn PE=1 SV=1	46.304	true	1	0	10.7	23442	8	2	2	2	2	3	3
39169	O05295	fadD36	tr|O05295|O05295_MYCTU Probable fatty-acid-CoA ligase FadD36 (Fatty-acid-CoA synthetase) (Fatty-acid-CoA synthase) OS=Mycobacterium tuberculosis (strain ATCC 25618 / H37Rv) OX=83332 GN=fadD36 PE=1 SV=1	45.894	true	1	0	3.17	49520	21	1	1	1	1	3	3
38473	P9WH55	rpsO	sp|P9WH55|RS15_MYCTU 30S ribosomal protein S15 OS=Mycobacterium tuberculosis (strain ATCC 25618 / H37Rv) OX=83332 GN=rpsO PE=1 SV=1	45.855	true	1	0	19.1	10475	6	2	2	2	2	7	7
38762	I6YEW1	Rv2990c	tr|I6YEW1|I6YEW1_MYCTU Uncharacterized protein OS=Mycobacterium tuberculosis (strain ATCC 25618 / H37Rv) OX=83332 GN=Rv2990c PE=1 SV=1	45.661	true	1	0	6.99	32697	20	2	2	2	2	4	4
39851	O53594	Rv3916c	tr|O53594|O53594_MYCTU Uncharacterized protein OS=Mycobacterium tuberculosis (strain ATCC 25618 / H37Rv) OX=83332 GN=Rv3916c PE=1 SV=1	45.548	true	1	0	12.3	26609	13	3	3	3	3	5	5
39483	P9WP99	Rv1314c	sp|P9WP99|PDUO_MYCTU Corrinoid adenosyltransferase OS=Mycobacterium tuberculosis (strain ATCC 25618 / H37Rv) OX=83332 GN=Rv1314c PE=1 SV=1	45.531	true	1	0	4.15	20694	9	1	1	1	1	1	1
39244	O53432	Rv1084	tr|O53432|O53432_MYCTU Conserved protein OS=Mycobacterium tuberculosis (strain ATCC 25618 / H37Rv) OX=83332 GN=Rv1084 PE=1 SV=1	45.522	true	1	0	3.42	71050	31	2	2	2	2	3	3
40227	P9WM29	Rv1312	sp|P9WM29|Y1312_MYCTU Uncharacterized protein Rv1312 OS=Mycobacterium tuberculosis (strain ATCC 25618 / H37Rv) OX=83332 GN=Rv1312 PE=1 SV=1	45.475	true	1	0	12.93	16594	8	2	2	2	2	3	3
39850	P9WG79	thiC	sp|P9WG79|THIC_MYCTU Phosphomethylpyrimidine synthase OS=Mycobacterium tuberculosis (strain ATCC 25618 / H37Rv) OX=83332 GN=thiC PE=1 SV=1	45.406	true	1	0	2.93	59898	33	1	1	1	1	1	1
38669	P9WNV5	ligB	sp|P9WNV5|DNLI_MYCTU DNA ligase B OS=Mycobacterium tuberculosis (strain ATCC 25618 / H37Rv) OX=83332 GN=ligB PE=1 SV=1	45.387	true	1	0	2.17	53737	32	1	1	1	1	1	1
39220	P9WLH5	Rv2228c	sp|P9WLH5|RNHPH_MYCTU Bifunctional protein Rv2228c OS=Mycobacterium tuberculosis (strain ATCC 25618 / H37Rv) OX=83332 GN=Rv2228c PE=1 SV=1	45.315	true	1	0	6.32	39145	23	2	2	2	2	2	2
38849	P9WFF1	ureC	sp|P9WFF1|URE1_MYCTU Urease subunit alpha OS=Mycobacterium tuberculosis (strain ATCC 25618 / H37Rv) OX=83332 GN=ureC PE=1 SV=1	45.232	true	1	0	3.12	60825	27	2	2	2	2	2	2
40049	O53238	Rv2989	tr|O53238|O53238_MYCTU Probable transcriptional regulatory protein OS=Mycobacterium tuberculosis (strain ATCC 25618 / H37Rv) OX=83332 GN=Rv2989 PE=1 SV=3	45.219	true	1	0	4.72	24316	16	1	1	1	1	1	1
38797	P96379	mazG	sp|P96379|MAZG_MYCTU Nucleoside triphosphate pyrophosphohydrolase OS=Mycobacterium tuberculosis (strain ATCC 25618 / H37Rv) OX=83332 GN=mazG PE=1 SV=1	45.179	true	1	0	10.15	35413	17	3	3	3	3	3	3
39281	O06198	Rv2616	tr|O06198|O06198_MYCTU Conserved protein OS=Mycobacterium tuberculosis (strain ATCC 25618 / H37Rv) OX=83332 GN=Rv2616 PE=1 SV=1	45.172	true	1	0	6.63	17833	9	1	1	1	1	2	2
38969	P9WKS3	Rv0738	sp|P9WKS3|Y738_MYCTU Uncharacterized protein Rv0738 OS=Mycobacterium tuberculosis (strain ATCC 25618 / H37Rv) OX=83332 GN=Rv0738 PE=1 SV=1	45.015	true	1	0	15.93	19148	9	2	2	2	2	2	2
40413	Q79FE1	PPE41	sp|Q79FE1|PPE41_MYCTU PPE family protein PPE41 OS=Mycobacterium tuberculosis (strain ATCC 25618 / H37Rv) OX=83332 GN=PPE41 PE=1 SV=1	44.928	true	1	0	5.67	21943	8	1	1	1	1	1	1
39247	P9WFU3	pheS	sp|P9WFU3|SYFA_MYCTU Phenylalanine--tRNA ligase alpha subunit OS=Mycobacterium tuberculosis (strain ATCC 25618 / H37Rv) OX=83332 GN=pheS PE=1 SV=1	44.772	true	1	0	7.33	37371	19	2	2	2	2	3	3
39252	P9WM87	Rv0048c	sp|P9WM87|Y048_MYCTU Uncharacterized protein Rv0048c OS=Mycobacterium tuberculosis (strain ATCC 25618 / H37Rv) OX=83332 GN=Rv0048c PE=1 SV=1	44.625	true	1	0	8.3	30817	21	2	2	2	2	3	3
39361	P9WPA9	cmk	sp|P9WPA9|KCY_MYCTU Cytidylate kinase OS=Mycobacterium tuberculosis (strain ATCC 25618 / H37Rv) OX=83332 GN=cmk PE=1 SV=1	44.544	true	1	0	5.65	24177	11	1	1	1	1	1	1
39975	O33182	Rv1680	tr|O33182|O33182_MYCTU Uncharacterized protein OS=Mycobacterium tuberculosis (strain ATCC 25618 / H37Rv) OX=83332 GN=Rv1680 PE=1 SV=1	44.314	true	1	0	9.85	30214	16	3	3	3	3	8	8
39000	P9WJF3	cwsA	sp|P9WJF3|CWSA_MYCTU Cell wall synthesis protein CwsA OS=Mycobacterium tuberculosis (strain ATCC 25618 / H37Rv) OX=83332 GN=cwsA PE=1 SV=1	44.302	true	1	0	9.66	15671	7	1	1	1	1	3	3
39166	P9WL31	Rv2895c	sp|P9WL31|Y2895_MYCTU Uncharacterized protein Rv2895c OS=Mycobacterium tuberculosis (strain ATCC 25618 / H37Rv) OX=83332 GN=Rv2895c PE=1 SV=1	44.097	true	1	0	8.48	30603	12	2	2	2	2	3	3
38932	P9WMS1	dhmA2	sp|P9WMS1|DHMA2_MYCTU Haloalkane dehalogenase 2 OS=Mycobacterium tuberculosis (strain ATCC 25618 / H37Rv) OX=83332 GN=dhmA2 PE=1 SV=1	43.984	true	1	0	3.5	32151	21	1	1	1	1	2	2
39172	P9WPA3	coaE	sp|P9WPA3|COAE_MYCTU Dephospho-CoA kinase OS=Mycobacterium tuberculosis (strain ATCC 25618 / H37Rv) OX=83332 GN=coaE PE=1 SV=1	43.781	true	1	0	7.62	44669	24	2	2	2	2	2	2
39842	P9WIC3	pheA	sp|P9WIC3|PHEA_MYCTU Prephenate dehydratase OS=Mycobacterium tuberculosis (strain ATCC 25618 / H37Rv) OX=83332 GN=pheA PE=1 SV=1	43.733	true	1	0	8.41	33633	19	2	2	2	2	3	3
39107	I6XG43	Rv3079c	tr|I6XG43|I6XG43_MYCTU Conserved protein OS=Mycobacterium tuberculosis (strain ATCC 25618 / H37Rv) OX=83332 GN=Rv3079c PE=1 SV=1	43.469	true	1	0	9.82	30064	16	2	2	2	2	3	3
39042	I6YGD8	ltp3	tr|I6YGD8|I6YGD8_MYCTU Probable lipid carrier protein or keto acyl-CoA thiolase Ltp3 OS=Mycobacterium tuberculosis (strain ATCC 25618 / H37Rv) OX=83332 GN=ltp3 PE=1 SV=1	43.456	true	1	0	3.05	41421	22	1	1	1	1	1	1
39509	P9WIZ7	Rv3131	sp|P9WIZ7|Y3131_MYCTU Putative NAD(P)H nitroreductase Rv3131 OS=Mycobacterium tuberculosis (strain ATCC 25618 / H37Rv) OX=83332 GN=Rv3131 PE=1 SV=2	43.375	true	1	0	6.1	37049	20	2	2	2	2	2	2
38993	O53641	Rv0158	tr|O53641|O53641_MYCTU Probable transcriptional regulatory protein (Possibly TetR-family) OS=Mycobacterium tuberculosis (strain ATCC 25618 / H37Rv) OX=83332 GN=Rv0158 PE=1 SV=1	43.117	true	1	0	9.81	24128	14	2	2	2	2	3	3
38702	P9WKD7	rpiB	sp|P9WKD7|RPIB_MYCTU Ribose-5-phosphate isomerase B OS=Mycobacterium tuberculosis (strain ATCC 25618 / H37Rv) OX=83332 GN=rpiB PE=1 SV=1	42.74	true	1	0	15.43	17278	10	2	2	2	2	3	3
38801	P9WGK9	mtrB	sp|P9WGK9|MTRB_MYCTU Sensor histidine kinase MtrB OS=Mycobacterium tuberculosis (strain ATCC 25618 / H37Rv) OX=83332 GN=mtrB PE=1 SV=1	42.666	true	1	0	3.35	61637	34	2	2	2	2	3	3
40214	O53682	Rv0276	tr|O53682|O53682_MYCTU DUF2236 domain-containing protein OS=Mycobacterium tuberculosis (strain ATCC 25618 / H37Rv) OX=83332 GN=Rv0276 PE=1 SV=1	42.653	true	1	0	5.88	34779	13	2	2	2	2	3	3
39305	P9WKM1	Rv0966c	sp|P9WKM1|Y966_MYCTU Uncharacterized protein Rv0966c OS=Mycobacterium tuberculosis (strain ATCC 25618 / H37Rv) OX=83332 GN=Rv0966c PE=1 SV=1	42.634	true	1	0	12	22210	14	2	2	2	2	2	2
38965	P9WIY7	Rv2565	sp|P9WIY7|Y2565_MYCTU Uncharacterized NTE family protein Rv2565 OS=Mycobacterium tuberculosis (strain ATCC 25618 / H37Rv) OX=83332 GN=Rv2565 PE=1 SV=1	42.581	true	1	0	4.46	62124	29	3	3	3	3	4	4
38530	P95251	mce3R	sp|P95251|MCE3R_MYCTU Transcriptional repressor Mce3R OS=Mycobacterium tuberculosis (strain ATCC 25618 / H37Rv) OX=83332 GN=mce3R PE=1 SV=2	42.437	true	1	0	5.17	44342	30	2	2	2	2	2	2
39407	O06310	Rv0360c	tr|O06310|O06310_MYCTU Conserved protein OS=Mycobacterium tuberculosis (strain ATCC 25618 / H37Rv) OX=83332 GN=Rv0360c PE=1 SV=1	42.35	true	1	0	8.97	15329	6	1	1	1	1	1	1
39707	P9WLI5	Rv2206	sp|P9WLI5|Y2206_MYCTU Uncharacterized protein Rv2206 OS=Mycobacterium tuberculosis (strain ATCC 25618 / H37Rv) OX=83332 GN=Rv2206 PE=1 SV=1	42.313	true	1	0	5.08	26216	10	1	1	1	1	1	1
38929	O07244	glpQ2	tr|O07244|O07244_MYCTU Possible glycerophosphoryl diester phosphodiesterase GlpQ2 (Glycerophosphodiester phosphodiesterase) OS=Mycobacterium tuberculosis (strain ATCC 25618 / H37Rv) OX=83332 GN=glpQ2 PE=1 SV=1	42.213	true	1	0	8.98	28319	18	2	2	2	2	4	4
39404	O07752	glnA3	tr|O07752|O07752_MYCTU Probable glutamine synthetase GlnA3 (Glutamine synthase) (GS-I) OS=Mycobacterium tuberculosis (strain ATCC 25618 / H37Rv) OX=83332 GN=glnA3 PE=1 SV=1	42.137	true	1	0	7.33	46720	13	3	3	3	3	3	3
38834	O69732	espH	sp|O69732|ESPH_MYCTU ESX-1 secretion-associated protein EspH OS=Mycobacterium tuberculosis (strain ATCC 25618 / H37Rv) OX=83332 GN=espH PE=1 SV=1	42.058	true	1	0	9.29	19946	6	2	2	2	2	4	4
39280	P95202	Rv0394c	tr|P95202|P95202_MYCTU Possible secreted protein OS=Mycobacterium tuberculosis (strain ATCC 25618 / H37Rv) OX=83332 GN=Rv0394c PE=1 SV=1	41.956	true	1	0	4.18	25279	8	1	1	1	1	2	2
39578	O06241	Rv2134c	tr|O06241|O06241_MYCTU Conserved protein OS=Mycobacterium tuberculosis (strain ATCC 25618 / H37Rv) OX=83332 GN=Rv2134c PE=1 SV=1	41.717	true	1	0	6.15	21217	11	1	1	1	1	2	2
39402	P96833	pntAb	tr|P96833|P96833_MYCTU Proton-translocating NAD(P)(+) transhydrogenase OS=Mycobacterium tuberculosis (strain ATCC 25618 / H37Rv) OX=83332 GN=pntAb PE=1 SV=1	41.637	true	1	0	9.09	11782	3	1	1	1	1	6	6
39593	I6XHH5	hsaE	tr|I6XHH5|I6XHH5_MYCTU Probable hydratase OS=Mycobacterium tuberculosis (strain ATCC 25618 / H37Rv) OX=83332 GN=hsaE PE=1 SV=1	41.603	true	1	0	4.6	27892	10	1	1	1	1	1	1
39772	P9WL47	Rv2658c	sp|P9WL47|Y2658_MYCTU Uncharacterized protein Rv2658c OS=Mycobacterium tuberculosis (strain ATCC 25618 / H37Rv) OX=83332 GN=Rv2658c PE=1 SV=1	41.481	true	1	0	20	13314	8	2	2	2	2	2	2
39703	P9WQJ5	Rv1281c	sp|P9WQJ5|Y1281_MYCTU Uncharacterized ABC transporter ATP-binding protein Rv1281c OS=Mycobacterium tuberculosis (strain ATCC 25618 / H37Rv) OX=83332 GN=Rv1281c PE=1 SV=1	41.459	true	1	0	1.96	65293	29	1	1	1	1	1	1
39657	P9WMP5	hemB	sp|P9WMP5|HEM2_MYCTU Delta-aminolevulinic acid dehydratase OS=Mycobacterium tuberculosis (strain ATCC 25618 / H37Rv) OX=83332 GN=hemB PE=1 SV=1	41.377	true	1	0	10.64	34871	18	3	3	3	3	3	3
39596	P9WN09	Rv2962c	sp|P9WN09|RNTF_MYCTU PGL/p-HBAD biosynthesis rhamnosyltransferase OS=Mycobacterium tuberculosis (strain ATCC 25618 / H37Rv) OX=83332 GN=Rv2962c PE=1 SV=1	41.371	true	1	0	5.79	49433	25	2	2	2	2	2	2
39290	O33181	Rv1778c	tr|O33181|O33181_MYCTU Uncharacterized protein OS=Mycobacterium tuberculosis (strain ATCC 25618 / H37Rv) OX=83332 GN=Rv1778c PE=1 SV=3	41.294	true	1	0	5.37	15828	9	1	1	1	1	1	1
39285	P9WJK1	nadA	sp|P9WJK1|NADA_MYCTU Quinolinate synthase A OS=Mycobacterium tuberculosis (strain ATCC 25618 / H37Rv) OX=83332 GN=nadA PE=1 SV=1	41.275	true	1	0	6.59	37408	18	2	2	2	2	3	3
39216	P96845	fadE32	tr|P96845|P96845_MYCTU Probable acyl-CoA dehydrogenase FadE32 OS=Mycobacterium tuberculosis (strain ATCC 25618 / H37Rv) OX=83332 GN=fadE32 PE=1 SV=2	41.178	true	1	0	3.76	33487	17	1	1	1	1	1	1
39022	P9WMY3	wbbL	sp|P9WMY3|WBBL_MYCTU N-acetylglucosaminyl-diphospho-decaprenol L-rhamnosyltransferase OS=Mycobacterium tuberculosis (strain ATCC 25618 / H37Rv) OX=83332 GN=wbbL PE=1 SV=2	41.096	true	1	0	6.84	33920	20	2	2	2	2	5	5
39579	O69667	Rv3699	tr|O69667|O69667_MYCTU Conserved protein OS=Mycobacterium tuberculosis (strain ATCC 25618 / H37Rv) OX=83332 GN=Rv3699 PE=1 SV=3	41.065	true	1	0	7.73	24998	10	1	1	1	1	2	2
39892	P9WJE9	eccE1	sp|P9WJE9|ECCE1_MYCTU ESX-1 secretion system protein EccE1 OS=Mycobacterium tuberculosis (strain ATCC 25618 / H37Rv) OX=83332 GN=eccE1 PE=1 SV=1	41.045	true	1	0	7.14	50397	26	3	3	3	3	3	3
39250	P71737	Rv2406c	tr|P71737|P71737_MYCTU Conserved protein OS=Mycobacterium tuberculosis (strain ATCC 25618 / H37Rv) OX=83332 GN=Rv2406c PE=1 SV=1	40.951	true	1	0	20.42	15053	8	3	3	3	3	4	4
39656	P9WME5	Rv1830	sp|P9WME5|Y1830_MYCTU Uncharacterized HTH-type transcriptional regulator Rv1830 OS=Mycobacterium tuberculosis (strain ATCC 25618 / H37Rv) OX=83332 GN=Rv1830 PE=1 SV=1	40.914	true	1	0	7.11	24020	11	2	2	2	2	3	3
39916	P9WFM7	Rv2908c	sp|P9WFM7|Y2908_MYCTU UPF0109 protein Rv2908c OS=Mycobacterium tuberculosis (strain ATCC 25618 / H37Rv) OX=83332 GN=Rv2908c PE=1 SV=1	40.906	true	1	0	12.5	8521	7	1	1	1	1	1	1
39474	P71791	epiA	tr|P71791|P71791_MYCTU GDP-L-fucose synthase OS=Mycobacterium tuberculosis (strain ATCC 25618 / H37Rv) OX=83332 GN=epiA PE=1 SV=1	40.644	true	1	0	4.66	34537	16	2	2	2	2	3	3
38947	P95024	Rv2529	tr|P95024|P95024_MYCTU ERCC4 domain-containing protein OS=Mycobacterium tuberculosis (strain ATCC 25618 / H37Rv) OX=83332 GN=Rv2529 PE=1 SV=2	40.497	true	1	0	4.1	50192	26	2	2	2	2	4	4
38590	P9WJM1	murA	sp|P9WJM1|MURA_MYCTU UDP-N-acetylglucosamine 1-carboxyvinyltransferase OS=Mycobacterium tuberculosis (strain ATCC 25618 / H37Rv) OX=83332 GN=murA PE=1 SV=1	40.372	true	1	0	3.83	44064	20	1	1	1	1	2	2
39959	P71741	Rv2402	sp|P71741|TREH_MYCTU Trehalase OS=Mycobacterium tuberculosis (strain ATCC 25618 / H37Rv) OX=83332 GN=Rv2402 PE=1 SV=2	40.336	true	1	0	1.76	76518	41	1	1	1	1	2	2
39639	P9WPR3	Rv2850c	sp|P9WPR3|Y2850_MYCTU Uncharacterized protein Rv2850c OS=Mycobacterium tuberculosis (strain ATCC 25618 / H37Rv) OX=83332 GN=Rv2850c PE=1 SV=1	40.287	true	1	0	1.75	66987	37	1	1	1	1	2	2
38565	P9WFR5	Rv3806c	sp|P9WFR5|DPPRS_MYCTU Decaprenyl-phosphate phosphoribosyltransferase OS=Mycobacterium tuberculosis (strain ATCC 25618 / H37Rv) OX=83332 GN=Rv3806c PE=1 SV=1	40.141	true	1	0	5.96	32654	15	2	2	2	2	4	4
39452	P9WK21	map-1	sp|P9WK21|MAP11_MYCTU Methionine aminopeptidase 1 OS=Mycobacterium tuberculosis (strain ATCC 25618 / H37Rv) OX=83332 GN=map-1 PE=1 SV=1	40.128	true	1	0	4.89	27277	11	1	1	1	1	2	2
39065	P9WQG7	Rv0802c	sp|P9WQG7|Y802_MYCTU Putative succinyl-CoA transferase Rv0802c OS=Mycobacterium tuberculosis (strain ATCC 25618 / H37Rv) OX=83332 GN=Rv0802c PE=1 SV=1	40.011	true	1	0	5.96	24983	15	1	1	1	1	2	2
40390	I6Y3Q7	Rv3510c	tr|I6Y3Q7|I6Y3Q7_MYCTU Conserved protein OS=Mycobacterium tuberculosis (strain ATCC 25618 / H37Rv) OX=83332 GN=Rv3510c PE=1 SV=1	39.83	true	1	0	7.91	31068	13	2	2	2	2	2	2
40079	P9WIP7	lsr2	sp|P9WIP7|LSR2_MYCTU Nucleoid-associated protein Lsr2 OS=Mycobacterium tuberculosis (strain ATCC 25618 / H37Rv) OX=83332 GN=lsr2 PE=1 SV=1	39.575	true	1	0	11.61	12098	4	1	1	1	1	5	5
38786	I6XES4	Rv2622	tr|I6XES4|I6XES4_MYCTU Possible methyltransferase (Methylase) OS=Mycobacterium tuberculosis (strain ATCC 25618 / H37Rv) OX=83332 GN=Rv2622 PE=1 SV=1	39.51	true	1	0	8.42	29542	12	2	2	2	2	2	2
39700	P9WJB9	espL	sp|P9WJB9|ESPL_MYCTU ESX-1 secretion-associated protein EspL OS=Mycobacterium tuberculosis (strain ATCC 25618 / H37Rv) OX=83332 GN=espL PE=1 SV=1	39.318	true	1	0	7.83	12200	7	1	1	1	1	1	1
38836	P9WGQ9	Rv0769	sp|P9WGQ9|Y769_MYCTU Uncharacterized oxidoreductase Rv0769 OS=Mycobacterium tuberculosis (strain ATCC 25618 / H37Rv) OX=83332 GN=Rv0769 PE=1 SV=1	39.303	true	1	0	6.05	25966	12	1	1	1	1	2	2
38671	I6Y1V1	Rv2844	tr|I6Y1V1|I6Y1V1_MYCTU Conserved alanine rich protein OS=Mycobacterium tuberculosis (strain ATCC 25618 / H37Rv) OX=83332 GN=Rv2844 PE=1 SV=1	38.966	true	1	0	7.41	16940	7	1	1	1	1	2	2
39061	P9WFR9	thyA	sp|P9WFR9|TYSY_MYCTU Thymidylate synthase ThyA OS=Mycobacterium tuberculosis (strain ATCC 25618 / H37Rv) OX=83332 GN=thyA PE=1 SV=1	38.928	true	1	0	4.94	29853	14	1	1	1	1	1	1
38564	P71699	Rv0042c	tr|P71699|P71699_MYCTU Possible transcriptional regulatory protein (Probably MarR-family) OS=Mycobacterium tuberculosis (strain ATCC 25618 / H37Rv) OX=83332 GN=Rv0042c PE=1 SV=1	38.893	true	1	0	11.06	22411	14	2	2	2	2	2	2
39867	P9WHA9	rpmB2	sp|P9WHA9|RL28B_MYCTU 50S ribosomal protein L28-2 OS=Mycobacterium tuberculosis (strain ATCC 25618 / H37Rv) OX=83332 GN=rpmB2 PE=3 SV=1	38.853	true	1	0	33.33	9095	5	3	3	3	3	3	3
39121	I6Y242	Rv2956	tr|I6Y242|I6Y242_MYCTU Conserved protein OS=Mycobacterium tuberculosis (strain ATCC 25618 / H37Rv) OX=83332 GN=Rv2956 PE=1 SV=1	38.77	true	1	1	7.41	26566	10	2	2	2	2	4	4
38751	P9WL07	Rv3127	sp|P9WL07|Y3127_MYCTU Uncharacterized protein Rv3127 OS=Mycobacterium tuberculosis (strain ATCC 25618 / H37Rv) OX=83332 GN=Rv3127 PE=1 SV=1	38.613	true	1	0	7.85	38521	17	2	2	2	2	3	3
38903	O07424	Rv0180c	tr|O07424|O07424_MYCTU Probable conserved transmembrane protein OS=Mycobacterium tuberculosis (strain ATCC 25618 / H37Rv) OX=83332 GN=Rv0180c PE=1 SV=1	38.558	true	1	0	6.19	47593	14	2	2	2	2	2	2
38984	O06624	Rv1566c	tr|O06624|O06624_MYCTU Possible Inv protein OS=Mycobacterium tuberculosis (strain ATCC 25618 / H37Rv) OX=83332 GN=Rv1566c PE=1 SV=3	38.356	true	1	0	6.96	23965	9	1	1	1	1	5	5
40346	P9WL27	Rv2901c	sp|P9WL27|Y2901_MYCTU Uncharacterized protein Rv2901c OS=Mycobacterium tuberculosis (strain ATCC 25618 / H37Rv) OX=83332 GN=Rv2901c PE=1 SV=1	38.279	true	1	0	12.87	12226	7	1	1	1	1	2	2
39581	P9WNG5	fabD	sp|P9WNG5|FABD_MYCTU Malonyl CoA-acyl carrier protein transacylase OS=Mycobacterium tuberculosis (strain ATCC 25618 / H37Rv) OX=83332 GN=fabD PE=1 SV=1	38.217	true	1	0	3.64	30788	12	1	1	1	1	2	2
38546	P9WGJ1	Rv3661	sp|P9WGJ1|Y3661_MYCTU Probable phosphatase Rv3661 OS=Mycobacterium tuberculosis (strain ATCC 25618 / H37Rv) OX=83332 GN=Rv3661 PE=1 SV=1	38.21	true	1	0	6.97	30711	13	2	2	2	2	2	2
39918	P9WMU3	glpQ1	sp|P9WMU3|GLPQ1_MYCTU Probable glycerophosphodiester phosphodiesterase 1 OS=Mycobacterium tuberculosis (strain ATCC 25618 / H37Rv) OX=83332 GN=glpQ1 PE=1 SV=1	38.172	true	1	0	7.3	29917	21	2	2	2	2	3	3
39716	P9WFU7	lysX	sp|P9WFU7|LYSX_MYCTU Lysylphosphatidylglycerol biosynthesis bifunctional protein LysX OS=Mycobacterium tuberculosis (strain ATCC 25618 / H37Rv) OX=83332 GN=lysX PE=1 SV=1	37.934	true	1	0	1.37	128240	63	1	1	1	1	1	1
39856	P9WM67	fcoT	sp|P9WM67|FCOT_MYCTU Long-chain fatty acyl-CoA thioesterase FcoT OS=Mycobacterium tuberculosis (strain ATCC 25618 / H37Rv) OX=83332 GN=fcoT PE=1 SV=1	37.897	true	1	0	9.29	20529	8	1	1	1	1	1	1
39355	P9WGC1	Rv1339	sp|P9WGC1|Y1339_MYCTU Uncharacterized protein Rv1339 OS=Mycobacterium tuberculosis (strain ATCC 25618 / H37Rv) OX=83332 GN=Rv1339 PE=1 SV=1	37.778	true	1	0	8.79	29154	12	2	2	2	2	3	3
40424	P9WIY3	mutT1	sp|P9WIY3|MUTT1_MYCTU 8-oxo-(d)GTP phosphatase OS=Mycobacterium tuberculosis (strain ATCC 25618 / H37Rv) OX=83332 GN=mutT1 PE=1 SV=1	37.746	true	1	0	6.94	34780	19	2	2	2	2	3	3
39045	L7N675	PPE18	sp|L7N675|PPE18_MYCTU PPE family protein PPE18 OS=Mycobacterium tuberculosis (strain ATCC 25618 / H37Rv) OX=83332 GN=PPE18 PE=1 SV=1	37.738	true	1	0	3.32	39158	11	1	1	1	1	1	1
39154	P95189	hisN	sp|P95189|HISN_MYCTU Histidinol-phosphatase OS=Mycobacterium tuberculosis (strain ATCC 25618 / H37Rv) OX=83332 GN=hisN PE=1 SV=2	37.63	true	1	0	3.85	27693	12	1	1	1	1	1	1
38651	P9WH67	rpsJ	sp|P9WH67|RS10_MYCTU 30S ribosomal protein S10 OS=Mycobacterium tuberculosis (strain ATCC 25618 / H37Rv) OX=83332 GN=rpsJ PE=1 SV=1	37.547	true	1	0	24.75	11431	8	2	2	2	2	6	6
38864	P9WJ95	iniC	sp|P9WJ95|INIC_MYCTU Isoniazid-induced protein IniC OS=Mycobacterium tuberculosis (strain ATCC 25618 / H37Rv) OX=83332 GN=iniC PE=1 SV=1	37.481	true	1	0	5.27	53019	36	3	3	3	3	3	3
39292	I6Y204	dacB2	sp|I6Y204|DACB2_MYCTU D-alanyl-D-alanine carboxypeptidase DacB2 OS=Mycobacterium tuberculosis (strain ATCC 25618 / H37Rv) OX=83332 GN=dacB2 PE=1 SV=1	37.414	true	1	0	5.5	29747	6	2	2	2	2	6	6
38935	O50433	fdxC	tr|O50433|O50433_MYCTU Ferredoxin OS=Mycobacterium tuberculosis (strain ATCC 25618 / H37Rv) OX=83332 GN=fdxC PE=1 SV=1	37.4	true	1	0	11.11	11839	4	1	1	1	1	1	1
39492	P9WJR3	moaE1	sp|P9WJR3|MOAE1_MYCTU Molybdopterin synthase catalytic subunit 1 OS=Mycobacterium tuberculosis (strain ATCC 25618 / H37Rv) OX=83332 GN=moaE1 PE=1 SV=1	37.231	true	1	0	8.16	15920	10	1	1	1	1	1	1
39397	P9WFF5	Rv1086	sp|P9WFF5|ZFPP_MYCTU (2Z,6E)-farnesyl diphosphate synthase OS=Mycobacterium tuberculosis (strain ATCC 25618 / H37Rv) OX=83332 GN=Rv1086 PE=1 SV=1	37.175	true	1	0	4.58	29410	13	1	1	1	1	2	2
39282	P71734	Rv2409c	tr|P71734|P71734_MYCTU Conserved protein OS=Mycobacterium tuberculosis (strain ATCC 25618 / H37Rv) OX=83332 GN=Rv2409c PE=1 SV=1	37.136	true	1	0	10.04	31029	16	2	2	2	2	2	2
39840	P9WI83	pknA	sp|P9WI83|PKNA_MYCTU Serine/threonine-protein kinase PknA OS=Mycobacterium tuberculosis (strain ATCC 25618 / H37Rv) OX=83332 GN=pknA PE=1 SV=1	37.136	true	1	0	4.87	45597	21	2	2	2	2	2	2
39326	O53459	ychF	tr|O53459|O53459_MYCTU Ribosome-binding ATPase YchF OS=Mycobacterium tuberculosis (strain ATCC 25618 / H37Rv) OX=83332 GN=ychF PE=1 SV=2	37.056	true	1	0	5.6	38097	22	2	2	2	2	3	3
40065	I6XF31	Rv2696c	tr|I6XF31|I6XF31_MYCTU Conserved alanine and glycine and valine rich protein OS=Mycobacterium tuberculosis (strain ATCC 25618 / H37Rv) OX=83332 GN=Rv2696c PE=1 SV=1	37	true	1	0	8.11	27217	14	2	2	2	2	3	3
39071	P9WMS7	guaA	sp|P9WMS7|GUAA_MYCTU GMP synthase [glutamine-hydrolyzing] OS=Mycobacterium tuberculosis (strain ATCC 25618 / H37Rv) OX=83332 GN=guaA PE=1 SV=1	36.894	true	1	0	4	56060	25	2	2	2	2	2	2
39641	P9WLG7	Rv2240c	sp|P9WLG7|Y2240_MYCTU Uncharacterized protein Rv2240c OS=Mycobacterium tuberculosis (strain ATCC 25618 / H37Rv) OX=83332 GN=Rv2240c PE=1 SV=1	36.894	true	1	0	8.67	20084	8	1	1	1	1	2	2
38615	P9WIV1	nusB	sp|P9WIV1|NUSB_MYCTU Transcription antitermination protein NusB OS=Mycobacterium tuberculosis (strain ATCC 25618 / H37Rv) OX=83332 GN=nusB PE=1 SV=1	36.725	true	1	0	7.69	16740	10	1	1	1	1	1	1
39321	P9WFE3	ureG	sp|P9WFE3|UREG_MYCTU Urease accessory protein UreG OS=Mycobacterium tuberculosis (strain ATCC 25618 / H37Rv) OX=83332 GN=ureG PE=1 SV=1	36.425	true	1	0	8.93	23348	12	2	2	2	2	4	4
39747	I6YF08	TB22.2	sp|I6YF08|ESTR2_MYCTU Esterase Rv3036c OS=Mycobacterium tuberculosis (strain ATCC 25618 / H37Rv) OX=83332 GN=TB22.2 PE=1 SV=1	36.307	true	1	0	10.13	24407	5	1	1	2	2	2	2
39718	P9WGL7	Rv3143	sp|P9WGL7|Y3143_MYCTU Uncharacterized response regulatory protein Rv3143 OS=Mycobacterium tuberculosis (strain ATCC 25618 / H37Rv) OX=83332 GN=Rv3143 PE=1 SV=1	36.122	true	1	0	13.53	14386	8	2	2	2	2	2	2
38838	P9WNN5	echA14	sp|P9WNN5|ECH14_MYCTU Probable enoyl-CoA hydratase echA14 OS=Mycobacterium tuberculosis (strain ATCC 25618 / H37Rv) OX=83332 GN=echA14 PE=1 SV=1	36.031	true	1	0	4.3	26280	15	1	1	1	1	2	2
39890	P9WH13	rmlA	sp|P9WH13|RMLA_MYCTU Glucose-1-phosphate thymidylyltransferase OS=Mycobacterium tuberculosis (strain ATCC 25618 / H37Rv) OX=83332 GN=rmlA PE=1 SV=1	36.002	true	1	0	7.64	31492	12	2	2	2	2	5	5
39190	P9WNR7	eccB1	sp|P9WNR7|ECCB1_MYCTU ESX-1 secretion system ATPase EccB1 OS=Mycobacterium tuberculosis (strain ATCC 25618 / H37Rv) OX=83332 GN=eccB1 PE=1 SV=1	35.828	true	1	0	5.21	51093	24	2	2	2	2	2	2
39265	P96821	Rv0144	tr|P96821|P96821_MYCTU Probable transcriptional regulatory protein (Possibly TetR-family) OS=Mycobacterium tuberculosis (strain ATCC 25618 / H37Rv) OX=83332 GN=Rv0144 PE=1 SV=2	35.806	true	1	0	4.64	30643	16	1	1	1	1	3	3
39630	P9WQD5	tesA	sp|P9WQD5|TESA_MYCTU Thioesterase TesA OS=Mycobacterium tuberculosis (strain ATCC 25618 / H37Rv) OX=83332 GN=tesA PE=1 SV=1	35.769	true	1	0	5.75	29152	18	2	2	2	2	5	5
38646	O33273	Rv0333	tr|O33273|O33273_MYCTU SnoaL-like domain-containing protein OS=Mycobacterium tuberculosis (strain ATCC 25618 / H37Rv) OX=83332 GN=Rv0333 PE=1 SV=1	35.697	true	1	0	17.74	13074	6	2	2	2	2	3	3
40363	P9WND3	fmt	sp|P9WND3|FMT_MYCTU Methionyl-tRNA formyltransferase OS=Mycobacterium tuberculosis (strain ATCC 25618 / H37Rv) OX=83332 GN=fmt PE=1 SV=1	35.606	true	1	0	10.26	32692	16	3	3	3	3	3	3
38656	P9WH71	nrdF2	sp|P9WH71|RIR2B_MYCTU Ribonucleoside-diphosphate reductase subunit beta nrdF2 OS=Mycobacterium tuberculosis (strain ATCC 25618 / H37Rv) OX=83332 GN=nrdF2 PE=1 SV=1	35.585	true	1	0	6.79	36992	15	2	1	2	1	3	2
40256	P9WMQ5	mfd	sp|P9WMQ5|MFD_MYCTU Transcription-repair-coupling factor OS=Mycobacterium tuberculosis (strain ATCC 25618 / H37Rv) OX=83332 GN=mfd PE=1 SV=1	35.516	true	1	0	2.35	132908	74	3	3	3	3	3	3
39393	P96272	Rv0426c	tr|P96272|P96272_MYCTU Possible transmembrane protein OS=Mycobacterium tuberculosis (strain ATCC 25618 / H37Rv) OX=83332 GN=Rv0426c PE=1 SV=1	35.507	true	1	0	8.16	13930	5	1	1	1	1	3	3
39359	P9WMA3	Rv0010c	sp|P9WMA3|Y010_MYCTU Uncharacterized protein Rv0010c OS=Mycobacterium tuberculosis (strain ATCC 25618 / H37Rv) OX=83332 GN=Rv0010c PE=4 SV=1	35.422	true	1	0	7.8	15167	6	1	1	1	1	1	1
40247	O53200	Rv2473	tr|O53200|O53200_MYCTU Possible alanine and proline rich membrane protein OS=Mycobacterium tuberculosis (strain ATCC 25618 / H37Rv) OX=83332 GN=Rv2473 PE=1 SV=1	35.3	true	1	0	5.04	25133	13	1	1	1	1	1	1
39935	O06574	gnd2	tr|O06574|O06574_MYCTU Probable 6-phosphogluconate dehydrogenase,decarboxylating Gnd2 OS=Mycobacterium tuberculosis (strain ATCC 25618 / H37Rv) OX=83332 GN=gnd2 PE=1 SV=1	35.247	true	1	0	5.59	36358	18	2	2	2	2	3	3
39894	O06298	Rv0347	tr|O06298|O06298_MYCTU Probable conserved membrane protein OS=Mycobacterium tuberculosis (strain ATCC 25618 / H37Rv) OX=83332 GN=Rv0347 PE=1 SV=1	35.138	true	1	0	7.93	36597	20	2	2	2	2	3	3
39777	P9WKN1	Rv0959	sp|P9WKN1|Y959_MYCTU Uncharacterized protein Rv0959 OS=Mycobacterium tuberculosis (strain ATCC 25618 / H37Rv) OX=83332 GN=Rv0959 PE=1 SV=1	35.06	true	1	0	2.83	74636	43	2	2	2	2	3	3
39965	O06397	Rv0531	tr|O06397|O06397_MYCTU Possible conserved membrane protein OS=Mycobacterium tuberculosis (strain ATCC 25618 / H37Rv) OX=83332 GN=Rv0531 PE=4 SV=1	35.003	true	1	0	10.48	11469	5	1	1	1	1	1	1
39108	P71787	Rv1508c	tr|P71787|P71787_MYCTU Probable membrane protein OS=Mycobacterium tuberculosis (strain ATCC 25618 / H37Rv) OX=83332 GN=Rv1508c PE=1 SV=2	34.881	true	1	0	5.01	63889	27	2	2	2	2	4	4
38758	P9WKA1	lepB	sp|P9WKA1|LEP_MYCTU Signal peptidase I OS=Mycobacterium tuberculosis (strain ATCC 25618 / H37Rv) OX=83332 GN=lepB PE=1 SV=1	34.625	true	1	0	4.42	31880	16	1	1	1	1	1	1
39619	O50434	Rv1178	tr|O50434|O50434_MYCTU Aminotransferase OS=Mycobacterium tuberculosis (strain ATCC 25618 / H37Rv) OX=83332 GN=Rv1178 PE=1 SV=1	34.412	true	1	0	12.43	37734	14	2	2	2	2	2	2
39012	P9WFG3	Rv1825	sp|P9WFG3|Y1825_MYCTU UPF0749 protein Rv1825 OS=Mycobacterium tuberculosis (strain ATCC 25618 / H37Rv) OX=83332 GN=Rv1825 PE=1 SV=1	34.398	true	1	0	7.19	30645	12	2	2	2	2	4	4
39649	P9WKI9	suhB	sp|P9WKI9|SUHB_MYCTU Inositol-1-monophosphatase SuhB OS=Mycobacterium tuberculosis (strain ATCC 25618 / H37Rv) OX=83332 GN=suhB PE=1 SV=1	34.297	true	1	0	9.66	30027	14	1	1	1	1	1	1
40396	P9WFP7	Rv1461	sp|P9WFP7|Y1461_MYCTU UPF0051 protein Rv1461 OS=Mycobacterium tuberculosis (strain ATCC 25618 / H37Rv) OX=83332 GN=Rv1461 PE=1 SV=1	34.287	true	1	0	2.84	94171	49	2	2	2	2	2	2
38862	P9WNY5	mmsB	sp|P9WNY5|MMSB_MYCTU Probable 3-hydroxyisobutyrate dehydrogenase OS=Mycobacterium tuberculosis (strain ATCC 25618 / H37Rv) OX=83332 GN=mmsB PE=1 SV=1	34.109	true	1	0	7.14	29679	13	1	1	1	1	1	1
39738	O50431	fadH	tr|O50431|O50431_MYCTU Probable NADPH dependent 2,4-dienoyl-CoA reductase FadH (2,4-dienoyl coenzyme A reductase) (4-enoyl-CoA reductase) OS=Mycobacterium tuberculosis (strain ATCC 25618 / H37Rv) OX=83332 GN=fadH PE=1 SV=1	33.891	true	1	0	2.97	72901	39	2	2	2	2	3	3
38807	P9WPM7	cyp136	sp|P9WPM7|CP136_MYCTU Putative cytochrome P450 136 OS=Mycobacterium tuberculosis (strain ATCC 25618 / H37Rv) OX=83332 GN=cyp136 PE=1 SV=1	33.869	true	1	0	2.03	56228	27	1	1	1	1	1	1
38513	O06278	Rv3604c	tr|O06278|O06278_MYCTU Probable conserved transmembrane protein rich in alanine and arginine and proline OS=Mycobacterium tuberculosis (strain ATCC 25618 / H37Rv) OX=83332 GN=Rv3604c PE=1 SV=2	33.753	true	1	0	2.77	43058	23	1	1	1	1	2	2
39854	O06769	Rv0669c	sp|O06769|NCASE_MYCTU Neutral ceramidase OS=Mycobacterium tuberculosis (strain ATCC 25618 / H37Rv) OX=83332 GN=Rv0669c PE=1 SV=1	33.734	true	1	0	1.88	69490	34	1	1	1	1	2	2
39984	P9WPA1	coaX	sp|P9WPA1|COAX_MYCTU Type III pantothenate kinase OS=Mycobacterium tuberculosis (strain ATCC 25618 / H37Rv) OX=83332 GN=coaX PE=1 SV=1	33.594	true	1	0	6.62	29305	13	1	1	1	1	2	2
38905	I6WZ58	Rv0713	tr|I6WZ58|I6WZ58_MYCTU Probable conserved transmembrane protein OS=Mycobacterium tuberculosis (strain ATCC 25618 / H37Rv) OX=83332 GN=Rv0713 PE=1 SV=1	33.56	true	1	0	9.27	33925	12	2	2	2	2	3	3
39454	P9WF11	nnr	sp|P9WF11|NNR_MYCTU Bifunctional NAD(P)H-hydrate repair enzyme Nnr OS=Mycobacterium tuberculosis (strain ATCC 25618 / H37Rv) OX=83332 GN=nnr PE=1 SV=1	33.547	true	1	0	2.75	46857	18	1	1	1	1	2	2
40356	P9WJJ1	Rv1812c	sp|P9WJJ1|Y1812_MYCTU NADH dehydrogenase-like protein Rv1812c OS=Mycobacterium tuberculosis (strain ATCC 25618 / H37Rv) OX=83332 GN=Rv1812c PE=1 SV=1	33.209	true	1	0	3.25	41956	24	1	1	1	1	1	1
39779	P9WFM1	Rv2230c	sp|P9WFM1|GCH1L_MYCTU GTP cyclohydrolase 1 type 2 homolog OS=Mycobacterium tuberculosis (strain ATCC 25618 / H37Rv) OX=83332 GN=Rv2230c PE=1 SV=1	33.125	true	1	0	2.9	39598	15	1	1	1	1	1	1
39525	O53672	Rv0250c	sp|O53672|Y250_MYCTU Uncharacterized protein Rv0250c OS=Mycobacterium tuberculosis (strain ATCC 25618 / H37Rv) OX=83332 GN=Rv0250c PE=1 SV=1	33.059	true	1	0	8.25	10896	8	1	1	1	1	4	4
39878	P9WGL1	mprB	sp|P9WGL1|MPRB_MYCTU Signal transduction histidine-protein kinase/phosphatase MprB OS=Mycobacterium tuberculosis (strain ATCC 25618 / H37Rv) OX=83332 GN=mprB PE=1 SV=1	33.041	true	1	0	1.98	54408	28	1	1	1	1	1	1
39441	P9WMB5	Rv2611c	sp|P9WMB5|ACYLT_MYCTU Phosphatidylinositol mannoside acyltransferase OS=Mycobacterium tuberculosis (strain ATCC 25618 / H37Rv) OX=83332 GN=Rv2611c PE=1 SV=1	32.722	true	1	0	3.16	35126	17	1	1	1	1	2	2
39098	P9WPQ3	accA1	sp|P9WPQ3|BCCA_MYCTU Acetyl-/propionyl-coenzyme A carboxylase alpha chain OS=Mycobacterium tuberculosis (strain ATCC 25618 / H37Rv) OX=83332 GN=accA1 PE=1 SV=1	32.651	true	1	0	3.21	70592	49	2	2	2	2	2	2
38720	P9WHC5	rplT	sp|P9WHC5|RL20_MYCTU 50S ribosomal protein L20 OS=Mycobacterium tuberculosis (strain ATCC 25618 / H37Rv) OX=83332 GN=rplT PE=1 SV=1	32.614	true	1	0	12.4	14527	8	2	2	2	2	3	3
39794	P9WK75	lppK	sp|P9WK75|LPPK_MYCTU Putative lipoprotein LppK OS=Mycobacterium tuberculosis (strain ATCC 25618 / H37Rv) OX=83332 GN=lppK PE=1 SV=1	32.551	true	1	0	12.7	19728	8	2	2	2	2	4	4
39173	P9WQ77	lat	sp|P9WQ77|LAT_MYCTU Probable L-lysine-epsilon aminotransferase OS=Mycobacterium tuberculosis (strain ATCC 25618 / H37Rv) OX=83332 GN=lat PE=1 SV=1	32.406	true	1	0	5.79	49012	31	2	2	2	2	2	2
38505	P9WKG9	ispD	sp|P9WKG9|ISPD_MYCTU 2-C-methyl-D-erythritol 4-phosphate cytidylyltransferase OS=Mycobacterium tuberculosis (strain ATCC 25618 / H37Rv) OX=83332 GN=ispD PE=1 SV=1	32.4	true	1	0	12.99	24074	13	2	2	2	2	2	2
39322	P9WP75	cspA	sp|P9WP75|CSPA_MYCTU Probable cold shock protein A OS=Mycobacterium tuberculosis (strain ATCC 25618 / H37Rv) OX=83332 GN=cspA PE=1 SV=1	32.321	true	1	0	14.93	7370	6	1	1	1	1	2	2
39643	O50455	corA	tr|O50455|O50455_MYCTU Magnesium transport protein CorA OS=Mycobacterium tuberculosis (strain ATCC 25618 / H37Rv) OX=83332 GN=corA PE=1 SV=1	32.163	true	1	0	6.83	41501	16	2	2	2	2	2	2
39514	P96284	pks15	sp|P96284|PKS15_MYCTU Putative inactive phenolphthiocerol synthesis polyketide synthase type I Pks15 OS=Mycobacterium tuberculosis (strain ATCC 25618 / H37Rv) OX=83332 GN=pks15 PE=1 SV=2	32.097	true	1	0	5.44	51702	21	2	1	2	1	2	1
38521	P96214	Rv3863	tr|P96214|P96214_MYCTU Uncharacterized protein OS=Mycobacterium tuberculosis (strain ATCC 25618 / H37Rv) OX=83332 GN=Rv3863 PE=1 SV=1	31.897	true	1	0	2.3	41088	26	1	1	1	1	2	2
39283	I6X4S7	tesB2	tr|I6X4S7|I6X4S7_MYCTU Probable acyl-CoA thioesterase II TesB2 (TEII) OS=Mycobacterium tuberculosis (strain ATCC 25618 / H37Rv) OX=83332 GN=tesB2 PE=1 SV=1	31.744	true	1	0	7.12	31569	13	2	2	2	2	4	4
39192	P9WH41	rpsT	sp|P9WH41|RS20_MYCTU 30S ribosomal protein S20 OS=Mycobacterium tuberculosis (strain ATCC 25618 / H37Rv) OX=83332 GN=rpsT PE=1 SV=1	31.74	true	1	0	10.47	9405	4	1	1	1	1	2	2
39385	P9WFM3	Rv1101c	sp|P9WFM3|Y1101_MYCTU Putative transport protein Rv1101c OS=Mycobacterium tuberculosis (strain ATCC 25618 / H37Rv) OX=83332 GN=Rv1101c PE=1 SV=1	31.667	true	1	0	3.38	41717	15	1	1	1	1	3	3
39242	P9WMU5	Rv1422	sp|P9WMU5|GNGF_MYCTU Putative gluconeogenesis factor OS=Mycobacterium tuberculosis (strain ATCC 25618 / H37Rv) OX=83332 GN=Rv1422 PE=1 SV=1	31.52	true	1	0	3.22	35823	15	1	1	1	1	2	2
38968	O53479	Rv2035	tr|O53479|O53479_MYCTU Uncharacterized protein OS=Mycobacterium tuberculosis (strain ATCC 25618 / H37Rv) OX=83332 GN=Rv2035 PE=1 SV=1	31.39	true	1	0	6.17	18515	12	1	1	1	1	2	2
38917	P9WLZ3	Rv1367c	sp|P9WLZ3|Y1367_MYCTU Uncharacterized protein Rv1367c OS=Mycobacterium tuberculosis (strain ATCC 25618 / H37Rv) OX=83332 GN=Rv1367c PE=1 SV=2	31.288	true	1	0	3.24	43742	21	1	1	1	1	2	2
39080	I6Y4U9	Rv0799c	tr|I6Y4U9|I6Y4U9_MYCTU Conserved protein OS=Mycobacterium tuberculosis (strain ATCC 25618 / H37Rv) OX=83332 GN=Rv0799c PE=1 SV=1	31.26	true	1	0	4.78	36048	17	1	1	1	1	2	2
39451	P9WJF1	dprE1	sp|P9WJF1|DPRE1_MYCTU Decaprenylphosphoryl-beta-D-ribose oxidase OS=Mycobacterium tuberculosis (strain ATCC 25618 / H37Rv) OX=83332 GN=dprE1 PE=1 SV=1	31.184	true	1	0	2.17	50163	25	1	1	1	1	2	2
38716	P71922	Rv2426c	tr|P71922|P71922_MYCTU AAA domain-containing protein OS=Mycobacterium tuberculosis (strain ATCC 25618 / H37Rv) OX=83332 GN=Rv2426c PE=1 SV=2	31.15	true	1	0	8.25	31951	21	2	2	2	2	4	4
39245	O05784	agpS	tr|O05784|O05784_MYCTU Possible alkyldihydroxyacetonephosphate synthase AgpS (Alkyl-DHAP synthase) (Alkylglycerone-phosphate synthase) OS=Mycobacterium tuberculosis (strain ATCC 25618 / H37Rv) OX=83332 GN=agpS PE=1 SV=1	30.959	true	1	0	2.28	56521	25	1	1	1	1	1	1
39697	P9WFJ7	Rv1481	sp|P9WFJ7|Y1481_MYCTU UPF0353 protein Rv1481 OS=Mycobacterium tuberculosis (strain ATCC 25618 / H37Rv) OX=83332 GN=Rv1481 PE=1 SV=1	30.897	true	1	0	2.39	36030	15	1	1	1	1	3	3
39590	O53699	stf0	sp|O53699|STF0_MYCTU Trehalose 2-sulfotransferase OS=Mycobacterium tuberculosis (strain ATCC 25618 / H37Rv) OX=83332 GN=stf0 PE=1 SV=1	30.307	true	1	0	7.12	29775	17	2	2	2	2	3	3
40100	O07732	lipJ	tr|O07732|O07732_MYCTU Probable lignin peroxidase LipJ OS=Mycobacterium tuberculosis (strain ATCC 25618 / H37Rv) OX=83332 GN=lipJ PE=1 SV=1	30.207	true	1	0	3.9	49716	23	2	2	2	2	5	5
38625	P9WJW5	ogt	sp|P9WJW5|OGT_MYCTU Methylated-DNA--protein-cysteine methyltransferase OS=Mycobacterium tuberculosis (strain ATCC 25618 / H37Rv) OX=83332 GN=ogt PE=1 SV=1	30.114	true	1	0	9.7	17858	10	1	1	1	1	2	2
38557	P9WP35	qcrC	sp|P9WP35|QCRC_MYCTU Cytochrome bc1 complex cytochrome c subunit OS=Mycobacterium tuberculosis (strain ATCC 25618 / H37Rv) OX=83332 GN=qcrC PE=1 SV=1	29.928	true	1	0	4.29	29138	11	1	1	1	1	4	4
38959	P9WLF1	Rv2277c	sp|P9WLF1|Y2277_MYCTU Uncharacterized protein Rv2277c OS=Mycobacterium tuberculosis (strain ATCC 25618 / H37Rv) OX=83332 GN=Rv2277c PE=1 SV=1	29.909	true	1	0	3.32	32163	13	1	1	1	1	2	2
39150	P9WK53	lprB	sp|P9WK53|LPRB_MYCTU Putative lipoprotein LprB OS=Mycobacterium tuberculosis (strain ATCC 25618 / H37Rv) OX=83332 GN=lprB PE=1 SV=1	29.893	true	1	0	4.86	19739	9	1	1	1	1	3	3
38681	O53620	Rv0075	tr|O53620|O53620_MYCTU Probable aminotransferase OS=Mycobacterium tuberculosis (strain ATCC 25618 / H37Rv) OX=83332 GN=Rv0075 PE=1 SV=1	29.89	true	1	0	2.56	42766	24	1	1	1	1	1	1
39813	P9WIT5	yidC	sp|P9WIT5|YIDC_MYCTU Membrane protein insertase YidC OS=Mycobacterium tuberculosis (strain ATCC 25618 / H37Rv) OX=83332 GN=yidC PE=1 SV=1	29.881	true	1	0	4.37	40916	13	1	1	1	1	2	2
38881	P9WN79	glpD2	sp|P9WN79|GLPD2_MYCTU Glycerol-3-phosphate dehydrogenase 2 OS=Mycobacterium tuberculosis (strain ATCC 25618 / H37Rv) OX=83332 GN=glpD2 PE=1 SV=1	29.852	true	1	0	5.64	62778	36	3	3	3	3	3	3
38674	P71925	Rv2423	tr|P71925|P71925_MYCTU Methyltransf_25 domain-containing protein OS=Mycobacterium tuberculosis (strain ATCC 25618 / H37Rv) OX=83332 GN=Rv2423 PE=1 SV=2	29.834	true	1	0	3.45	38990	23	1	1	1	1	1	1
38766	P71730	Rv2413c	tr|P71730|P71730_MYCTU DNA_pol3_delta domain-containing protein OS=Mycobacterium tuberculosis (strain ATCC 25618 / H37Rv) OX=83332 GN=Rv2413c PE=1 SV=3	29.792	true	1	0	4.43	33132	20	1	1	1	1	2	2
40162	P9WNM5	cysNC	sp|P9WNM5|CYSNC_MYCTU Bifunctional enzyme CysN/CysC OS=Mycobacterium tuberculosis (strain ATCC 25618 / H37Rv) OX=83332 GN=cysNC PE=1 SV=1	29.632	true	1	0	2.77	67839	43	2	2	2	2	2	2
39353	P9WFW1	cysS	sp|P9WFW1|SYC_MYCTU Cysteine--tRNA ligase OS=Mycobacterium tuberculosis (strain ATCC 25618 / H37Rv) OX=83332 GN=cysS PE=1 SV=1	29.602	true	1	0	4.26	51855	29	2	2	2	2	2	2
38776	P9WID9	bcpB	sp|P9WID9|BCPB_MYCTU Putative peroxiredoxin Rv1608c OS=Mycobacterium tuberculosis (strain ATCC 25618 / H37Rv) OX=83332 GN=bcpB PE=1 SV=1	29.506	true	1	0	5.84	16894	9	1	1	1	1	2	2
39194	P9WHI5	recO	sp|P9WHI5|RECO_MYCTU DNA repair protein RecO OS=Mycobacterium tuberculosis (strain ATCC 25618 / H37Rv) OX=83332 GN=recO PE=3 SV=1	29.455	true	1	0	2.64	28724	18	1	1	1	1	1	1
38636	P9WMT5	grpE	sp|P9WMT5|GRPE_MYCTU Protein GrpE OS=Mycobacterium tuberculosis (strain ATCC 25618 / H37Rv) OX=83332 GN=grpE PE=1 SV=1	29.447	true	1	0	4.26	24533	11	1	1	1	1	2	2
38575	P9WLR5	Rv1829	sp|P9WLR5|Y1829_MYCTU Uncharacterized protein Rv1829 OS=Mycobacterium tuberculosis (strain ATCC 25618 / H37Rv) OX=83332 GN=Rv1829 PE=1 SV=1	29.376	true	1	0	7.93	18115	9	1	1	1	1	2	2
38657	P9WHA7	rpmC	sp|P9WHA7|RL29_MYCTU 50S ribosomal protein L29 OS=Mycobacterium tuberculosis (strain ATCC 25618 / H37Rv) OX=83332 GN=rpmC PE=1 SV=1	29.328	true	1	0	12.99	8859	6	1	1	1	1	3	3
39613	O53564	Rv3519	tr|O53564|O53564_MYCTU Uncharacterized protein OS=Mycobacterium tuberculosis (strain ATCC 25618 / H37Rv) OX=83332 GN=Rv3519 PE=1 SV=1	28.983	true	1	0	7.2	25960	17	2	2	2	2	2	2
38808	P9WQ93	amiD	sp|P9WQ93|AMI4_MYCTU Putative amidase AmiD OS=Mycobacterium tuberculosis (strain ATCC 25618 / H37Rv) OX=83332 GN=amiD PE=1 SV=1	28.97	true	2	0	1.89	50646	26	1	1	1	1	2	2
38800	I6XF17	Rv2681	tr|I6XF17|I6XF17_MYCTU Conserved hypothetical alanine rich protein OS=Mycobacterium tuberculosis (strain ATCC 25618 / H37Rv) OX=83332 GN=Rv2681 PE=1 SV=1	28.945	true	1	0	3.88	47224	25	2	2	2	2	2	2
39479	I6XHI4	fadA5	sp|I6XHI4|FADA5_MYCTU Steroid 3-ketoacyl-CoA thiolase OS=Mycobacterium tuberculosis (strain ATCC 25618 / H37Rv) OX=83332 GN=fadA5 PE=1 SV=1	28.794	true	1	0	2.81	41329	15	1	1	1	1	1	1
39038	P9WIR9	Rv0954	sp|P9WIR9|34KD_MYCTU 34 kDa antigenic protein homolog OS=Mycobacterium tuberculosis (strain ATCC 25618 / H37Rv) OX=83332 GN=Rv0954 PE=1 SV=1	28.784	true	1	0	2.97	30204	2	1	1	1	1	4	4
39133	O69663	Rv3695	tr|O69663|O69663_MYCTU Possible conserved membrane protein OS=Mycobacterium tuberculosis (strain ATCC 25618 / H37Rv) OX=83332 GN=Rv3695 PE=1 SV=1	28.748	true	1	0	2.9	33168	10	1	1	1	1	1	1
39007	P9WMF9	devR	sp|P9WMF9|DEVR_MYCTU DNA-binding transcriptional activator DevR/DosR OS=Mycobacterium tuberculosis (strain ATCC 25618 / H37Rv) OX=83332 GN=devR PE=1 SV=1	28.741	true	1	0	11.52	23294	14	2	2	2	2	2	2
40123	O53874	Rv0862c	tr|O53874|O53874_MYCTU Conserved protein OS=Mycobacterium tuberculosis (strain ATCC 25618 / H37Rv) OX=83332 GN=Rv0862c PE=1 SV=1	28.421	true	1	0	2.38	79667	47	2	2	2	2	3	3
38584	P9WI45	PPE3	sp|P9WI45|PPE03_MYCTU Uncharacterized PPE family protein PPE3 OS=Mycobacterium tuberculosis (strain ATCC 25618 / H37Rv) OX=83332 GN=PPE3 PE=1 SV=1	28.413	true	1	0	3.36	54707	7	2	2	2	2	3	3
39089	P9WKU1	Rv0498	sp|P9WKU1|Y498_MYCTU Uncharacterized protein Rv0498 OS=Mycobacterium tuberculosis (strain ATCC 25618 / H37Rv) OX=83332 GN=Rv0498 PE=1 SV=1	28.319	true	1	0	7.5	30466	10	2	2	2	2	2	2
40074	O65935	Rv1749c	tr|O65935|O65935_MYCTU Possible integral membrane protein OS=Mycobacterium tuberculosis (strain ATCC 25618 / H37Rv) OX=83332 GN=Rv1749c PE=1 SV=1	28.287	true	1	0	4.86	20629	5	1	1	1	1	1	1
38500	P96235	Rv3843c	tr|P96235|P96235_MYCTU Probable conserved transmembrane protein OS=Mycobacterium tuberculosis (strain ATCC 25618 / H37Rv) OX=83332 GN=Rv3843c PE=1 SV=2	28.25	true	1	0	6.14	37385	15	2	2	2	2	2	2
39990	I6YB54	Rv3096	tr|I6YB54|I6YB54_MYCTU Uncharacterized protein OS=Mycobacterium tuberculosis (strain ATCC 25618 / H37Rv) OX=83332 GN=Rv3096 PE=1 SV=1	28.241	true	1	0	2.64	43162	21	1	1	1	1	1	1
39938	P9WHM5	purN	sp|P9WHM5|PUR3_MYCTU Phosphoribosylglycinamide formyltransferase OS=Mycobacterium tuberculosis (strain ATCC 25618 / H37Rv) OX=83332 GN=purN PE=1 SV=1	28.015	true	1	0	6.05	22416	12	1	1	1	1	1	1
39701	P9WQI9	bacA	sp|P9WQI9|BACA_MYCTU Hydrophilic compounds import ATP-binding/permease protein BacA OS=Mycobacterium tuberculosis (strain ATCC 25618 / H37Rv) OX=83332 GN=bacA PE=1 SV=1	27.941	true	1	0	2.03	71317	37	1	1	1	1	1	1
38416	P9WQG3	fadE12	sp|P9WQG3|ACDC_MYCTU Acyl-CoA dehydrogenase fadE12 OS=Mycobacterium tuberculosis (strain ATCC 25618 / H37Rv) OX=83332 GN=fadE12 PE=1 SV=1	27.659	true	1	0	2.84	41515	20	1	1	1	1	1	1
39857	P9WLU7	Rv1546	sp|P9WLU7|Y1546_MYCTU Uncharacterized protein Rv1546 OS=Mycobacterium tuberculosis (strain ATCC 25618 / H37Rv) OX=83332 GN=Rv1546 PE=1 SV=1	27.453	true	1	0	8.39	15324	7	1	1	1	1	2	2
40349	P9WIH1	PE15	sp|P9WIH1|PE15_MYCTU PE family immunomodulator PE15 OS=Mycobacterium tuberculosis (strain ATCC 25618 / H37Rv) OX=83332 GN=PE15 PE=1 SV=1	27.331	true	1	0	14.71	9862	3	1	1	1	1	1	1
40026	P9WFH7	Rv1896c	sp|P9WFH7|Y1947_MYCTU Putative S-adenosyl-L-methionine-dependent methyltransferase Rv1896c OS=Mycobacterium tuberculosis (strain ATCC 25618 / H37Rv) OX=83332 GN=Rv1896c PE=1 SV=1	27.331	true	1	0	5.61	33267	19	2	2	2	2	2	2
38789	O53605	Rv0060	tr|O53605|O53605_MYCTU Macro domain-containing protein OS=Mycobacterium tuberculosis (strain ATCC 25618 / H37Rv) OX=83332 GN=Rv0060 PE=1 SV=1	27.303	true	1	0	2.84	38563	23	1	1	1	1	1	1
38710	P9WH17	rimP	sp|P9WH17|RIMP_MYCTU Ribosome maturation factor RimP OS=Mycobacterium tuberculosis (strain ATCC 25618 / H37Rv) OX=83332 GN=rimP PE=1 SV=1	27.232	true	1	0	4.92	19565	11	1	1	1	1	1	1
38962	O06135	tesB1	tr|O06135|O06135_MYCTU Probable acyl-CoA thioesterase II TesB1 OS=Mycobacterium tuberculosis (strain ATCC 25618 / H37Rv) OX=83332 GN=tesB1 PE=1 SV=1	27.23	true	1	0	6.67	33172	14	2	2	2	2	3	3
38417	P9WHL1	pyrD	sp|P9WHL1|PYRD_MYCTU Dihydroorotate dehydrogenase (quinone) OS=Mycobacterium tuberculosis (strain ATCC 25618 / H37Rv) OX=83332 GN=pyrD PE=1 SV=1	27.228	true	1	0	6.44	37999	20	2	2	2	2	2	2
39910	O05450	eccC2	tr|O05450|O05450_MYCTU ESX conserved component EccC2. ESX-2 type VII secretion system protein. Possible membrane protein OS=Mycobacterium tuberculosis (strain ATCC 25618 / H37Rv) OX=83332 GN=eccC2 PE=1 SV=1	27.219	true	1	0	1	153701	82	1	1	1	1	1	1
38638	P9WN55	gcvH	sp|P9WN55|GCSH_MYCTU Glycine cleavage system H protein OS=Mycobacterium tuberculosis (strain ATCC 25618 / H37Rv) OX=83332 GN=gcvH PE=1 SV=1	27.181	true	1	0	12.69	14238	3	1	1	1	1	2	2
38943	P9WKG7	ispE	sp|P9WKG7|ISPE_MYCTU 4-diphosphocytidyl-2-C-methyl-D-erythritol kinase OS=Mycobacterium tuberculosis (strain ATCC 25618 / H37Rv) OX=83332 GN=ispE PE=1 SV=1	27.172	true	1	0	3.27	31382	12	1	1	1	1	1	1
39734	O06154	Rv1637c	tr|O06154|O06154_MYCTU Conserved protein OS=Mycobacterium tuberculosis (strain ATCC 25618 / H37Rv) OX=83332 GN=Rv1637c PE=1 SV=2	27.153	true	1	0	3.41	27936	8	1	1	1	1	2	2
39002	P96274	Rv0428c	tr|P96274|P96274_MYCTU GCN5-related N-acetyltransferase OS=Mycobacterium tuberculosis (strain ATCC 25618 / H37Rv) OX=83332 GN=Rv0428c PE=1 SV=3	27.147	true	1	0	7.62	32650	20	2	2	2	2	2	2
39482	O53360	pmmB	tr|O53360|O53360_MYCTU Probable phosphomannomutase PmmB (Phosphomannose mutase) OS=Mycobacterium tuberculosis (strain ATCC 25618 / H37Rv) OX=83332 GN=pmmB PE=1 SV=1	27.134	true	1	0	1.87	56196	27	1	1	1	1	1	1
40293	P9WPG7	pgsA1	sp|P9WPG7|PIPS_MYCTU Phosphatidylinositol phosphate synthase OS=Mycobacterium tuberculosis (strain ATCC 25618 / H37Rv) OX=83332 GN=pgsA1 PE=1 SV=1	27.133	true	1	0	8.29	23252	11	2	2	2	2	2	2
38955	O53287	Rv3040c	tr|O53287|O53287_MYCTU Conserved protein OS=Mycobacterium tuberculosis (strain ATCC 25618 / H37Rv) OX=83332 GN=Rv3040c PE=1 SV=1	27.096	true	1	0	3.47	31485	16	1	1	1	1	1	1
39124	O05772	Rv3093c	tr|O05772|O05772_MYCTU Hypothetical oxidoreductase OS=Mycobacterium tuberculosis (strain ATCC 25618 / H37Rv) OX=83332 GN=Rv3093c PE=1 SV=1	26.973	true	1	0	6.29	34566	17	2	2	2	2	3	3
39567	P9WHS7	pepE	sp|P9WHS7|PEPE_MYCTU Probable dipeptidase PepE OS=Mycobacterium tuberculosis (strain ATCC 25618 / H37Rv) OX=83332 GN=pepE PE=1 SV=1	26.93	true	1	0	2.4	39440	14	1	1	1	1	1	1
39540	P9WMG9	Rv0043c	sp|P9WMG9|Y043_MYCTU Uncharacterized HTH-type transcriptional regulator Rv0043c OS=Mycobacterium tuberculosis (strain ATCC 25618 / H37Rv) OX=83332 GN=Rv0043c PE=1 SV=1	26.828	true	1	0	7.38	27328	18	2	2	2	2	2	2
38645	P9WQL7	Rv2688c	sp|P9WQL7|FLQE1_MYCTU Fluoroquinolones export ATP-binding protein Rv2688c OS=Mycobacterium tuberculosis (strain ATCC 25618 / H37Rv) OX=83332 GN=Rv2688c PE=1 SV=1	26.825	true	1	0	6.31	33100	19	2	2	2	2	2	2
39284	P9WLI7	Rv2203	sp|P9WLI7|Y2203_MYCTU Uncharacterized protein Rv2203 OS=Mycobacterium tuberculosis (strain ATCC 25618 / H37Rv) OX=83332 GN=Rv2203 PE=1 SV=1	26.816	true	1	0	5.65	24372	11	1	1	1	1	1	1
39752	O07179	echA2	tr|O07179|O07179_MYCTU Enoyl-CoA hydratase EchA2 (Enoyl hydrase) (Unsaturated acyl-CoA hydratase) (Crotonase) OS=Mycobacterium tuberculosis (strain ATCC 25618 / H37Rv) OX=83332 GN=echA2 PE=1 SV=2	26.638	true	1	0	3.29	33086	16	1	1	1	1	2	2
38818	P94979	Rv1645c	tr|P94979|P94979_MYCTU DUF2236 domain-containing protein OS=Mycobacterium tuberculosis (strain ATCC 25618 / H37Rv) OX=83332 GN=Rv1645c PE=4 SV=1	26.54	true	1	0	3.42	39864	23	1	1	1	1	2	2
39266	P96935	lipG	tr|P96935|P96935_MYCTU Probable lipase/esterase LipG OS=Mycobacterium tuberculosis (strain ATCC 25618 / H37Rv) OX=83332 GN=lipG PE=1 SV=4	26.375	true	1	0	4.98	32963	19	1	1	1	1	2	2
39636	I6XFA9	fadE21	tr|I6XFA9|I6XFA9_MYCTU Probable acyl-CoA dehydrogenase FadE21 OS=Mycobacterium tuberculosis (strain ATCC 25618 / H37Rv) OX=83332 GN=fadE21 PE=1 SV=1	26.324	true	1	0	4.63	44743	22	2	2	2	2	2	2
38895	I6X540	Rv2683	tr|I6X540|I6X540_MYCTU Conserved protein OS=Mycobacterium tuberculosis (strain ATCC 25618 / H37Rv) OX=83332 GN=Rv2683 PE=1 SV=1	26.313	true	1	1	9.09	17730	10	2	2	2	2	2	2
39453	O53420	Rv1072	tr|O53420|O53420_MYCTU Probable conserved transmembrane protein OS=Mycobacterium tuberculosis (strain ATCC 25618 / H37Rv) OX=83332 GN=Rv1072 PE=1 SV=1	26.067	true	1	0	3.6	29144	6	1	1	1	1	3	3
38975	P9WPN9	cyp126	sp|P9WPN9|CP126_MYCTU Putative cytochrome P450 126 OS=Mycobacterium tuberculosis (strain ATCC 25618 / H37Rv) OX=83332 GN=cyp126 PE=1 SV=1	26.066	true	1	0	3.14	45954	20	1	1	1	1	1	1
39914	I6YC95	mce4F	tr|I6YC95|I6YC95_MYCTU Mce-family protein Mce4F OS=Mycobacterium tuberculosis (strain ATCC 25618 / H37Rv) OX=83332 GN=mce4F PE=1 SV=1	26.014	true	1	0	1.77	59637	27	1	1	1	1	1	1
39178	P9WL67	Rv2627c	sp|P9WL67|Y2627_MYCTU Uncharacterized protein Rv2627c OS=Mycobacterium tuberculosis (strain ATCC 25618 / H37Rv) OX=83332 GN=Rv2627c PE=1 SV=1	26.008	true	1	0	3.87	46252	23	2	2	2	2	3	3
39764	P9WH99	rpmF	sp|P9WH99|RL32_MYCTU 50S ribosomal protein L32 OS=Mycobacterium tuberculosis (strain ATCC 25618 / H37Rv) OX=83332 GN=rpmF PE=1 SV=1	25.995	true	1	0	14.04	6507	2	1	1	1	1	2	2
39552	I6YAW3	Rv3015c	tr|I6YAW3|I6YAW3_MYCTU Meth_synt_2 domain-containing protein OS=Mycobacterium tuberculosis (strain ATCC 25618 / H37Rv) OX=83332 GN=Rv3015c PE=1 SV=1	25.888	true	1	0	4.15	34244	16	1	1	1	1	2	2
38415	L7N686	Rv0078A	tr|L7N686|L7N686_MYCTU Uncharacterized protein OS=Mycobacterium tuberculosis (strain ATCC 25618 / H37Rv) OX=83332 GN=Rv0078A PE=1 SV=1	25.812	true	1	0	7.61	21613	8	1	1	1	1	2	2
39064	P9WMZ5	pimA	sp|P9WMZ5|PIMA_MYCTU Phosphatidyl-myo-inositol mannosyltransferase OS=Mycobacterium tuberculosis (strain ATCC 25618 / H37Rv) OX=83332 GN=pimA PE=1 SV=1	25.563	true	1	0	2.65	40445	16	1	1	1	1	1	1
39940	P9WI95	phoU2	sp|P9WI95|PHOU2_MYCTU Phosphate-specific transport system accessory protein PhoU homolog 2 OS=Mycobacterium tuberculosis (strain ATCC 25618 / H37Rv) OX=83332 GN=phoU2 PE=1 SV=1	25.109	true	1	0	4.69	23514	14	1	1	1	1	2	2
38597	L7N677	oxyS	tr|L7N677|L7N677_MYCTU Oxidative stress response regulatory protein OxyS OS=Mycobacterium tuberculosis (strain ATCC 25618 / H37Rv) OX=83332 GN=oxyS PE=1 SV=1	25.03	true	1	0	5.73	34223	15	2	2	2	2	2	2
39869	P9WHB5	rplY	sp|P9WHB5|RL25_MYCTU 50S ribosomal protein L25 OS=Mycobacterium tuberculosis (strain ATCC 25618 / H37Rv) OX=83332 GN=rplY PE=1 SV=1	24.988	true	1	0	5.12	22441	6	1	1	1	1	1	1
38634	P72062	Rv3796	tr|P72062|P72062_MYCTU Conserved protein OS=Mycobacterium tuberculosis (strain ATCC 25618 / H37Rv) OX=83332 GN=Rv3796 PE=1 SV=2	24.912	true	1	0	3.2	39444	14	1	1	1	1	1	1
39515	P94996	pks7	tr|P94996|P94996_MYCTU Probable polyketide synthase Pks7 OS=Mycobacterium tuberculosis (strain ATCC 25618 / H37Rv) OX=83332 GN=pks7 PE=1 SV=1	24.876	true	1	0	0.89	221047	101	2	1	2	1	3	1
39564	P9WGR3	Rv2073c	sp|P9WGR3|Y2073_MYCTU Uncharacterized oxidoreductase Rv2073c OS=Mycobacterium tuberculosis (strain ATCC 25618 / H37Rv) OX=83332 GN=Rv2073c PE=1 SV=1	24.856	true	1	0	4.02	25922	14	1	1	1	1	1	1
39713	O05575	Rv0992c	tr|O05575|O05575_MYCTU 5-formyltetrahydrofolate cyclo-ligase OS=Mycobacterium tuberculosis (strain ATCC 25618 / H37Rv) OX=83332 GN=Rv0992c PE=1 SV=1	24.849	true	1	0	9.14	21413	10	2	2	2	2	4	4
38686	O07718	aceAa	sp|O07718|ACEAA_MYCTU Putative isocitrate lyase subunit A OS=Mycobacterium tuberculosis (strain ATCC 25618 / H37Rv) OX=83332 GN=aceAa PE=1 SV=1	24.822	true	1	0	4.9	40490	31	2	2	2	2	2	2
39117	O69720	Rv3753c	tr|O69720|O69720_MYCTU Conserved protein OS=Mycobacterium tuberculosis (strain ATCC 25618 / H37Rv) OX=83332 GN=Rv3753c PE=1 SV=1	24.805	true	1	0	9.04	17917	7	1	1	1	1	2	2
39484	I6YEE1	Rv2795c	tr|I6YEE1|I6YEE1_MYCTU Metallophos domain-containing protein OS=Mycobacterium tuberculosis (strain ATCC 25618 / H37Rv) OX=83332 GN=Rv2795c PE=1 SV=1	24.762	true	1	0	3.09	37601	19	1	1	1	1	1	1
39903	P9WPD7	Rv2685	sp|P9WPD7|Y2685_MYCTU Uncharacterized transporter Rv2685 OS=Mycobacterium tuberculosis (strain ATCC 25618 / H37Rv) OX=83332 GN=Rv2685 PE=1 SV=1	24.568	true	1	0	4.44	45238	10	2	2	2	2	2	2
39348	P9WPX5	ansA	sp|P9WPX5|ASPG_MYCTU Probable L-asparaginase OS=Mycobacterium tuberculosis (strain ATCC 25618 / H37Rv) OX=83332 GN=ansA PE=1 SV=1	24.508	true	1	0	3.17	31741	17	1	1	1	1	1	1
39024	P9WGS7	Rv0687	sp|P9WGS7|Y0687_MYCTU Uncharacterized NAD-dependent oxidoreductase Rv0687 OS=Mycobacterium tuberculosis (strain ATCC 25618 / H37Rv) OX=83332 GN=Rv0687 PE=1 SV=1	24.37	true	1	0	4	29028	12	1	1	1	1	2	2
39603	P96816	Rv0139	tr|P96816|P96816_MYCTU Possible oxidoreductase OS=Mycobacterium tuberculosis (strain ATCC 25618 / H37Rv) OX=83332 GN=Rv0139 PE=1 SV=1	24.314	true	1	0	2.94	36976	24	1	1	1	1	1	1
39227	P9WLA7	Rv2468c	sp|P9WLA7|Y2468_MYCTU Uncharacterized protein Rv2468c OS=Mycobacterium tuberculosis (strain ATCC 25618 / H37Rv) OX=83332 GN=Rv2468c PE=1 SV=1	24.292	true	1	0	5.99	17289	5	1	1	1	1	3	3
40148	L7N662	cydA	tr|L7N662|L7N662_MYCTU Probable integral membrane cytochrome D ubiquinol oxidase (Subunit I) CydA (Cytochrome BD-I oxidase subunit I) OS=Mycobacterium tuberculosis (strain ATCC 25618 / H37Rv) OX=83332 GN=cydA PE=1 SV=1	24.266	true	1	0	2.06	53827	18	1	1	1	1	2	2
39595	P9WMZ9	Rv2181	sp|P9WMZ9|PIMG_MYCTU Polyprenol-phosphate-mannose-dependent alpha-(1-2)-phosphatidylinositol mannoside mannosyltransferase OS=Mycobacterium tuberculosis (strain ATCC 25618 / H37Rv) OX=83332 GN=Rv2181 PE=1 SV=1	24.138	true	1	0	1.87	47143	18	1	1	1	1	1	1
40383	P9WHQ1	Rv1711	sp|P9WHQ1|Y1711_MYCTU Uncharacterized RNA pseudouridine synthase Rv1711 OS=Mycobacterium tuberculosis (strain ATCC 25618 / H37Rv) OX=83332 GN=Rv1711 PE=1 SV=1	23.937	true	1	0	3.54	27597	17	1	1	1	1	2	2
39180	P9WIW1	nuoL	sp|P9WIW1|NUOL_MYCTU NADH-quinone oxidoreductase subunit L OS=Mycobacterium tuberculosis (strain ATCC 25618 / H37Rv) OX=83332 GN=nuoL PE=1 SV=1	23.844	true	1	0	2.21	66168	15	1	1	1	1	1	1
39011	P9WHF5	sseB	sp|P9WHF5|THT3_MYCTU Putative thiosulfate sulfurtransferase SseB OS=Mycobacterium tuberculosis (strain ATCC 25618 / H37Rv) OX=83332 GN=sseB PE=1 SV=1	23.76	true	1	0	4.58	29400	7	1	1	1	1	2	2
39815	P9WJJ9	nadB	sp|P9WJJ9|NADB_MYCTU L-aspartate oxidase OS=Mycobacterium tuberculosis (strain ATCC 25618 / H37Rv) OX=83332 GN=nadB PE=1 SV=1	23.722	true	1	0	1.9	53785	28	1	1	1	1	1	1
38861	O33177	Rv1774	tr|O33177|O33177_MYCTU Probable oxidoreductase OS=Mycobacterium tuberculosis (strain ATCC 25618 / H37Rv) OX=83332 GN=Rv1774 PE=1 SV=1	23.693	true	1	0	2.02	48341	22	1	1	1	1	1	1
38523	P72050	Rv3784	tr|P72050|P72050_MYCTU Possible dTDP-glucose 4,6-dehydratase OS=Mycobacterium tuberculosis (strain ATCC 25618 / H37Rv) OX=83332 GN=Rv3784 PE=1 SV=1	23.642	true	1	0	2.15	36306	19	1	1	1	1	2	2
39800	P9WKC1	Rv1425	sp|P9WKC1|Y1425_MYCTU Putative diacyglycerol O-acyltransferase Rv1425 OS=Mycobacterium tuberculosis (strain ATCC 25618 / H37Rv) OX=83332 GN=Rv1425 PE=1 SV=1	23.61	true	1	0	1.74	50063	22	1	1	1	1	1	1
39801	O07234	Rv0307c	tr|O07234|O07234_MYCTU Uncharacterized protein OS=Mycobacterium tuberculosis (strain ATCC 25618 / H37Rv) OX=83332 GN=Rv0307c PE=1 SV=1	23.591	true	1	0	5.62	17182	11	1	1	1	1	2	2
40323	P9WPZ1	Rv1496	sp|P9WPZ1|Y1496_MYCTU Probable GTPase Rv1496 OS=Mycobacterium tuberculosis (strain ATCC 25618 / H37Rv) OX=83332 GN=Rv1496 PE=1 SV=1	23.496	true	1	0	3.59	36256	21	1	1	1	1	1	1
39866	P9WHL9	purK	sp|P9WHL9|PURK_MYCTU N5-carboxyaminoimidazole ribonucleotide synthase OS=Mycobacterium tuberculosis (strain ATCC 25618 / H37Rv) OX=83332 GN=purK PE=1 SV=1	23.483	true	1	0	5.83	45695	24	2	2	2	2	2	2
38624	P9WK85	lipR	sp|P9WK85|LIPR_MYCTU Putative acetyl-hydrolase LipR OS=Mycobacterium tuberculosis (strain ATCC 25618 / H37Rv) OX=83332 GN=lipR PE=1 SV=1	23.351	true	1	0	6.82	32617	17	2	2	2	2	3	3
39778	O06541	echA11	tr|O06541|O06541_MYCTU Probable enoyl-CoA hydratase EchA11 (Enoyl hydrase) (Unsaturated acyl-CoA hydratase) (Crotonase) OS=Mycobacterium tuberculosis (strain ATCC 25618 / H37Rv) OX=83332 GN=echA11 PE=1 SV=1	23.244	true	1	0	4.1	27616	13	1	1	1	1	2	2
38906	I6YGA5	Rv3492c	tr|I6YGA5|I6YGA5_MYCTU Conserved hypothetical Mce associated protein OS=Mycobacterium tuberculosis (strain ATCC 25618 / H37Rv) OX=83332 GN=Rv3492c PE=1 SV=1	23.159	true	1	0	8.75	18007	9	1	1	1	1	2	2
39775	P9WMW7	mraY	sp|P9WMW7|MRAY_MYCTU Phospho-N-acetylmuramoyl-pentapeptide-transferase OS=Mycobacterium tuberculosis (strain ATCC 25618 / H37Rv) OX=83332 GN=mraY PE=1 SV=1	23.146	true	1	0	2.23	37713	12	1	1	1	1	1	1
38618	P9WFT3	trpS	sp|P9WFT3|SYW_MYCTU Tryptophan--tRNA ligase OS=Mycobacterium tuberculosis (strain ATCC 25618 / H37Rv) OX=83332 GN=trpS PE=1 SV=1	23.131	true	1	0	4.17	36272	12	1	1	1	1	1	1
39327	I6X7G8	mce4B	tr|I6X7G8|I6X7G8_MYCTU Mce-family protein Mce4B OS=Mycobacterium tuberculosis (strain ATCC 25618 / H37Rv) OX=83332 GN=mce4B PE=1 SV=1	23.125	true	1	0	3.43	36880	18	1	1	1	1	2	2
39346	P71662	Rv1393c	tr|P71662|P71662_MYCTU Probable monoxygenase OS=Mycobacterium tuberculosis (strain ATCC 25618 / H37Rv) OX=83332 GN=Rv1393c PE=1 SV=1	23.022	true	1	0	2.44	55252	28	1	1	1	1	2	2
38742	O06563	typA	tr|O06563|O06563_MYCTU Possible GTP-binding translation elongation factor TypA (Tyrosine phosphorylated protein A) (GTP-binding protein) OS=Mycobacterium tuberculosis (strain ATCC 25618 / H37Rv) OX=83332 GN=typA PE=1 SV=2	22.87	true	1	0	1.91	67580	36	1	1	1	1	1	1
39275	O53537	Rv2263	tr|O53537|O53537_MYCTU Possible oxidoreductase OS=Mycobacterium tuberculosis (strain ATCC 25618 / H37Rv) OX=83332 GN=Rv2263 PE=1 SV=1	22.836	true	1	0	6.62	33966	19	2	2	2	2	2	2
39010	P9WGZ5	rnz	sp|P9WGZ5|RNZ_MYCTU Ribonuclease Z OS=Mycobacterium tuberculosis (strain ATCC 25618 / H37Rv) OX=83332 GN=rnz PE=3 SV=1	22.775	true	1	0	3.66	28707	14	1	1	1	1	1	1
38802	P9WFC7	uvrB	sp|P9WFC7|UVRB_MYCTU UvrABC system protein B OS=Mycobacterium tuberculosis (strain ATCC 25618 / H37Rv) OX=83332 GN=uvrB PE=1 SV=2	22.771	true	1	1	1.95	80407	50	2	2	2	2	2	2
40305	P9WJP3	menC	sp|P9WJP3|MENC_MYCTU o-succinylbenzoate synthase OS=Mycobacterium tuberculosis (strain ATCC 25618 / H37Rv) OX=83332 GN=menC PE=1 SV=1	22.765	true	1	0	4.29	33975	13	1	1	1	1	1	1
39374	L0T5V6	vapC51	sp|L0T5V6|VPC51_MYCTU Ribonuclease VapC51 OS=Mycobacterium tuberculosis (strain ATCC 25618 / H37Rv) OX=83332 GN=vapC51 PE=1 SV=2	22.742	true	1	0	9.49	15025	6	1	1	1	1	1	1
39600	O53486	Rv2042c	tr|O53486|O53486_MYCTU Conserved protein OS=Mycobacterium tuberculosis (strain ATCC 25618 / H37Rv) OX=83332 GN=Rv2042c PE=1 SV=1	22.728	true	1	0	6.79	29091	20	1	1	1	1	1	1
39058	O06252	Rv3435c	tr|O06252|O06252_MYCTU Probable conserved transmembrane protein OS=Mycobacterium tuberculosis (strain ATCC 25618 / H37Rv) OX=83332 GN=Rv3435c PE=1 SV=1	22.578	true	1	0	2.82	30623	12	1	1	1	1	1	1
38707	O53506	Rv2172c	tr|O53506|O53506_MYCTU Conserved protein OS=Mycobacterium tuberculosis (strain ATCC 25618 / H37Rv) OX=83332 GN=Rv2172c PE=1 SV=3	22.574	true	1	0	2.33	33039	17	1	1	1	1	1	1
39650	P9WL59	Rv2633c	sp|P9WL59|Y2633_MYCTU Uncharacterized protein Rv2633c OS=Mycobacterium tuberculosis (strain ATCC 25618 / H37Rv) OX=83332 GN=Rv2633c PE=1 SV=1	22.516	true	1	0	6.83	18242	11	1	1	1	1	1	1
38994	P9WPZ5	dapC	sp|P9WPZ5|DAPC_MYCTU Probable N-succinyldiaminopimelate aminotransferase DapC OS=Mycobacterium tuberculosis (strain ATCC 25618 / H37Rv) OX=83332 GN=dapC PE=1 SV=1	22.512	true	1	0	2.52	42209	15	1	1	1	1	2	2
39473	P9WKD5	Rv2149c	sp|P9WKD5|PURNU_MYCTU Purine nucleoside phosphorylase Rv2149c OS=Mycobacterium tuberculosis (strain ATCC 25618 / H37Rv) OX=83332 GN=Rv2149c PE=1 SV=1	22.459	true	1	0	10.4	25965	18	2	2	2	2	2	2
38701	Q79FW0	Rv0812	tr|Q79FW0|Q79FW0_MYCTU Probable amino acid aminotransferase OS=Mycobacterium tuberculosis (strain ATCC 25618 / H37Rv) OX=83332 GN=Rv0812 PE=1 SV=1	22.441	true	1	0	4.15	31123	18	1	1	1	1	1	1
38633	I6YCR8	Rv3689	tr|I6YCR8|I6YCR8_MYCTU Probable conserved transmembrane protein OS=Mycobacterium tuberculosis (strain ATCC 25618 / H37Rv) OX=83332 GN=Rv3689 PE=4 SV=1	22.389	true	1	0	2	46438	7	1	1	1	1	2	2
39821	I6X8S7	Rv0223c	tr|I6X8S7|I6X8S7_MYCTU Probable aldehyde dehydrogenase OS=Mycobacterium tuberculosis (strain ATCC 25618 / H37Rv) OX=83332 GN=Rv0223c PE=1 SV=1	22.095	true	1	0	2.26	51157	22	1	1	1	1	2	2
39184	I6Y3V3	Rv0473	tr|I6Y3V3|I6Y3V3_MYCTU Possible conserved transmembrane protein OS=Mycobacterium tuberculosis (strain ATCC 25618 / H37Rv) OX=83332 GN=Rv0473 PE=1 SV=1	22.07	true	1	0	2.19	50589	33	1	1	1	1	1	1
39146	P71815	phoR	tr|P71815|P71815_MYCTU Histidine kinase OS=Mycobacterium tuberculosis (strain ATCC 25618 / H37Rv) OX=83332 GN=phoR PE=1 SV=1	21.922	true	2	0	2.27	52016	22	1	1	1	1	2	2
40433	P9WNS5	dut	sp|P9WNS5|DUT_MYCTU Deoxyuridine 5'-triphosphate nucleotidohydrolase OS=Mycobacterium tuberculosis (strain ATCC 25618 / H37Rv) OX=83332 GN=dut PE=1 SV=1	21.841	true	1	0	15.58	15803	10	2	2	2	2	2	2
39534	P9WFZ1	trmI	sp|P9WFZ1|TRMI_MYCTU tRNA (adenine(58)-N(1))-methyltransferase TrmI OS=Mycobacterium tuberculosis (strain ATCC 25618 / H37Rv) OX=83332 GN=trmI PE=1 SV=1	21.81	true	1	0	5.71	30123	22	1	1	1	1	1	1
39575	I6X5C9	ribF	tr|I6X5C9|I6X5C9_MYCTU Riboflavin biosynthesis protein OS=Mycobacterium tuberculosis (strain ATCC 25618 / H37Rv) OX=83332 GN=ribF PE=1 SV=1	21.733	true	1	0	2.72	36090	14	1	1	1	1	1	1
38596	P71805	Rv1377c	tr|P71805|P71805_MYCTU Putative transferase OS=Mycobacterium tuberculosis (strain ATCC 25618 / H37Rv) OX=83332 GN=Rv1377c PE=1 SV=3	21.716	true	1	0	4.25	22815	11	1	1	1	1	2	2
39316	P9WIW7	nuoA	sp|P9WIW7|NUOA_MYCTU NADH-quinone oxidoreductase subunit A OS=Mycobacterium tuberculosis (strain ATCC 25618 / H37Rv) OX=83332 GN=nuoA PE=1 SV=1	21.615	true	1	0	9.38	13975	3	1	1	1	1	1	1
38831	O69726	Rv3760	sp|O69726|Y3760_MYCTU Uncharacterized membrane protein Rv3760 OS=Mycobacterium tuberculosis (strain ATCC 25618 / H37Rv) OX=83332 GN=Rv3760 PE=1 SV=4	21.613	true	1	0	6.84	12196	4	1	1	1	1	1	1
39694	P9WIL5	panC	sp|P9WIL5|PANC_MYCTU Pantothenate synthetase OS=Mycobacterium tuberculosis (strain ATCC 25618 / H37Rv) OX=83332 GN=panC PE=1 SV=1	21.456	true	1	0	6.15	32678	19	2	2	2	2	2	2
38673	P71733	Rv2410c	tr|P71733|P71733_MYCTU Conserved protein OS=Mycobacterium tuberculosis (strain ATCC 25618 / H37Rv) OX=83332 GN=Rv2410c PE=1 SV=1	21.406	true	1	0	3.08	36021	20	1	1	1	1	2	2
39638	I6WZ83	Rv0743c	tr|I6WZ83|I6WZ83_MYCTU Uncharacterized protein OS=Mycobacterium tuberculosis (strain ATCC 25618 / H37Rv) OX=83332 GN=Rv0743c PE=1 SV=1	21.406	true	1	0	12.43	20143	9	2	2	2	2	4	4
40314	P96811	ephF	tr|P96811|P96811_MYCTU Possible epoxide hydrolase EphF (Epoxide hydratase) (Arene-oxide hydratase) OS=Mycobacterium tuberculosis (strain ATCC 25618 / H37Rv) OX=83332 GN=ephF PE=1 SV=1	21.36	true	1	0	4	33797	22	1	1	1	1	1	1
39097	P9WPF3	pks11	sp|P9WPF3|PKS11_MYCTU Alpha-pyrone synthesis polyketide synthase-like Pks11 OS=Mycobacterium tuberculosis (strain ATCC 25618 / H37Rv) OX=83332 GN=pks11 PE=1 SV=1	21.296	true	1	0	3.12	37639	18	1	1	1	1	1	1
40268	O33237	Rv2732c	tr|O33237|O33237_MYCTU Probable conserved transmembrane protein OS=Mycobacterium tuberculosis (strain ATCC 25618 / H37Rv) OX=83332 GN=Rv2732c PE=1 SV=1	21.22	true	1	0	4.9	21989	11	1	1	1	1	1	1
39413	O53561	echA19	tr|O53561|O53561_MYCTU Possible enoyl-CoA hydratase EchA19 (Enoyl hydrase) (Unsaturated acyl-CoA hydratase) (Crotonase) OS=Mycobacterium tuberculosis (strain ATCC 25618 / H37Rv) OX=83332 GN=echA19 PE=1 SV=1	21.188	true	1	0	2.66	28249	21	1	1	1	1	1	1
40261	O05858	Rv3208	tr|O05858|O05858_MYCTU Probable transcriptional regulatory protein (Probably TetR-family) OS=Mycobacterium tuberculosis (strain ATCC 25618 / H37Rv) OX=83332 GN=Rv3208 PE=1 SV=1	21.125	true	1	0	5.7	25166	14	1	1	1	1	1	1
39811	O86311	Rv1218c	sp|O86311|MEATP_MYCTU Multidrug efflux system ATP-binding protein Rv1218c OS=Mycobacterium tuberculosis (strain ATCC 25618 / H37Rv) OX=83332 GN=Rv1218c PE=1 SV=1	21.12	true	1	0	5.79	33448	19	2	2	2	2	4	4
39560	P9WN57	folE	sp|P9WN57|GCH1_MYCTU GTP cyclohydrolase 1 OS=Mycobacterium tuberculosis (strain ATCC 25618 / H37Rv) OX=83332 GN=folE PE=1 SV=1	21.097	true	1	0	3.47	22395	15	1	1	1	1	1	1
39668	O53291	fecB	tr|O53291|O53291_MYCTU Probable FEIII-dicitrate-binding periplasmic lipoprotein FecB OS=Mycobacterium tuberculosis (strain ATCC 25618 / H37Rv) OX=83332 GN=fecB PE=1 SV=1	20.984	true	1	0	3.06	36910	18	1	1	1	1	1	1
39036	O53371	sdhB	tr|O53371|O53371_MYCTU Succinate dehydrogenase (quinone) OS=Mycobacterium tuberculosis (strain ATCC 25618 / H37Rv) OX=83332 GN=sdhB PE=1 SV=1	20.925	true	1	0	3.8	29335	20	1	1	1	1	1	1
39295	Q10896	nrp	tr|Q10896|Q10896_MYCTU Mycobactin synthetase protein B OS=Mycobacterium tuberculosis (strain ATCC 25618 / H37Rv) OX=83332 GN=nrp PE=1 SV=1	20.862	true	2	0	0.52	269409	126	1	1	1	1	1	1
39288	P9WPW9	murI	sp|P9WPW9|MURI_MYCTU Glutamate racemase OS=Mycobacterium tuberculosis (strain ATCC 25618 / H37Rv) OX=83332 GN=murI PE=1 SV=1	20.853	true	1	0	2.58	28643	15	1	1	1	1	1	1
40176	P9WJN5	mscL	sp|P9WJN5|MSCL_MYCTU Large-conductance mechanosensitive channel OS=Mycobacterium tuberculosis (strain ATCC 25618 / H37Rv) OX=83332 GN=mscL PE=1 SV=1	20.722	true	1	0	7.95	16023	7	1	1	1	1	3	3
38545	O06560	narH	tr|O06560|O06560_MYCTU Probable respiratory nitrate reductase (Beta chain) NarH OS=Mycobacterium tuberculosis (strain ATCC 25618 / H37Rv) OX=83332 GN=narH PE=1 SV=1	20.6	true	1	0	1.79	62038	30	1	1	1	1	2	2
38944	P9WKH3	mhuD	sp|P9WKH3|MHUD_MYCTU Heme oxygenase (mycobilin-producing) OS=Mycobacterium tuberculosis (strain ATCC 25618 / H37Rv) OX=83332 GN=mhuD PE=1 SV=1	20.544	true	1	0	15.24	11185	4	1	1	1	1	1	1
40141	P9WN81	glpD1	sp|P9WN81|GLPD1_MYCTU Glycerol-3-phosphate dehydrogenase 1 OS=Mycobacterium tuberculosis (strain ATCC 25618 / H37Rv) OX=83332 GN=glpD1 PE=1 SV=1	20.52	true	1	0	1.36	54176	30	1	1	1	1	1	1
39331	P9WFK5	Rv0038	sp|P9WFK5|Y038_MYCTU UPF0301 protein Rv0038 OS=Mycobacterium tuberculosis (strain ATCC 25618 / H37Rv) OX=83332 GN=Rv0038 PE=1 SV=1	20.516	true	1	0	5.94	21808	12	1	1	1	1	2	2
39714	I6XFA6	lppU	tr|I6XFA6|I6XFA6_MYCTU Probable lipoprotein LppU OS=Mycobacterium tuberculosis (strain ATCC 25618 / H37Rv) OX=83332 GN=lppU PE=1 SV=1	20.493	true	1	0	7.02	18133	9	1	1	1	1	3	3
40024	P9WLN3	Rv2004c	sp|P9WLN3|Y2004_MYCTU Uncharacterized protein Rv2004c OS=Mycobacterium tuberculosis (strain ATCC 25618 / H37Rv) OX=83332 GN=Rv2004c PE=1 SV=1	20.452	true	1	0	2.01	54423	28	1	1	1	1	1	1
38445	P9WM23	Rv1333	sp|P9WM23|Y1333_MYCTU Uncharacterized aminopeptidase Rv1333 OS=Mycobacterium tuberculosis (strain ATCC 25618 / H37Rv) OX=83332 GN=Rv1333 PE=1 SV=1	20.439	true	1	0	3.49	33953	11	1	1	1	1	2	2
40321	P9WK49	lprE	sp|P9WK49|LPRE_MYCTU Putative lipoprotein LprE OS=Mycobacterium tuberculosis (strain ATCC 25618 / H37Rv) OX=83332 GN=lprE PE=1 SV=1	20.429	true	1	0	3.47	20442	7	1	1	1	1	2	2
39419	Q11061	Rv1257c	tr|Q11061|Q11061_MYCTU Probable oxidoreductase OS=Mycobacterium tuberculosis (strain ATCC 25618 / H37Rv) OX=83332 GN=Rv1257c PE=1 SV=1	20.413	true	1	0	2.64	47270	18	1	1	1	1	1	1
38601	P9WJK9	murG	sp|P9WJK9|MURG_MYCTU UDP-N-acetylglucosamine--N-acetylmuramyl-(pentapeptide) pyrophosphoryl-undecaprenol N-acetylglucosamine transferase OS=Mycobacterium tuberculosis (strain ATCC 25618 / H37Rv) OX=83332 GN=murG PE=1 SV=1	20.383	true	1	0	3.66	41860	24	1	1	1	1	1	1
40126	I6X5K1	glnA4	tr|I6X5K1|I6X5K1_MYCTU Probable glutamine synthetase GlnA4 (Glutamine synthase) (GS-II) OS=Mycobacterium tuberculosis (strain ATCC 25618 / H37Rv) OX=83332 GN=glnA4 PE=1 SV=1	20.362	true	1	0	1.97	49747	24	1	1	1	1	2	2
39123	P9WMI3	Rv0023	sp|P9WMI3|Y023_MYCTU Uncharacterized HTH-type transcriptional regulator Rv0023 OS=Mycobacterium tuberculosis (strain ATCC 25618 / H37Rv) OX=83332 GN=Rv0023 PE=1 SV=1	20.328	true	1	0	4.69	27188	17	1	1	1	1	1	1
39309	O07230	Rv0303	tr|O07230|O07230_MYCTU Probable dehydrogenase/reductase OS=Mycobacterium tuberculosis (strain ATCC 25618 / H37Rv) OX=83332 GN=Rv0303 PE=1 SV=1	20.319	true	1	0	4.3	32711	19	1	1	1	1	1	1
39748	P9WHI9	recF	sp|P9WHI9|RECF_MYCTU DNA replication and repair protein RecF OS=Mycobacterium tuberculosis (strain ATCC 25618 / H37Rv) OX=83332 GN=recF PE=1 SV=1	20.246	true	1	0	4.42	42212	30	2	2	2	2	2	2
38733	P9WPK9	Rv0433	sp|P9WPK9|GCS2_MYCTU Putative glutamate--cysteine ligase 2 OS=Mycobacterium tuberculosis (strain ATCC 25618 / H37Rv) OX=83332 GN=Rv0433 PE=1 SV=1	20.122	true	1	0	3.19	42295	24	1	1	1	1	1	1
38945	P9WFF7	uppS	sp|P9WFF7|DPDS_MYCTU Decaprenyl diphosphate synthase OS=Mycobacterium tuberculosis (strain ATCC 25618 / H37Rv) OX=83332 GN=uppS PE=1 SV=1	20.107	true	1	0	2.7	33791	16	1	1	1	1	1	1
39099	P9WJK7	mutA	sp|P9WJK7|MUTA_MYCTU Probable methylmalonyl-CoA mutase small subunit OS=Mycobacterium tuberculosis (strain ATCC 25618 / H37Rv) OX=83332 GN=mutA PE=1 SV=1	20.066	true	1	0	1.63	64744	32	1	1	1	1	1	1
40403	P9WPX9	aroB	sp|P9WPX9|AROB_MYCTU 3-dehydroquinate synthase OS=Mycobacterium tuberculosis (strain ATCC 25618 / H37Rv) OX=83332 GN=aroB PE=1 SV=1	19.972	true	1	0	4.7	38119	16	1	1	1	1	1	1
38887	P9WM03	Rv1360	sp|P9WM03|Y1360_MYCTU Uncharacterized protein Rv1360 OS=Mycobacterium tuberculosis (strain ATCC 25618 / H37Rv) OX=83332 GN=Rv1360 PE=1 SV=1	19.925	true	1	0	2.94	37252	18	1	1	1	1	1	1
39187	P9WHS9	dapE	sp|P9WHS9|DAPE_MYCTU Putative succinyl-diaminopimelate desuccinylase DapE OS=Mycobacterium tuberculosis (strain ATCC 25618 / H37Rv) OX=83332 GN=dapE PE=1 SV=1	19.906	true	1	0	5.08	37273	17	2	2	2	2	2	2
39516	I6Y2G3	pgmA	tr|I6Y2G3|I6Y2G3_MYCTU Probable phosphoglucomutase PgmA (Glucose phosphomutase) (PGM) OS=Mycobacterium tuberculosis (strain ATCC 25618 / H37Rv) OX=83332 GN=pgmA PE=1 SV=1	19.878	true	1	0	2.38	58266	31	1	1	1	1	2	2
39365	I6YEN3	Rv2893	tr|I6YEN3|I6YEN3_MYCTU Possible oxidoreductase OS=Mycobacterium tuberculosis (strain ATCC 25618 / H37Rv) OX=83332 GN=Rv2893 PE=1 SV=1	19.864	true	1	0	2.77	34617	19	1	1	1	1	1	1
39723	P9WMK5	Rv3534c	sp|P9WMK5|HOA_MYCTU 4-hydroxy-2-oxovalerate aldolase OS=Mycobacterium tuberculosis (strain ATCC 25618 / H37Rv) OX=83332 GN=Rv3534c PE=1 SV=1	19.858	true	1	0	2.31	36442	19	1	1	1	1	1	1
39260	P9WMW3	Rv2581c	sp|P9WMW3|Y2581_MYCTU Uncharacterized protein Rv2581c OS=Mycobacterium tuberculosis (strain ATCC 25618 / H37Rv) OX=83332 GN=Rv2581c PE=1 SV=1	19.853	true	1	0	4.46	24198	14	1	1	1	1	1	1
39449	P9WLD7	Rv2300c	sp|P9WLD7|Y2300_MYCTU Probable metallo-hydrolase Rv2300c OS=Mycobacterium tuberculosis (strain ATCC 25618 / H37Rv) OX=83332 GN=Rv2300c PE=1 SV=1	19.803	true	1	0	3.87	34352	17	1	1	1	1	2	2
38676	P9WKT7	Rv0500A	sp|P9WKT7|Y500A_MYCTU Putative DNA-binding protein Rv0500A OS=Mycobacterium tuberculosis (strain ATCC 25618 / H37Rv) OX=83332 GN=Rv0500A PE=1 SV=1	19.794	true	1	0	14.1	8508	5	1	1	1	1	1	1
39258	I6XHD6	mce4D	tr|I6XHD6|I6XHD6_MYCTU Mce-family protein Mce4D OS=Mycobacterium tuberculosis (strain ATCC 25618 / H37Rv) OX=83332 GN=mce4D PE=1 SV=1	19.769	true	1	0	2.44	47233	13	1	1	1	1	2	2
40167	P9WNX5	asd	sp|P9WNX5|DHAS_MYCTU Aspartate-semialdehyde dehydrogenase OS=Mycobacterium tuberculosis (strain ATCC 25618 / H37Rv) OX=83332 GN=asd PE=1 SV=1	19.741	true	1	0	3.48	36230	16	1	1	1	1	2	2
39836	P9WP85	cobT	sp|P9WP85|COBT_MYCTU Nicotinate-nucleotide--dimethylbenzimidazole phosphoribosyltransferase OS=Mycobacterium tuberculosis (strain ATCC 25618 / H37Rv) OX=83332 GN=cobT PE=1 SV=1	19.559	true	1	0	3.88	36411	15	1	1	1	1	2	2
39622	P9WHP1	pta	sp|P9WHP1|PTA_MYCTU Phosphate acetyltransferase OS=Mycobacterium tuberculosis (strain ATCC 25618 / H37Rv) OX=83332 GN=pta PE=1 SV=1	19.531	true	1	0	1.16	72949	32	1	1	1	1	1	1
39211	P9WNS3	dxs	sp|P9WNS3|DXS_MYCTU 1-deoxy-D-xylulose-5-phosphate synthase OS=Mycobacterium tuberculosis (strain ATCC 25618 / H37Rv) OX=83332 GN=dxs PE=1 SV=1	19.497	true	1	0	4.08	67885	36	2	2	2	2	2	2
38967	O06240	Rv2135c	tr|O06240|O06240_MYCTU Conserved protein OS=Mycobacterium tuberculosis (strain ATCC 25618 / H37Rv) OX=83332 GN=Rv2135c PE=1 SV=1	19.447	true	1	0	4.66	25122	15	1	1	1	1	1	1
38740	O53527	Rv2253	tr|O53527|O53527_MYCTU Uncharacterized protein OS=Mycobacterium tuberculosis (strain ATCC 25618 / H37Rv) OX=83332 GN=Rv2253 PE=1 SV=1	19.413	true	1	0	4.79	17831	9	1	1	1	1	2	2
38650	P9WGK3	devS	sp|P9WGK3|DEVS_MYCTU Oxygen sensor histidine kinase response regulator DevS/DosS OS=Mycobacterium tuberculosis (strain ATCC 25618 / H37Rv) OX=83332 GN=devS PE=1 SV=1	19.405	true	1	1	2.94	62241	35	2	2	2	2	3	3
38752	P9WPM1	cyp139	sp|P9WPM1|CP139_MYCTU Putative cytochrome P450 139 OS=Mycobacterium tuberculosis (strain ATCC 25618 / H37Rv) OX=83332 GN=cyp139 PE=1 SV=1	19.343	true	1	0	2.33	47865	23	1	1	1	1	2	2
39428	P71668	lipI	sp|P71668|LIPI_MYCTU Esterase LipI OS=Mycobacterium tuberculosis (strain ATCC 25618 / H37Rv) OX=83332 GN=lipI PE=1 SV=1	19.337	true	1	0	2.5	34053	15	1	1	1	1	2	2
39589	I6X7Z3	Rv3645	tr|I6X7Z3|I6X7Z3_MYCTU Probable conserved transmembrane protein OS=Mycobacterium tuberculosis (strain ATCC 25618 / H37Rv) OX=83332 GN=Rv3645 PE=1 SV=1	19.241	true	1	0	2.73	58759	27	1	1	1	1	1	1
38754	P9WQ91	aspC	sp|P9WQ91|ALAA_MYCTU Alanine aminotransferase OS=Mycobacterium tuberculosis (strain ATCC 25618 / H37Rv) OX=83332 GN=aspC PE=1 SV=1	19.203	true	1	0	2.33	47350	23	1	1	1	1	1	1
39495	I6Y0R5	folC	sp|I6Y0R5|FOLC_MYCTU Dihydrofolate synthase/folylpolyglutamate synthase OS=Mycobacterium tuberculosis (strain ATCC 25618 / H37Rv) OX=83332 GN=folC PE=1 SV=1	19.194	true	1	0	1.85	50779	24	1	1	1	1	1	1
39128	P9WJQ9	mobA	sp|P9WJQ9|MOBA_MYCTU Probable molybdenum cofactor guanylyltransferase OS=Mycobacterium tuberculosis (strain ATCC 25618 / H37Rv) OX=83332 GN=mobA PE=1 SV=1	19.194	true	1	0	6.97	21084	13	1	1	1	1	3	3
40259	P9WNR9	Rv3716c	sp|P9WNR9|Y3716_MYCTU Nucleoid-associated protein Rv3716c OS=Mycobacterium tuberculosis (strain ATCC 25618 / H37Rv) OX=83332 GN=Rv3716c PE=1 SV=1	19.175	true	1	0	9.77	13357	6	1	1	1	1	1	1
38817	P9WK11	menD	sp|P9WK11|MEND_MYCTU 2-succinyl-5-enolpyruvyl-6-hydroxy-3-cyclohexene-1-carboxylate synthase OS=Mycobacterium tuberculosis (strain ATCC 25618 / H37Rv) OX=83332 GN=menD PE=1 SV=1	18.963	true	1	0	1.44	57836	31	1	1	1	1	1	1
39403	P9WPZ3	argJ	sp|P9WPZ3|ARGJ_MYCTU Arginine biosynthesis bifunctional protein ArgJ OS=Mycobacterium tuberculosis (strain ATCC 25618 / H37Rv) OX=83332 GN=argJ PE=1 SV=1	18.952	true	1	0	2.23	41147	15	1	1	1	1	1	1
39306	P9WKB1	Rv3087	sp|P9WKB1|Y3087_MYCTU Putative diacyglycerol O-acyltransferase Rv3087 OS=Mycobacterium tuberculosis (strain ATCC 25618 / H37Rv) OX=83332 GN=Rv3087 PE=1 SV=1	18.894	true	1	0	1.69	52597	24	1	1	1	1	1	1
40291	O50444	Rv1188	tr|O50444|O50444_MYCTU Proline dehydrogenase OS=Mycobacterium tuberculosis (strain ATCC 25618 / H37Rv) OX=83332 GN=Rv1188 PE=1 SV=1	18.809	true	1	0	3.34	36237	21	1	1	1	1	1	1
40054	P9WIX1	nuoH	sp|P9WIX1|NUOH_MYCTU NADH-quinone oxidoreductase subunit H OS=Mycobacterium tuberculosis (strain ATCC 25618 / H37Rv) OX=83332 GN=nuoH PE=1 SV=1	18.781	true	1	0	2.44	44658	11	1	1	1	1	1	1
39838	P9WHL3	pyrC	sp|P9WHL3|PYRC_MYCTU Dihydroorotase OS=Mycobacterium tuberculosis (strain ATCC 25618 / H37Rv) OX=83332 GN=pyrC PE=1 SV=1	18.734	true	1	0	2.09	45192	20	1	1	1	1	1	1
38679	O06551	omt	tr|O06551|O06551_MYCTU Probable O-methyltransferase Omt OS=Mycobacterium tuberculosis (strain ATCC 25618 / H37Rv) OX=83332 GN=omt PE=1 SV=1	18.724	true	1	0	2.84	30887	12	1	1	1	1	1	1
39782	P9WJ97	iniB	sp|P9WJ97|INIB_MYCTU Isoniazid-induced protein IniB OS=Mycobacterium tuberculosis (strain ATCC 25618 / H37Rv) OX=83332 GN=iniB PE=1 SV=1	18.694	true	1	0	1.67	43921	5	1	1	1	1	2	2
38516	P9WMR7	Rv1341	sp|P9WMR7|IXTPA_MYCTU dITP/XTP pyrophosphatase OS=Mycobacterium tuberculosis (strain ATCC 25618 / H37Rv) OX=83332 GN=Rv1341 PE=1 SV=1	18.679	true	1	0	4.9	21016	9	1	1	1	1	1	1
39526	O53978	Rv1977	tr|O53978|O53978_MYCTU Conserved protein OS=Mycobacterium tuberculosis (strain ATCC 25618 / H37Rv) OX=83332 GN=Rv1977 PE=1 SV=1	18.561	true	1	0	3.16	38308	27	1	1	1	1	2	2
39664	L7N664	trxB1	tr|L7N664|L7N664_MYCTU Thioredoxin OS=Mycobacterium tuberculosis (strain ATCC 25618 / H37Rv) OX=83332 GN=trxB1 PE=1 SV=1	18.387	true	1	0	9.76	13341	8	1	1	1	1	2	2
38829	O53962	Rv1920	tr|O53962|O53962_MYCTU Probable membrane protein OS=Mycobacterium tuberculosis (strain ATCC 25618 / H37Rv) OX=83332 GN=Rv1920 PE=1 SV=1	18.335	true	1	0	3.83	31981	15	1	1	1	1	1	1
39957	P9WIK3	cysH	sp|P9WIK3|CYSH_MYCTU Probable phosphoadenosine phosphosulfate reductase OS=Mycobacterium tuberculosis (strain ATCC 25618 / H37Rv) OX=83332 GN=cysH PE=1 SV=1	18.294	true	1	0	7.48	27423	18	1	1	1	1	1	1
38876	P9WND1	folP1	sp|P9WND1|DHPS1_MYCTU Dihydropteroate synthase OS=Mycobacterium tuberculosis (strain ATCC 25618 / H37Rv) OX=83332 GN=folP1 PE=1 SV=1	18.263	true	1	0	3.21	28843	15	1	1	1	1	1	1
39301	P96857	Rv3575c	tr|P96857|P96857_MYCTU Transcriptional regulatory protein (Probably LacI-family) OS=Mycobacterium tuberculosis (strain ATCC 25618 / H37Rv) OX=83332 GN=Rv3575c PE=1 SV=4	18.148	true	1	0	2.23	38210	22	1	1	1	1	1	1
39837	O07738	Rv1894c	tr|O07738|O07738_MYCTU NMO domain-containing protein OS=Mycobacterium tuberculosis (strain ATCC 25618 / H37Rv) OX=83332 GN=Rv1894c PE=1 SV=1	18.003	true	1	0	2.13	40186	13	1	1	1	1	1	1
38870	Q6MWY3	moaX	tr|Q6MWY3|Q6MWY3_MYCTU Probable MoaD-MoaE fusion protein MoaX OS=Mycobacterium tuberculosis (strain ATCC 25618 / H37Rv) OX=83332 GN=moaX PE=4 SV=1	17.919	true	1	0	6.79	24050	11	1	1	1	1	1	1
40130	P9WNF7	mymA	sp|P9WNF7|MYMA_MYCTU Putative FAD-containing monooxygenase MymA OS=Mycobacterium tuberculosis (strain ATCC 25618 / H37Rv) OX=83332 GN=mymA PE=1 SV=1	17.894	true	1	0	1.82	55482	29	1	1	1	1	1	1
39632	O53762	Rv0565c	tr|O53762|O53762_MYCTU Probable monooxygenase OS=Mycobacterium tuberculosis (strain ATCC 25618 / H37Rv) OX=83332 GN=Rv0565c PE=1 SV=1	17.894	true	1	0	1.85	54526	29	1	1	1	1	1	1
38811	P9WKW7	Rv3788	sp|P9WKW7|Y3788_MYCTU Uncharacterized protein Rv3788 OS=Mycobacterium tuberculosis (strain ATCC 25618 / H37Rv) OX=83332 GN=Rv3788 PE=1 SV=1	17.891	true	1	0	6.21	17406	9	1	1	1	1	1	1
39159	Q50662	Rv2303c	tr|Q50662|Q50662_MYCTU Probable antibiotic-resistance protein OS=Mycobacterium tuberculosis (strain ATCC 25618 / H37Rv) OX=83332 GN=Rv2303c PE=1 SV=1	17.834	true	1	0	2.61	34550	22	1	1	1	1	1	1
39834	P9WMX3	glfT1	sp|P9WMX3|GLFT1_MYCTU Galactofuranosyltransferase GlfT1 OS=Mycobacterium tuberculosis (strain ATCC 25618 / H37Rv) OX=83332 GN=glfT1 PE=1 SV=1	17.825	true	1	0	4.28	33864	18	1	1	1	1	2	2
39016	P9WQ11	nth	sp|P9WQ11|END3_MYCTU Endonuclease III OS=Mycobacterium tuberculosis (strain ATCC 25618 / H37Rv) OX=83332 GN=nth PE=1 SV=1	17.797	true	1	0	4.49	27030	14	1	1	1	1	1	1
39296	P9WLC5	Rv2308	sp|P9WLC5|Y2308_MYCTU Uncharacterized protein Rv2308 OS=Mycobacterium tuberculosis (strain ATCC 25618 / H37Rv) OX=83332 GN=Rv2308 PE=4 SV=1	17.701	true	1	0	2.94	26689	19	1	1	1	1	1	1
38869	I6YGJ4	lppH	tr|I6YGJ4|I6YGJ4_MYCTU Possible conserved lipoprotein LppH OS=Mycobacterium tuberculosis (strain ATCC 25618 / H37Rv) OX=83332 GN=lppH PE=1 SV=1	17.701	true	1	0	3.8	25052	6	1	1	1	1	2	2
39727	O07408	Rv0163	tr|O07408|O07408_MYCTU Conserved protein OS=Mycobacterium tuberculosis (strain ATCC 25618 / H37Rv) OX=83332 GN=Rv0163 PE=1 SV=1	17.647	true	1	0	7.95	16607	8	1	1	1	1	1	1
39412	P9WGZ3	rnpA	sp|P9WGZ3|RNPA_MYCTU Ribonuclease P protein component OS=Mycobacterium tuberculosis (strain ATCC 25618 / H37Rv) OX=83332 GN=rnpA PE=1 SV=1	17.383	true	1	0	6.03	13072	11	1	1	1	1	2	2
38822	P9WGX7	rsbW	sp|P9WGX7|RSBW_MYCTU Anti-sigma-F factor RsbW OS=Mycobacterium tuberculosis (strain ATCC 25618 / H37Rv) OX=83332 GN=rsbW PE=1 SV=2	17.374	true	1	0	4.76	17928	9	1	1	1	1	1	1
38648	O06380	Rv3627c	sp|O06380|CBXPD_MYCTU Carboxypeptidase Rv3627c OS=Mycobacterium tuberculosis (strain ATCC 25618 / H37Rv) OX=83332 GN=Rv3627c PE=1 SV=1	17.35	true	1	0	1.95	46834	21	1	1	1	1	1	1
39682	P9WQK1	Rv0986	sp|P9WQK1|Y986_MYCTU Uncharacterized ABC transporter ATP-binding protein Rv0986 OS=Mycobacterium tuberculosis (strain ATCC 25618 / H37Rv) OX=83332 GN=Rv0986 PE=1 SV=1	17.247	true	1	0	3.23	27373	13	1	1	1	1	1	1
39209	P9WHB7	rplX	sp|P9WHB7|RL24_MYCTU 50S ribosomal protein L24 OS=Mycobacterium tuberculosis (strain ATCC 25618 / H37Rv) OX=83332 GN=rplX PE=1 SV=1	17.204	true	1	0	15.24	11475	6	2	2	2	2	3	3
40144	O33194	Rv1692	sp|O33194|G3PP_MYCTU D,L-glycerol 3-phosphate phosphatase OS=Mycobacterium tuberculosis (strain ATCC 25618 / H37Rv) OX=83332 GN=Rv1692 PE=1 SV=1	17.188	true	1	0	2.83	37011	16	1	1	1	1	1	1
39229	Q50584	Rv1523	tr|Q50584|Q50584_MYCTU Probable methyltransferase OS=Mycobacterium tuberculosis (strain ATCC 25618 / H37Rv) OX=83332 GN=Rv1523 PE=1 SV=2	17.112	true	1	0	2.88	37915	22	1	1	1	1	1	1
39674	P95184	Rv3142c	tr|P95184|P95184_MYCTU Uncharacterized protein OS=Mycobacterium tuberculosis (strain ATCC 25618 / H37Rv) OX=83332 GN=Rv3142c PE=1 SV=3	17.044	true	1	0	6.34	15935	4	1	1	1	1	1	1
39320	O06381	Rv3626c	tr|O06381|O06381_MYCTU Uncharacterized protein OS=Mycobacterium tuberculosis (strain ATCC 25618 / H37Rv) OX=83332 GN=Rv3626c PE=1 SV=3	17.03	true	1	0	2.29	38439	19	1	1	1	1	1	1
38446	P9WG77	thiD	sp|P9WG77|THID_MYCTU Hydroxymethylpyrimidine/phosphomethylpyrimidine kinase OS=Mycobacterium tuberculosis (strain ATCC 25618 / H37Rv) OX=83332 GN=thiD PE=1 SV=1	17.028	true	1	0	4.91	27511	12	1	1	1	1	1	1
40209	P9WLX7	Rv1424c	sp|P9WLX7|Y1424_MYCTU Uncharacterized protein Rv1424c OS=Mycobacterium tuberculosis (strain ATCC 25618 / H37Rv) OX=83332 GN=Rv1424c PE=1 SV=1	17.001	true	1	0	3.95	27427	16	1	1	1	1	2	2
39667	P71810	Rv1382	tr|P71810|P71810_MYCTU Probable export or membrane protein OS=Mycobacterium tuberculosis (strain ATCC 25618 / H37Rv) OX=83332 GN=Rv1382 PE=1 SV=1	16.99	true	1	0	9.09	18189	9	1	1	1	1	1	1
40430	I6YAZ1	Rv3038c	tr|I6YAZ1|I6YAZ1_MYCTU Conserved protein OS=Mycobacterium tuberculosis (strain ATCC 25618 / H37Rv) OX=83332 GN=Rv3038c PE=1 SV=1	16.842	true	1	0	3.36	36050	19	1	1	1	1	3	3
38589	I6XYM2	dsbF	tr|I6XYM2|I6XYM2_MYCTU Probable conserved lipoprotein DsbF OS=Mycobacterium tuberculosis (strain ATCC 25618 / H37Rv) OX=83332 GN=dsbF PE=1 SV=1	16.815	true	1	0	4.4	19238	4	1	1	1	1	2	2
39814	P9WH63	rpsL	sp|P9WH63|RS12_MYCTU 30S ribosomal protein S12 OS=Mycobacterium tuberculosis (strain ATCC 25618 / H37Rv) OX=83332 GN=rpsL PE=1 SV=1	16.759	true	1	0	7.26	13849	6	1	1	1	1	1	1
38843	O07169	fadD7	tr|O07169|O07169_MYCTU Probable fatty-acid-CoA ligase FadD7 (Fatty-acid-CoA synthetase) (Fatty-acid-CoA synthase) OS=Mycobacterium tuberculosis (strain ATCC 25618 / H37Rv) OX=83332 GN=fadD7 PE=1 SV=4	16.747	true	1	0	2.1	55159	25	1	1	1	1	1	1
40058	P9WK01	Rv3342	sp|P9WK01|Y3342_MYCTU Uncharacterized methyltransferase Rv3342 OS=Mycobacterium tuberculosis (strain ATCC 25618 / H37Rv) OX=83332 GN=Rv3342 PE=1 SV=1	16.719	true	1	0	3.29	26641	12	1	1	1	1	2	2
39606	O33332	ltp1	tr|O33332|O33332_MYCTU Probable lipid-transfer protein Ltp1 OS=Mycobacterium tuberculosis (strain ATCC 25618 / H37Rv) OX=83332 GN=ltp1 PE=1 SV=1	16.711	true	1	0	1.75	42904	20	1	1	1	1	1	1
39009	P9WHE9	ribH	sp|P9WHE9|RISB_MYCTU 6,7-dimethyl-8-ribityllumazine synthase OS=Mycobacterium tuberculosis (strain ATCC 25618 / H37Rv) OX=83332 GN=ribH PE=1 SV=1	16.708	true	1	0	10	16371	10	1	1	1	1	2	2
39724	P9WMU9	Rv1264	sp|P9WMU9|Y1264_MYCTU pH-sensitive adenylate cyclase Rv1264 OS=Mycobacterium tuberculosis (strain ATCC 25618 / H37Rv) OX=83332 GN=Rv1264 PE=1 SV=1	16.681	true	1	0	2.77	42232	27	1	1	1	1	1	1
38923	O05856	Rv3210c	tr|O05856|O05856_MYCTU Conserved protein OS=Mycobacterium tuberculosis (strain ATCC 25618 / H37Rv) OX=83332 GN=Rv3210c PE=1 SV=1	16.644	true	1	0	4.33	25121	13	1	1	1	1	1	1
39418	P72040	Rv3773c	tr|P72040|P72040_MYCTU Conserved protein OS=Mycobacterium tuberculosis (strain ATCC 25618 / H37Rv) OX=83332 GN=Rv3773c PE=1 SV=1	16.61	true	1	0	4.12	20725	12	1	1	1	1	1	1
39048	P9WKZ7	Rv3400	sp|P9WKZ7|Y3400_MYCTU Uncharacterized protein Rv3400 OS=Mycobacterium tuberculosis (strain ATCC 25618 / H37Rv) OX=83332 GN=Rv3400 PE=1 SV=1	16.468	true	1	0	3.82	28228	19	1	1	1	1	1	1
39303	P9WP81	fbiA	sp|P9WP81|FBIA_MYCTU Phosphoenolpyruvate transferase OS=Mycobacterium tuberculosis (strain ATCC 25618 / H37Rv) OX=83332 GN=fbiA PE=1 SV=1	16.383	true	1	0	2.42	35335	16	1	1	1	1	1	1
39763	P9WMS5	Rv3376	sp|P9WMS5|Y3376_MYCTU Phosphatase Rv3376 OS=Mycobacterium tuberculosis (strain ATCC 25618 / H37Rv) OX=83332 GN=Rv3376 PE=1 SV=1	16.349	true	1	0	8.29	23664	13	2	2	2	2	2	2
39732	O33224	lpqX	tr|O33224|O33224_MYCTU Probable lipoprotein LpqX OS=Mycobacterium tuberculosis (strain ATCC 25618 / H37Rv) OX=83332 GN=lpqX PE=1 SV=1	16.287	true	1	0	6.49	19513	12	1	1	1	1	1	1
39224	O06825	Rv1433	sp|O06825|LDT3_MYCTU Probable L,D-transpeptidase 3 OS=Mycobacterium tuberculosis (strain ATCC 25618 / H37Rv) OX=83332 GN=Rv1433 PE=1 SV=1	16.282	true	1	0	2.95	28701	12	1	1	1	1	1	1
39956	P9WQL9	drrA	sp|P9WQL9|DRRA_MYCTU Doxorubicin resistance ATP-binding protein DrrA OS=Mycobacterium tuberculosis (strain ATCC 25618 / H37Rv) OX=83332 GN=drrA PE=1 SV=1	16.269	true	1	0	2.72	35818	20	1	1	1	1	1	1
40401	P9WQ99	amiA2	sp|P9WQ99|AMIA2_MYCTU Putative amidase AmiA2 OS=Mycobacterium tuberculosis (strain ATCC 25618 / H37Rv) OX=83332 GN=amiA2 PE=1 SV=1	16.23	true	1	0	1.86	50884	26	1	1	1	1	1	1
39548	I6YEL8	Rv2877c	tr|I6YEL8|I6YEL8_MYCTU Probable conserved integral membrane protein OS=Mycobacterium tuberculosis (strain ATCC 25618 / H37Rv) OX=83332 GN=Rv2877c PE=1 SV=1	16.109	true	1	0	3.14	29322	7	1	1	1	1	1	1
39843	P96810	Rv0133	tr|P96810|P96810_MYCTU GCN5-related N-acetyltransferase OS=Mycobacterium tuberculosis (strain ATCC 25618 / H37Rv) OX=83332 GN=Rv0133 PE=1 SV=1	16.067	true	1	0	3.48	22827	12	1	1	1	1	1	1
38738	P9WJN3	mshB	sp|P9WJN3|MSHB_MYCTU 1D-myo-inositol 2-acetamido-2-deoxy-alpha-D-glucopyranoside deacetylase OS=Mycobacterium tuberculosis (strain ATCC 25618 / H37Rv) OX=83332 GN=mshB PE=1 SV=1	16.044	true	1	0	4.95	31742	16	1	1	1	1	1	1
39333	P9WQC9	acyP	sp|P9WQC9|ACYP_MYCTU Acylphosphatase OS=Mycobacterium tuberculosis (strain ATCC 25618 / H37Rv) OX=83332 GN=acyP PE=1 SV=1	15.903	true	1	0	13.98	10206	6	1	1	1	1	1	1
39688	I6YBQ3	lrpA	tr|I6YBQ3|I6YBQ3_MYCTU Probable transcriptional regulatory protein LrpA (Lrp/AsnC-family) OS=Mycobacterium tuberculosis (strain ATCC 25618 / H37Rv) OX=83332 GN=lrpA PE=1 SV=1	15.751	true	1	0	5.33	16511	10	1	1	1	1	1	1
40178	P72041	lipE	tr|P72041|P72041_MYCTU Probable lipase LipE OS=Mycobacterium tuberculosis (strain ATCC 25618 / H37Rv) OX=83332 GN=lipE PE=1 SV=1	15.741	true	1	0	3.13	45274	26	1	1	1	1	2	2
38847	P9WKG1	ispH2	sp|P9WKG1|ISPH2_MYCTU 4-hydroxy-3-methylbut-2-enyl diphosphate reductase 2 OS=Mycobacterium tuberculosis (strain ATCC 25618 / H37Rv) OX=83332 GN=ispH2 PE=1 SV=1	15.676	true	1	0	4.48	36297	15	2	2	2	2	2	2
39332	P9WHJ7	rbfA	sp|P9WHJ7|RBFA_MYCTU Ribosome-binding factor A OS=Mycobacterium tuberculosis (strain ATCC 25618 / H37Rv) OX=83332 GN=rbfA PE=1 SV=1	15.611	true	1	0	3.83	18998	12	1	1	1	1	1	1
39218	O33361	Rv0516c	tr|O33361|O33361_MYCTU Possible anti-anti-sigma factor OS=Mycobacterium tuberculosis (strain ATCC 25618 / H37Rv) OX=83332 GN=Rv0516c PE=1 SV=3	15.547	true	1	0	10.13	16987	9	1	1	1	1	1	1
38748	P9WP71	ctaD	sp|P9WP71|COX1_MYCTU Probable cytochrome c oxidase subunit 1 OS=Mycobacterium tuberculosis (strain ATCC 25618 / H37Rv) OX=83332 GN=ctaD PE=1 SV=1	15.488	true	1	0	1.4	63673	12	1	1	1	1	1	1
39905	P9WQ07	apt	sp|P9WQ07|APT_MYCTU Adenine phosphoribosyltransferase OS=Mycobacterium tuberculosis (strain ATCC 25618 / H37Rv) OX=83332 GN=apt PE=1 SV=2	15.425	true	1	0	6.13	22040	15	1	1	1	1	1	1
39988	P9WKV1	Rv0485	sp|P9WKV1|Y485_MYCTU Transcriptional regulator Rv0485 OS=Mycobacterium tuberculosis (strain ATCC 25618 / H37Rv) OX=83332 GN=Rv0485 PE=1 SV=1	15.331	true	1	0	3.65	46099	22	1	1	1	1	1	1
39122	P9WQH3	mhpF	sp|P9WQH3|ACDH_MYCTU Acetaldehyde dehydrogenase OS=Mycobacterium tuberculosis (strain ATCC 25618 / H37Rv) OX=83332 GN=mhpF PE=1 SV=1	15.305	true	1	0	2.64	32009	17	1	1	1	1	1	1
39415	O33271	Rv1742	tr|O33271|O33271_MYCTU Uncharacterized protein OS=Mycobacterium tuberculosis (strain ATCC 25618 / H37Rv) OX=83332 GN=Rv1742 PE=1 SV=1	15.252	true	1	0	2.86	27702	16	1	1	1	1	1	1
40185	O53343	Rv3197	tr|O53343|O53343_MYCTU Probable conserved ATP-binding protein ABC transporter OS=Mycobacterium tuberculosis (strain ATCC 25618 / H37Rv) OX=83332 GN=Rv3197 PE=1 SV=1	15.144	true	1	0	4.25	49122	32	1	1	1	1	1	1
39586	P9WM37	Rv1289	sp|P9WM37|Y1289_MYCTU Uncharacterized protein Rv1289 OS=Mycobacterium tuberculosis (strain ATCC 25618 / H37Rv) OX=83332 GN=Rv1289 PE=1 SV=1	15.138	true	1	0	3.33	23550	13	1	1	1	1	1	1
38857	I6YGB1	mce4C	tr|I6YGB1|I6YGB1_MYCTU Mce-family protein Mce4C OS=Mycobacterium tuberculosis (strain ATCC 25618 / H37Rv) OX=83332 GN=mce4C PE=1 SV=1	15.126	true	1	0	3.08	38150	22	1	1	1	1	1	1
40372	O33321	Rv2779c	tr|O33321|O33321_MYCTU Possible transcriptional regulatory protein (Probably Lrp/AsnC-family) OS=Mycobacterium tuberculosis (strain ATCC 25618 / H37Rv) OX=83332 GN=Rv2779c PE=1 SV=3	14.931	true	1	0	4.47	19872	11	1	1	1	1	1	1
39015	P9WPP1	cyp125	sp|P9WPP1|CP125_MYCTU Steroid C26-monooxygenase OS=Mycobacterium tuberculosis (strain ATCC 25618 / H37Rv) OX=83332 GN=cyp125 PE=1 SV=1	14.9	true	1	0	2.31	48433	24	1	1	1	1	1	1
39561	I6XF60	Rv2731	tr|I6XF60|I6XF60_MYCTU Conserved alanine and arginine rich protein OS=Mycobacterium tuberculosis (strain ATCC 25618 / H37Rv) OX=83332 GN=Rv2731 PE=1 SV=1	14.891	true	1	0	2.89	49796	31	1	1	1	1	1	1
39915	P9WF83	vapC27	sp|P9WF83|VPC27_MYCTU Ribonuclease VapC27 OS=Mycobacterium tuberculosis (strain ATCC 25618 / H37Rv) OX=83332 GN=vapC27 PE=1 SV=1	14.89	true	1	0	7.3	14818	9	1	1	1	1	1	1
40288	O06806	Rv1773c	tr|O06806|O06806_MYCTU Probable transcriptional regulatory protein OS=Mycobacterium tuberculosis (strain ATCC 25618 / H37Rv) OX=83332 GN=Rv1773c PE=1 SV=1	14.848	true	1	0	6.45	26632	19	1	1	1	1	1	1
40121	P9WQ25	glgX	sp|P9WQ25|GLGX_MYCTU Glycogen operon protein GlgX homolog OS=Mycobacterium tuberculosis (strain ATCC 25618 / H37Rv) OX=83332 GN=glgX PE=1 SV=1	14.825	true	1	0	1.25	81081	33	1	1	1	1	1	1
39963	P9WJ73	Rv2179c	sp|P9WJ73|EXRBN_MYCTU 3'-5' exoribonuclease Rv2179c OS=Mycobacterium tuberculosis (strain ATCC 25618 / H37Rv) OX=83332 GN=Rv2179c PE=1 SV=1	14.806	true	1	0	4.76	19520	9	1	1	1	1	1	1
39313	P9WI67	pknJ	sp|P9WI67|PKNJ_MYCTU Serine/threonine-protein kinase PknJ OS=Mycobacterium tuberculosis (strain ATCC 25618 / H37Rv) OX=83332 GN=pknJ PE=1 SV=1	14.75	true	1	0	2.04	61595	25	1	1	1	1	1	1
39069	P9WJH1	nuoB	sp|P9WJH1|NUOB_MYCTU NADH-quinone oxidoreductase subunit B OS=Mycobacterium tuberculosis (strain ATCC 25618 / H37Rv) OX=83332 GN=nuoB PE=1 SV=1	14.744	true	1	0	5.43	20219	11	1	1	1	1	1	1
39847	P9WFA5	vapC11	sp|P9WFA5|VPC11_MYCTU Ribonuclease VapC11 OS=Mycobacterium tuberculosis (strain ATCC 25618 / H37Rv) OX=83332 GN=vapC11 PE=1 SV=1	14.684	true	1	0	8.21	14651	10	1	1	1	1	1	1
39208	P9WPG5	pgsA2	sp|P9WPG5|CRLS_MYCTU Putative cardiolipin synthase OS=Mycobacterium tuberculosis (strain ATCC 25618 / H37Rv) OX=83332 GN=pgsA2 PE=1 SV=1	14.656	true	1	0	5.26	22911	8	1	1	1	1	1	1
39817	L0T2Q9	yrbE1B	tr|L0T2Q9|L0T2Q9_MYCTU Conserved integral membrane protein YrbE1B OS=Mycobacterium tuberculosis (strain ATCC 25618 / H37Rv) OX=83332 GN=yrbE1B PE=1 SV=1	14.606	true	1	0	3.11	30281	8	1	1	1	1	1	1
40212	P9WL83	Rv2576c	sp|P9WL83|Y2576_MYCTU Uncharacterized protein Rv2576c OS=Mycobacterium tuberculosis (strain ATCC 25618 / H37Rv) OX=83332 GN=Rv2576c PE=1 SV=1	14.515	true	1	0	11.69	15793	5	1	1	1	1	1	1
39195	P9WI55	ppa	sp|P9WI55|IPYR_MYCTU Inorganic pyrophosphatase OS=Mycobacterium tuberculosis (strain ATCC 25618 / H37Rv) OX=83332 GN=ppa PE=1 SV=1	14.394	true	1	0	6.79	18329	10	1	1	1	1	2	2
39020	I6YCQ4	ephE	tr|I6YCQ4|I6YCQ4_MYCTU Possible epoxide hydrolase EphE (Epoxide hydratase) (Arene-oxide hydratase) OS=Mycobacterium tuberculosis (strain ATCC 25618 / H37Rv) OX=83332 GN=ephE PE=1 SV=1	14.319	true	1	0	2.75	36334	21	1	1	1	1	1	1
39314	P9WJT9	mmpL11	sp|P9WJT9|MMPLB_MYCTU Heme uptake protein MmpL11 OS=Mycobacterium tuberculosis (strain ATCC 25618 / H37Rv) OX=83332 GN=mmpL11 PE=1 SV=1	14.319	true	1	0	1.04	103502	44	1	1	1	1	1	1
40353	P9WIS1	bkdB	sp|P9WIS1|BKDB_MYCTU 3-methyl-2-oxobutanoate dehydrogenase subunit beta OS=Mycobacterium tuberculosis (strain ATCC 25618 / H37Rv) OX=83332 GN=bkdB PE=1 SV=1	14.236	true	1	0	3.16	38064	20	1	1	1	1	1	1
39559	I6YCP0	Rv3651	tr|I6YCP0|I6YCP0_MYCTU Uncharacterized protein OS=Mycobacterium tuberculosis (strain ATCC 25618 / H37Rv) OX=83332 GN=Rv3651 PE=1 SV=1	14.075	true	1	0	3.48	37967	27	1	1	1	1	1	1
40249	P9WN19	gltD	sp|P9WN19|GLTD_MYCTU Glutamate synthase [NADPH] small chain OS=Mycobacterium tuberculosis (strain ATCC 25618 / H37Rv) OX=83332 GN=gltD PE=1 SV=1	14.038	true	1	0	1.43	53452	30	1	1	1	1	1	1
39059	O06543	mcr	sp|O06543|AMACR_MYCTU Alpha-methylacyl-CoA racemase OS=Mycobacterium tuberculosis (strain ATCC 25618 / H37Rv) OX=83332 GN=mcr PE=1 SV=3	14.019	true	1	0	3.33	38685	18	1	1	1	1	1	1
39789	O05900	Rv0907	tr|O05900|O05900_MYCTU Conserved protein OS=Mycobacterium tuberculosis (strain ATCC 25618 / H37Rv) OX=83332 GN=Rv0907 PE=1 SV=2	13.967	true	1	0	1.5	56736	25	1	1	1	1	1	1
39351	P9WFV5	hisS	sp|P9WFV5|SYH_MYCTU Histidine--tRNA ligase OS=Mycobacterium tuberculosis (strain ATCC 25618 / H37Rv) OX=83332 GN=hisS PE=1 SV=1	13.951	true	1	0	1.89	45149	28	1	1	1	1	1	1
38746	O53329	Rv3179	tr|O53329|O53329_MYCTU Conserved protein OS=Mycobacterium tuberculosis (strain ATCC 25618 / H37Rv) OX=83332 GN=Rv3179 PE=1 SV=3	13.909	true	1	0	2.33	48053	30	1	1	1	1	1	1
38713	P9WFZ3	trkA	sp|P9WFZ3|TRKA_MYCTU Trk system potassium uptake protein TrkA OS=Mycobacterium tuberculosis (strain ATCC 25618 / H37Rv) OX=83332 GN=trkA PE=1 SV=1	13.887	true	1	0	4.09	23947	12	1	1	1	1	1	1
39799	P9WKB5	Rv2285	sp|P9WKB5|Y2285_MYCTU Putative diacyglycerol O-acyltransferase Rv2285 OS=Mycobacterium tuberculosis (strain ATCC 25618 / H37Rv) OX=83332 GN=Rv2285 PE=1 SV=1	13.772	true	1	0	3.15	47707	28	1	1	1	1	2	2
40151	P96273	xthA	tr|P96273|P96273_MYCTU Exodeoxyribonuclease III OS=Mycobacterium tuberculosis (strain ATCC 25618 / H37Rv) OX=83332 GN=xthA PE=1 SV=1	13.64	true	1	0	2.75	32108	17	1	1	1	1	1	1
38692	I6Y3V5	fadE30	tr|I6Y3V5|I6Y3V5_MYCTU Probable acyl-CoA dehydrogenase FadE30 OS=Mycobacterium tuberculosis (strain ATCC 25618 / H37Rv) OX=83332 GN=fadE30 PE=1 SV=1	13.597	true	1	0	3.38	42732	26	1	1	1	1	1	1
39566	O33206	Rv1707	tr|O33206|O33206_MYCTU Probable conserved transmembrane protein OS=Mycobacterium tuberculosis (strain ATCC 25618 / H37Rv) OX=83332 GN=Rv1707 PE=1 SV=1	13.572	true	1	0	1.65	51203	15	1	1	1	1	1	1
40128	P9WMZ7	aftC	sp|P9WMZ7|AFTC_MYCTU Alpha-(1->3)-arabinofuranosyltransferase OS=Mycobacterium tuberculosis (strain ATCC 25618 / H37Rv) OX=83332 GN=aftC PE=1 SV=1	13.569	true	1	0	2.08	48915	19	1	1	1	1	1	1
39026	P9WNP3	htdZ	sp|P9WNP3|HTDZ_MYCTU 3-hydroxyacyl-thioester dehydratase Z OS=Mycobacterium tuberculosis (strain ATCC 25618 / H37Rv) OX=83332 GN=htdZ PE=1 SV=1	13.512	true	1	0	6.62	16007	6	1	1	1	1	1	1
38898	P9WGF9	Rv1276c	sp|P9WGF9|Y1276_MYCTU Uncharacterized protein Rv1276c OS=Mycobacterium tuberculosis (strain ATCC 25618 / H37Rv) OX=83332 GN=Rv1276c PE=1 SV=1	13.446	true	1	0	6.33	16462	7	1	1	1	1	1	1
38559	P9WKH5	Rv0795	sp|P9WKH5|YIA4_MYCTU Insertion element IS6110 uncharacterized 12.0 kDa protein OS=Mycobacterium tuberculosis (strain ATCC 25618 / H37Rv) OX=83332 GN=Rv0795 PE=1 SV=1	13.419	true	1	0	13.89	12005	10	1	1	1	1	2	2
39621	P9WP07	Rv2637	sp|P9WP07|Y2637_MYCTU Uncharacterized membrane protein Rv2637 OS=Mycobacterium tuberculosis (strain ATCC 25618 / H37Rv) OX=83332 GN=Rv2637 PE=1 SV=1	13.386	true	1	0	3.67	23003	8	1	1	1	1	1	1
38478	P9WQ61	fadD22	sp|P9WQ61|FAA22_MYCTU p-hydroxybenzoic acid--AMP ligase FadD22 OS=Mycobacterium tuberculosis (strain ATCC 25618 / H37Rv) OX=83332 GN=fadD22 PE=1 SV=1	13.305	true	1	0	1.13	75198	35	1	1	1	1	1	1
38747	I6X5I7	cysG	tr|I6X5I7|I6X5I7_MYCTU SUMT OS=Mycobacterium tuberculosis (strain ATCC 25618 / H37Rv) OX=83332 GN=cysG PE=1 SV=1	13.287	true	1	0	5.19	41970	13	1	1	1	1	1	1
38684	P96826	Rv0149	tr|P96826|P96826_MYCTU Possible quinone oxidoreductase (NADPH:quinone oxidoreductase) (Zeta-crystallin) OS=Mycobacterium tuberculosis (strain ATCC 25618 / H37Rv) OX=83332 GN=Rv0149 PE=1 SV=1	13.165	true	1	0	2.17	33278	15	1	1	1	1	1	1
40207	O06311	Rv0361	tr|O06311|O06311_MYCTU Probable conserved membrane protein OS=Mycobacterium tuberculosis (strain ATCC 25618 / H37Rv) OX=83332 GN=Rv0361 PE=1 SV=1	13.135	true	1	0	2.55	29982	16	1	1	1	1	1	1
38563	O69668	egtE	sp|O69668|EGTE_MYCTU Probable hercynylcysteine sulfoxide lyase OS=Mycobacterium tuberculosis (strain ATCC 25618 / H37Rv) OX=83332 GN=egtE PE=1 SV=3	13.133	true	1	0	2.56	40446	21	1	1	1	1	1	1
39381	P9WMA9	Rv0079	sp|P9WMA9|DATIN_MYCTU Dormancy associated translation inhibitor OS=Mycobacterium tuberculosis (strain ATCC 25618 / H37Rv) OX=83332 GN=Rv0079 PE=1 SV=1	13.091	true	1	0	4.03	29507	15	1	1	1	1	2	2
40155	O05582	Rv0999	tr|O05582|O05582_MYCTU DUF5642 domain-containing protein OS=Mycobacterium tuberculosis (strain ATCC 25618 / H37Rv) OX=83332 GN=Rv0999 PE=1 SV=1	13.072	true	1	0	4.37	25970	13	1	1	1	1	1	1
39057	P9WJA3	hrp1	sp|P9WJA3|HRP1_MYCTU Hypoxic response protein 1 OS=Mycobacterium tuberculosis (strain ATCC 25618 / H37Rv) OX=83332 GN=hrp1 PE=1 SV=1	13.01	true	1	0	6.29	15518	9	1	1	1	1	1	1
39442	P9WKN3	Rv0955	sp|P9WKN3|Y955_MYCTU Uncharacterized protein Rv0955 OS=Mycobacterium tuberculosis (strain ATCC 25618 / H37Rv) OX=83332 GN=Rv0955 PE=1 SV=1	12.988	true	1	0	2.64	46089	8	1	1	1	1	2	2
39398	P9WFQ5	Rv2851c	sp|P9WFQ5|Y2851_MYCTU UPF0039 protein Rv2851c OS=Mycobacterium tuberculosis (strain ATCC 25618 / H37Rv) OX=83332 GN=Rv2851c PE=1 SV=1	12.981	true	1	0	4.49	17670	11	1	1	1	1	1	1
39255	O53504	Rv2170	tr|O53504|O53504_MYCTU GCN5-related N-acetyltransferase OS=Mycobacterium tuberculosis (strain ATCC 25618 / H37Rv) OX=83332 GN=Rv2170 PE=1 SV=1	12.979	true	1	0	3.4	22944	10	1	1	1	1	1	1
39336	P9WJN7	mrp	sp|P9WJN7|APBC_MYCTU Iron-sulfur cluster carrier protein OS=Mycobacterium tuberculosis (strain ATCC 25618 / H37Rv) OX=83332 GN=mrp PE=1 SV=1	12.949	true	1	0	5.51	40084	19	2	2	2	2	4	4
38806	P71778	lipL	sp|P71778|LIPL_MYCTU Esterase/beta-lactamase LipL OS=Mycobacterium tuberculosis (strain ATCC 25618 / H37Rv) OX=83332 GN=lipL PE=1 SV=2	12.942	true	1	0	1.86	45816	24	1	1	1	1	1	1
39739	O33230	hflX	tr|O33230|O33230_MYCTU GTPase HflX OS=Mycobacterium tuberculosis (strain ATCC 25618 / H37Rv) OX=83332 GN=hflX PE=1 SV=1	12.903	true	1	0	2.02	53328	27	1	1	1	1	1	1
38819	P95147	Rv1868	tr|P95147|P95147_MYCTU NAD(P)-bd_dom domain-containing protein OS=Mycobacterium tuberculosis (strain ATCC 25618 / H37Rv) OX=83332 GN=Rv1868 PE=1 SV=2	12.866	true	1	0	1.86	74397	35	1	1	1	1	1	1
38579	P9WKU3	Rv0497	sp|P9WKU3|Y497_MYCTU Uncharacterized protein Rv0497 OS=Mycobacterium tuberculosis (strain ATCC 25618 / H37Rv) OX=83332 GN=Rv0497 PE=1 SV=1	12.845	true	1	0	3.23	33092	16	1	1	1	1	1	1
38744	P9WHB9	rplW	sp|P9WHB9|RL23_MYCTU 50S ribosomal protein L23 OS=Mycobacterium tuberculosis (strain ATCC 25618 / H37Rv) OX=83332 GN=rplW PE=1 SV=1	12.791	true	1	0	18	10958	6	2	2	2	2	2	2
39511	P9WH21	Rv3818	sp|P9WH21|Y3818_MYCTU Putative Rieske 2Fe-2S iron-sulfur protein Rv3818 OS=Mycobacterium tuberculosis (strain ATCC 25618 / H37Rv) OX=83332 GN=Rv3818 PE=1 SV=1	12.734	true	1	0	2.13	57647	20	1	1	1	1	1	1
39185	O53531	Rv2257c	tr|O53531|O53531_MYCTU Conserved protein OS=Mycobacterium tuberculosis (strain ATCC 25618 / H37Rv) OX=83332 GN=Rv2257c PE=1 SV=1	12.663	true	1	0	2.94	28385	12	1	1	1	1	1	1
38519	P9WFH1	Rv3399	sp|P9WFH1|Y3399_MYCTU Putative S-adenosyl-L-methionine-dependent methyltransferase Rv3399 OS=Mycobacterium tuberculosis (strain ATCC 25618 / H37Rv) OX=83332 GN=Rv3399 PE=1 SV=2	12.542	true	2	0	2.3	38140	23	1	1	1	1	1	1
38605	I6YAV3	Rv3005c	tr|I6YAV3|I6YAV3_MYCTU Uncharacterized protein OS=Mycobacterium tuberculosis (strain ATCC 25618 / H37Rv) OX=83332 GN=Rv3005c PE=1 SV=1	12.445	true	1	0	2.51	28860	9	1	1	1	1	1	1
38918	P9WMP7	hemA	sp|P9WMP7|HEM1_MYCTU Glutamyl-tRNA reductase OS=Mycobacterium tuberculosis (strain ATCC 25618 / H37Rv) OX=83332 GN=hemA PE=1 SV=1	12.336	true	1	0	2.78	49361	22	1	1	1	1	1	1
39944	P9WNA3	ftsK	sp|P9WNA3|FTSK_MYCTU DNA translocase FtsK OS=Mycobacterium tuberculosis (strain ATCC 25618 / H37Rv) OX=83332 GN=ftsK PE=1 SV=1	12.331	true	1	0	1.2	88887	47	1	1	1	1	1	1
38767	P9WJY3	Rv1410c	sp|P9WJY3|MFS55_MYCTU Probable triacylglyceride transporter Rv1410c OS=Mycobacterium tuberculosis (strain ATCC 25618 / H37Rv) OX=83332 GN=Rv1410c PE=1 SV=1	12.135	true	1	0	1.93	54689	15	1	1	1	1	1	1
39583	P9WNH1	bpoC	sp|P9WNH1|BPOC_MYCTU Putative non-heme bromoperoxidase BpoC OS=Mycobacterium tuberculosis (strain ATCC 25618 / H37Rv) OX=83332 GN=bpoC PE=1 SV=1	12.109	true	1	0	2.67	28381	13	1	1	1	1	1	1
38891	O53857	narS	sp|O53857|NARS_MYCTU Sensor histidine kinase NarS OS=Mycobacterium tuberculosis (strain ATCC 25618 / H37Rv) OX=83332 GN=narS PE=1 SV=3	12.069	true	1	0	2.82	45784	25	1	1	1	1	1	1
39797	P9WQH1	ackA	sp|P9WQH1|ACKA_MYCTU Acetate kinase OS=Mycobacterium tuberculosis (strain ATCC 25618 / H37Rv) OX=83332 GN=ackA PE=1 SV=1	12.015	true	1	0	1.82	41318	21	1	1	1	1	1	1
39828	P9WQ57	fadD30	sp|P9WQ57|FAA30_MYCTU Long-chain-fatty-acid--AMP ligase FadD30 OS=Mycobacterium tuberculosis (strain ATCC 25618 / H37Rv) OX=83332 GN=fadD30 PE=1 SV=1	11.985	true	1	0	1.88	63843	30	1	1	1	1	1	1
39079	O50430	TB8.4	tr|O50430|O50430_MYCTU Low molecular weight T-cell antigen TB8.4 OS=Mycobacterium tuberculosis (strain ATCC 25618 / H37Rv) OX=83332 GN=TB8.4 PE=1 SV=1	11.926	true	1	0	9.09	10881	2	1	1	1	1	1	1
38562	O53493	ppm1	sp|O53493|PPMNT_MYCTU Bifunctional apolipoprotein N-acyltransferase/polyprenol monophosphomannose synthase OS=Mycobacterium tuberculosis (strain ATCC 25618 / H37Rv) OX=83332 GN=ppm1 PE=1 SV=1	11.908	true	1	0	1.26	93824	41	1	1	1	1	1	1
40309	P71990	Rv1732c	tr|P71990|P71990_MYCTU Conserved protein OS=Mycobacterium tuberculosis (strain ATCC 25618 / H37Rv) OX=83332 GN=Rv1732c PE=1 SV=1	11.896	true	1	0	5.49	19399	7	1	1	1	1	1	1
39073	P9WF31	xseA	sp|P9WF31|EX7L_MYCTU Exodeoxyribonuclease 7 large subunit OS=Mycobacterium tuberculosis (strain ATCC 25618 / H37Rv) OX=83332 GN=xseA PE=1 SV=1	11.876	true	1	0	2.17	44628	32	1	1	1	1	1	1
38735	P9WKU9	Rv0487	sp|P9WKU9|Y487_MYCTU Uncharacterized protein Rv0487 OS=Mycobacterium tuberculosis (strain ATCC 25618 / H37Rv) OX=83332 GN=Rv0487 PE=1 SV=1	11.628	true	1	0	7.1	20717	9	1	1	1	1	1	1
39455	P95198	Rv0390	tr|P95198|P95198_MYCTU Conserved protein OS=Mycobacterium tuberculosis (strain ATCC 25618 / H37Rv) OX=83332 GN=Rv0390 PE=1 SV=2	11.526	true	1	0	8.57	15392	9	1	1	1	1	2	2
38745	P71838	Rv0785	sp|P71838|Y0785_MYCTU KsdD-like steroid dehydrogenase Rv0785 OS=Mycobacterium tuberculosis (strain ATCC 25618 / H37Rv) OX=83332 GN=Rv0785 PE=1 SV=2	11.506	true	1	0	1.77	61252	31	1	1	1	1	1	1
39678	P9WPG9	cdh	sp|P9WPG9|CDH_MYCTU Probable CDP-diacylglycerol pyrophosphatase OS=Mycobacterium tuberculosis (strain ATCC 25618 / H37Rv) OX=83332 GN=cdh PE=1 SV=1	11.469	true	1	0	3.46	28608	13	1	1	1	1	1	1
39062	P9WG39	ilvG	sp|P9WG39|ILVG_MYCTU Acetolactate synthase large subunit IlvG OS=Mycobacterium tuberculosis (strain ATCC 25618 / H37Rv) OX=83332 GN=ilvG PE=1 SV=1	10.375	true	1	0	1.83	57521	22	1	1	1	1	1	1

## Sheet: Protein set Ch S+C+
protein_set_id	accession	gene_name	description	protein_set_score	is_validated	#sameset_protein_matches	#subset_protein_matches	coverage	MW	#observable_peptides	#sequences	#specific_sequences	#peptides	#specific_peptides	spectral_count	specific_spectral_count
41902	P9WPE5	groS	sp|P9WPE5|CH10_MYCTU 10 kDa chaperonin OS=Mycobacterium tuberculosis (strain ATCC 25618 / H37Rv) OX=83332 GN=groS PE=1 SV=1	373.321	true	1	0	73	10804	7	7	7	7	7	37	37
41852	P9WHH9	lpdC	sp|P9WHH9|DLDH_MYCTU Dihydrolipoyl dehydrogenase OS=Mycobacterium tuberculosis (strain ATCC 25618 / H37Rv) OX=83332 GN=lpdC PE=1 SV=1	371.274	true	1	0	27.8017	49238	24	9	9	9	9	27	27
41747	P9WGV3	ahcY	sp|P9WGV3|SAHH_MYCTU Adenosylhomocysteinase OS=Mycobacterium tuberculosis (strain ATCC 25618 / H37Rv) OX=83332 GN=ahcY PE=1 SV=1	366.537	true	1	0	24.0404	54323	28	9	9	9	9	24	24
41905	P9WN39	glnA1	sp|P9WN39|GLN1B_MYCTU Glutamine synthetase OS=Mycobacterium tuberculosis (strain ATCC 25618 / H37Rv) OX=83332 GN=glnA1 PE=1 SV=1	360.726	true	1	0	24.6862	53569	22	7	7	7	7	22	22
41847	P9WPE7	groEL2	sp|P9WPE7|CH602_MYCTU 60 kDa chaperonin 2 OS=Mycobacterium tuberculosis (strain ATCC 25618 / H37Rv) OX=83332 GN=groEL2 PE=1 SV=1	230.5	true	1	0	15.7407	56725	30	5	5	5	5	9	9
41756	P9WGE7	sodB	sp|P9WGE7|SODF_MYCTU Superoxide dismutase [Fe] OS=Mycobacterium tuberculosis (strain ATCC 25618 / H37Rv) OX=83332 GN=sodB PE=1 SV=1	172.425	true	1	0	42.9952	23033	9	4	4	4	4	18	18
41975	P9WNN1	tuf	sp|P9WNN1|EFTU_MYCTU Elongation factor Tu OS=Mycobacterium tuberculosis (strain ATCC 25618 / H37Rv) OX=83332 GN=tuf PE=1 SV=1	151.421	true	1	0	18.6869	43593	25	5	5	5	5	11	11
41933	P9WG67	trxA	sp|P9WG67|THIO_MYCTU Thioredoxin OS=Mycobacterium tuberculosis (strain ATCC 25618 / H37Rv) OX=83332 GN=trxA PE=1 SV=1	113.428	true	1	0	32.7586	12544	9	3	3	3	3	4	4
41715	P9WGU1	pstS1	sp|P9WGU1|PSTS1_MYCTU Phosphate-binding protein PstS 1 OS=Mycobacterium tuberculosis (strain ATCC 25618 / H37Rv) OX=83332 GN=pstS1 PE=1 SV=1	97.052	true	1	0	8.55615	38243	9	2	2	2	2	6	6
41935	P9WN69	pgi	sp|P9WN69|G6PI_MYCTU Glucose-6-phosphate isomerase OS=Mycobacterium tuberculosis (strain ATCC 25618 / H37Rv) OX=83332 GN=pgi PE=1 SV=1	56.64	true	1	0	3.9783	59974	25	2	2	2	2	2	2
41988	P9WNG9	etfA	sp|P9WNG9|ETFA_MYCTU Electron transfer flavoprotein subunit alpha OS=Mycobacterium tuberculosis (strain ATCC 25618 / H37Rv) OX=83332 GN=etfA PE=1 SV=1	50.91	true	1	0	7.2327	31690	17	1	1	1	1	5	5
41898	P9WNF3	mpt83	sp|P9WNF3|MP83_MYCTU Cell surface glycolipoprotein MPT83 OS=Mycobacterium tuberculosis (strain ATCC 25618 / H37Rv) OX=83332 GN=mpt83 PE=1 SV=1	42.866	true	1	0	8.63636	22070	8	1	1	1	1	1	1
41920	P71590	fhaA	sp|P71590|FHAA_MYCTU FHA domain-containing protein FhaA OS=Mycobacterium tuberculosis (strain ATCC 25618 / H37Rv) OX=83332 GN=fhaA PE=1 SV=1	37.81	true	1	0	1.70778	56879	31	1	1	1	1	5	5
41833	P9WNF5	mpt70	sp|P9WNF5|MP70_MYCTU Immunogenic protein MPT70 OS=Mycobacterium tuberculosis (strain ATCC 25618 / H37Rv) OX=83332 GN=mpt70 PE=1 SV=1	35.05	true	1	0	5.18135	19072	4	1	1	1	1	4	4
41858	P9WJA9	garA	sp|P9WJA9|GARA_MYCTU Glycogen accumulation regulator GarA OS=Mycobacterium tuberculosis (strain ATCC 25618 / H37Rv) OX=83332 GN=garA PE=1 SV=1	33.381	true	1	0	7.40741	17251	9	1	1	1	1	3	3
41855	P9WMK1	hspX	sp|P9WMK1|ACR_MYCTU Alpha-crystallin OS=Mycobacterium tuberculosis (strain ATCC 25618 / H37Rv) OX=83332 GN=hspX PE=1 SV=1	29.3	true	1	0	11.8056	16227	10	1	1	1	1	1	1
41991	I6XY36	Rv1498A	tr|I6XY36|I6XY36_MYCTU Conserved protein OS=Mycobacterium tuberculosis (strain ATCC 25618 / H37Rv) OX=83332 GN=Rv1498A PE=1 SV=1	28.213	true	1	0	15.7143	7628	5	1	1	1	1	4	4
42000	P9WK55	lprA	sp|P9WK55|LPRA_MYCTU Lipoprotein LprA OS=Mycobacterium tuberculosis (strain ATCC 25618 / H37Rv) OX=83332 GN=lprA PE=1 SV=1	27.496	true	1	0	4.5082	24873	12	1	1	1	1	1	1
41880	P9WQB1	ald	sp|P9WQB1|DHA_MYCTU Alanine dehydrogenase OS=Mycobacterium tuberculosis (strain ATCC 25618 / H37Rv) OX=83332 GN=ald PE=1 SV=1	26.821	true	1	0	3.50404	38713	19	1	1	1	1	1	1
41885	P9WND5	lldD	sp|P9WND5|LLDD_MYCTU Putative L-lactate dehydrogenase OS=Mycobacterium tuberculosis (strain ATCC 25618 / H37Rv) OX=83332 GN=lldD PE=1 SV=1	26.437	true	1	0	2.657	45341	26	1	1	1	1	2	2
41927	P9WMJ9	dnaK	sp|P9WMJ9|DNAK_MYCTU Chaperone protein DnaK OS=Mycobacterium tuberculosis (strain ATCC 25618 / H37Rv) OX=83332 GN=dnaK PE=1 SV=1	23.684	true	1	0	1.92	66831	34	1	1	1	1	1	1
41899	P9WNQ3	eccD3	sp|P9WNQ3|ECCD3_MYCTU ESX-3 secretion system protein EccD3 OS=Mycobacterium tuberculosis (strain ATCC 25618 / H37Rv) OX=83332 GN=eccD3 PE=1 SV=1	23.642	true	1	0	1.48305	47943	16	1	1	1	1	1	1
41751	P9WGD5	ssb	sp|P9WGD5|SSB_MYCTU Single-stranded DNA-binding protein OS=Mycobacterium tuberculosis (strain ATCC 25618 / H37Rv) OX=83332 GN=ssb PE=1 SV=1	21.054	true	1	0	7.31707	17353	8	1	1	1	1	1	1
