# Supplementary material for: A Mycobacterium tuberculosis fingerprint in human breath allows tuberculosis detection
Source: Nat Commun. 2022 Dec 14;13:7751. doi: 10.1038/s41467-022-35453-5 (PMC9751131; doi:10.1038/s41467-022-35453-5)
Supplement: Supplementary file 4 — Supplementary Data 2 [file 41467_2022_35453_MOESM4_ESM.xlsx]

## Sheet:  All Mtb proteins quantified
				Ad S+					Ad healthy					Ch S+C+					Ch healthy					Ad pneumo						Ad S+					Ad healthy					Ch S+C+					Ch healthy
Accession	Label	Id	Gene_name	Identification_type_EBC1	Identification_type_EBC11	Identification_type_EBC3	Identification_type_EBC6	Identification_type_EBC8	Identification_type_A5	Identification_type_A6	Identification_type_A7	Identification_type_A8	Identification_type_A9	Identification_type_ChT01	Identification_type_ChT02	Identification_type_ChT03	Identification_type_ChT04	Identification_type_ChT05	Identification_type_Ch5	Identification_type_Ch6	Identification_type_Ch7	Identification_type_Ch8	Identification_type_Ch9	Identification_type_N1	Identification_type_N2	Identification_type_N3	Identification_type_N4	Identification_type_N5	Specific_peptides	Intensity_EBC1	Intensity_EBC11	Intensity_EBC3	Intensity_EBC6	Intensity_EBC8	Intensity_A5	Intensity_A6	Intensity_A7	Intensity_A8	Intensity_A9	Intensity_ChT01	Intensity_ChT02	Intensity_ChT03	Intensity_ChT04	Intensity_ChT05	Intensity_Ch5	Intensity_Ch6	Intensity_Ch7	Intensity_Ch8	Intensity_Ch9
A0A089QRB9	msl3	24973	msl3	By matching	By MS/MS	By matching	By MS/MS	By MS/MS	By matching	By matching	By matching	By matching	By matching	By matching	By matching	By matching	By matching	By matching	By matching	By matching	By matching	By matching	By matching	By matching	By matching	By matching	By matching	By matching	5	52039.3	526368	187187	140833	596510
A0A0N6WYQ3	katG	24809	katG	By MS/MS	By MS/MS	By MS/MS	By MS/MS	By MS/MS	By matching	By matching	By matching	By matching	By matching	By matching	By matching	By matching	By matching	By matching	By matching	By matching	By matching	By matching	By matching	By matching	By matching	By matching	By matching	By matching	167	10465908	168362816	39065220	41691968	160911184
A5YKM2	ppk1	26033	ppk1	By matching	By MS/MS	By matching	By MS/MS	By MS/MS	By matching	By matching	By matching	By matching	By matching	By matching	By matching	By matching	By matching	By matching	By matching	By matching	By matching	By matching	By matching	By matching	By matching	By matching	By matching	By matching	18	135236	7.73505e+06	636414	1.15494e+06	7.37959e+06
B5TV88	cfp-10	25139	cfp-10	By MS/MS	By MS/MS	By MS/MS	By MS/MS	By MS/MS	By matching	By matching	By matching	By matching	By matching	By matching	By matching	By matching	By matching	By matching	By matching	By matching	By matching	By matching	By matching	By matching	By matching	By matching	By matching	By matching	93	13085541	252952304	61923604	51689704	403358656
B5TV89	esat-6	25693	esat-6	By matching	By MS/MS	By matching	By MS/MS	By MS/MS	By matching	By matching	By matching	By matching	By matching	By matching	By matching	By matching	By matching	By matching	By matching	By matching	By matching	By matching	By matching	By matching	By matching	By matching	By matching	By matching	7	305634	5.00535e+06	887452	1.05695e+06	4224566
D9HNS7	dop	25122	dop	By matching	By MS/MS	By MS/MS	By matching	By MS/MS	By matching	By matching	By matching	By matching	By matching	By matching	By matching	By matching	By matching	By matching	By matching	By matching	By matching	By matching	By matching	By matching	By matching	By matching	By matching	By matching	3		1.09302e+06	90402.9	157644	1.50338e+06
I6WYY7	hadB	26498	hadB	By matching	By MS/MS	By MS/MS	By MS/MS	By MS/MS	By matching	By matching	By matching	By matching	By matching	By matching	By matching	By matching	By matching	By matching	By matching	By matching	By matching	By matching	By matching	By matching	By matching	By matching	By matching	By matching	14	377886	5965582	1658021	1.64144e+06	5961377
I6WZ30	Rv0679c	26490	Rv0679c	By matching	By MS/MS	By matching	By MS/MS	By MS/MS	By matching	By matching	By matching	By matching	By matching	By matching	By matching	By matching	By matching	By matching	By matching	By matching	By matching	By matching	By matching	By matching	By matching	By matching	By matching	By matching	3	232382	629877	312431	246276	310610
I6WZG6	cfp29	25425	cfp29	By matching	By MS/MS	By MS/MS	By MS/MS	By MS/MS	By matching	By matching	By matching	By matching	By matching	By matching	By matching	By matching	By matching	By matching	By matching	By matching	By matching	By matching	By matching	By matching	By matching	By matching	By matching	By matching	17	99505.1	13032675	469184	1.71974e+06	11318549
I6X654	fadE22	25379	fadE22	By matching	By MS/MS	By MS/MS	By MS/MS	By MS/MS	By matching	By matching	By matching	By matching	By matching	By matching	By matching	By matching	By matching	By matching	By matching	By matching	By matching	By matching	By matching	By matching	By matching	By matching	By matching	By matching	21	131921	7.4623e+06	803322	1.46446e+06	7.02407e+06
I6X7D4	Rv3463	24998	Rv3463	By matching	By MS/MS	By MS/MS	By MS/MS	By MS/MS	By matching	By matching	By matching	By matching	By matching	By matching	By matching	By matching	By matching	By matching	By matching	By matching	By matching	By matching	By matching	By matching	By matching	By matching	By matching	By matching	19	171215	8639844	1.91054e+06	1.87227e+06	8969339
I6X7X3	lpqG	24988	lpqG	By matching	By MS/MS	By matching	By MS/MS	By MS/MS	By matching	By matching	By matching	By matching	By matching	By matching	By matching	By matching	By matching	By matching	By matching	By matching	By matching	By matching	By matching	By matching	By matching	By matching	By matching	By matching	6		2385265	273669	545689	1.95687e+06
I6X831	Rv3688c	25349	Rv3688c	By matching	By MS/MS	By MS/MS	By MS/MS	By MS/MS	By matching	By matching	By matching	By matching	By matching	By matching	By matching	By matching	By matching	By matching	By matching	By matching	By matching	By matching	By matching	By matching	By matching	By matching	By matching	By matching	9	128787	4969391	90796.6	820999	2.49794e+06
I6X8D2	pks13	26346	pks13	By MS/MS	By MS/MS	By MS/MS	By MS/MS	By MS/MS	By matching	By matching	By matching	By matching	By matching	By matching	By matching	By matching	By matching	By matching	By matching	By matching	By matching	By matching	By matching	By matching	By matching	By matching	By matching	By matching	146	2.08118e+06	80036288	15954949	21117290	73115784
I6X9Y7	Rv0854	25869	Rv0854	By matching	By MS/MS	By MS/MS	By MS/MS	By MS/MS	By matching	By matching	By matching	By matching	By matching	By matching	By matching	By matching	By matching	By matching	By matching	By matching	By matching	By matching	By matching	By matching	By matching	By matching	By matching	By matching	5	56946.6	2648110	184075	232018	3.38162e+06
I6XEI0	Rv2520c	25709	Rv2520c	By matching	By MS/MS	By matching	By MS/MS	By MS/MS	By matching	By matching	By matching	By matching	By matching	By matching	By matching	By matching	By matching	By matching	By matching	By matching	By matching	By matching	By matching	By matching	By matching	By matching	By matching	By matching	7		1.02778e+06	135987	647480	1.37788e+06
I6XEI5	Rv2525c	26696	Rv2525c	By matching	By MS/MS	By MS/MS	By matching	By MS/MS	By matching	By matching	By matching	By matching	By matching	By matching	By matching	By matching	By matching	By matching	By matching	By matching	By matching	By matching	By matching	By matching	By matching	By matching	By matching	By matching	4		3.64706e+06	675986	66448.8	4.10451e+06
I6XF52	Rv2721c	26782	Rv2721c	By MS/MS	By MS/MS	By MS/MS	By MS/MS	By MS/MS	By matching	By matching	By matching	By matching	By matching	By matching	By matching	By matching	By matching	By matching	By matching	By matching	By matching	By matching	By matching	By matching	By matching	By matching	By matching	By matching	42	1.34274e+06	21241464	4.42213e+06	5610748	15910551
I6XFB7	Rv2799	25763	Rv2799	By matching	By MS/MS	By matching	By MS/MS	By MS/MS	By matching	By matching	By matching	By matching	By matching	By matching	By matching	By matching	By matching	By matching	By matching	By matching	By matching	By matching	By matching	By matching	By matching	By matching	By matching	By matching	7	92933.8	2.1255e+06	440372	553035	2.18824e+06
I6XG13	Rv3050c	25318	Rv3050c	By matching	By MS/MS	By matching	By MS/MS	By MS/MS	By matching	By matching	By matching	By matching	By matching	By matching	By matching	By matching	By matching	By matching	By matching	By matching	By matching	By matching	By matching	By matching	By matching	By matching	By matching	By matching	7	128023	1.6593e+06		248848	2.08409e+06
I6XHJ3	fadA6	26453	fadA6	By matching	By MS/MS	By matching	By MS/MS	By MS/MS	By matching	By matching	By matching	By matching	By matching	By matching	By matching	By matching	By matching	By matching	By matching	By matching	By matching	By matching	By matching	By matching	By matching	By matching	By matching	By matching	3	69938.2	1.12432e+06		115496	1.14703e+06
I6XI06	Rv3705c	25782	Rv3705c	By MS/MS	By MS/MS	By MS/MS	By MS/MS	By MS/MS	By matching	By matching	By matching	By matching	By matching	By matching	By matching	By matching	By matching	By matching	By matching	By matching	By matching	By matching	By matching	By matching	By matching	By matching	By matching	By matching	8	1.85056e+06	12829049	3.7466e+06	3.78258e+06	7.62872e+06
I6XI16	Rv3718c	26800	Rv3718c	By matching	By MS/MS	By matching	By MS/MS	By MS/MS	By matching	By matching	By matching	By matching	By matching	By matching	By matching	By matching	By matching	By matching	By matching	By matching	By matching	By matching	By matching	By matching	By matching	By matching	By matching	By matching	9	185566	7.3446e+06	1.74105e+06	1.03091e+06	10470781
I6XVZ6	Rv0686	25499	Rv0686	By matching	By MS/MS	By MS/MS	By MS/MS	By MS/MS	By matching	By matching	By matching	By matching	By matching	By matching	By matching	By matching	By matching	By matching	By matching	By matching	By matching	By matching	By matching	By matching	By matching	By matching	By matching	By matching	13	84702.6	8615863	1600549	2.18972e+06	8666655
I6XW38	Rv0730	26822	Rv0730	By matching	By MS/MS	By MS/MS	By MS/MS	By MS/MS	By matching	By matching	By matching	By matching	By matching	By matching	By matching	By matching	By matching	By matching	By matching	By matching	By matching	By matching	By matching	By matching	By matching	By matching	By matching	By matching	14	250098	8437180	814893	2274927	8701977
I6XY36	Rv1498A	26841	Rv1498A	By matching	By MS/MS	By matching	By matching	By MS/MS	By matching	By matching	By matching	By matching	By matching	By matching	By MS/MS	By MS/MS	By matching	By MS/MS	By matching	By matching	By matching	By matching	By matching	By matching	By matching	By matching	By matching	By matching	9	467005	1.57831e+06			708093						470354	984161	1.60083e+06		1165731
I6Y1P2	Rv2778c	25445	Rv2778c	By MS/MS	By MS/MS	By MS/MS	By MS/MS	By MS/MS	By matching	By matching	By matching	By matching	By matching	By matching	By matching	By matching	By matching	By matching	By matching	By matching	By matching	By matching	By matching	By matching	By matching	By matching	By matching	By matching	15	50094.9	4479974	942033	1.56127e+06	6119534
I6Y204	dacB2	25922	dacB2	By matching	By MS/MS	By MS/MS	By MS/MS	By MS/MS	By matching	By matching	By matching	By matching	By matching	By matching	By matching	By matching	By matching	By matching	By matching	By matching	By matching	By matching	By matching	By matching	By matching	By matching	By matching	By matching	6	41463.5	3323092	635611	692396	3496174
I6Y231	mas	24970	mas	By MS/MS	By MS/MS	By MS/MS	By MS/MS	By MS/MS	By matching	By matching	By matching	By matching	By matching	By matching	By matching	By matching	By matching	By matching	By matching	By matching	By matching	By matching	By matching	By matching	By matching	By matching	By matching	By matching	101	1.40885e+06	36548476	6.16987e+06	9597119	34943984
I6Y276	Rv2993c	26576	Rv2993c	By matching	By MS/MS	By MS/MS	By MS/MS	By MS/MS	By matching	By matching	By matching	By matching	By matching	By matching	By matching	By matching	By matching	By matching	By matching	By matching	By matching	By matching	By matching	By matching	By matching	By matching	By matching	By matching	5	52670	2.47104e+06	564681	726765	2.11433e+06
I6Y293	lppZ	25923	lppZ	By MS/MS	By MS/MS	By MS/MS	By MS/MS	By MS/MS	By matching	By matching	By matching	By matching	By matching	By matching	By matching	By matching	By matching	By matching	By matching	By matching	By matching	By matching	By matching	By matching	By matching	By matching	By matching	By matching	16	1.02991e+06	9245392	1.22882e+06	2240845	4.08929e+06
I6Y340	Rv0216	26843	Rv0216	By matching	By MS/MS	By matching	By MS/MS	By MS/MS	By matching	By matching	By matching	By matching	By matching	By matching	By matching	By matching	By matching	By matching	By matching	By matching	By matching	By matching	By matching	By matching	By matching	By matching	By matching	By matching	10	62909.2	2.54352e+06	132921	869009	2.27364e+06
I6Y498	Rv3680	26777	Rv3680	By matching	By MS/MS	By MS/MS	By MS/MS	By MS/MS	By matching	By matching	By matching	By matching	By matching	By matching	By matching	By matching	By matching	By matching	By matching	By matching	By matching	By matching	By matching	By matching	By matching	By matching	By matching	By matching	23	173409	5.37658e+06	482877	1681757	5.25805e+06
I6Y4D2	Rv3717	26697	Rv3717	By matching	By MS/MS	By matching	By MS/MS	By MS/MS	By matching	By matching	By matching	By matching	By matching	By matching	By matching	By matching	By matching	By matching	By matching	By matching	By matching	By matching	By matching	By matching	By matching	By matching	By matching	By matching	8		1.68472e+06		271054	2.49815e+06
I6Y4E8	echA5	25378	echA5	By matching	By MS/MS	By MS/MS	By MS/MS	By MS/MS	By matching	By matching	By matching	By matching	By matching	By matching	By matching	By matching	By matching	By matching	By matching	By matching	By matching	By matching	By matching	By matching	By matching	By matching	By matching	By matching	13	88667.1	2.46957e+06	620287	870405	2.6817e+06
I6Y4U4	Rv0794c	26279	Rv0794c	By matching	By MS/MS	By MS/MS	By MS/MS	By MS/MS	By matching	By matching	By matching	By matching	By matching	By matching	By matching	By matching	By matching	By matching	By matching	By matching	By matching	By matching	By matching	By matching	By matching	By matching	By matching	By matching	16	120860	4.94405e+06	899989	965626	4576269
I6Y4V6	purM	26378	purM	By matching	By MS/MS	By MS/MS	By MS/MS	By MS/MS	By matching	By matching	By matching	By matching	By matching	By matching	By matching	By matching	By matching	By matching	By matching	By matching	By matching	By matching	By matching	By matching	By matching	By matching	By matching	By matching	10	93770.2	4.0392e+06	764252	646992	3729036
I6Y778	fabG4	24838	fabG4	By MS/MS	By MS/MS	By MS/MS	By MS/MS	By MS/MS	By matching	By matching	By matching	By matching	By matching	By matching	By matching	By matching	By matching	By matching	By matching	By matching	By matching	By matching	By matching	By matching	By matching	By matching	By matching	By matching	56	974212	27604810	5560904	7389504	31959390
I6Y7V6	fadD31	26587	fadD31	By MS/MS	By MS/MS	By MS/MS	By MS/MS	By MS/MS	By matching	By matching	By matching	By matching	By matching	By matching	By matching	By matching	By matching	By matching	By matching	By matching	By matching	By matching	By matching	By matching	By matching	By matching	By matching	By matching	50	788427	22054468	5.35736e+06	4948929	22721400
I6Y897	Rv0613c	26689	Rv0613c	By matching	By MS/MS	By matching	By MS/MS	By MS/MS	By matching	By matching	By matching	By matching	By matching	By matching	By matching	By matching	By matching	By matching	By matching	By matching	By matching	By matching	By matching	By matching	By matching	By matching	By matching	By matching	5		2129463	105200	539260	1.52808e+06
I6Y8B5	echA3	25893	echA3	By matching	By MS/MS	By MS/MS	By MS/MS	By MS/MS	By matching	By matching	By matching	By matching	By matching	By matching	By matching	By matching	By matching	By matching	By matching	By matching	By matching	By matching	By matching	By matching	By matching	By matching	By matching	By matching	14	195292	11657711	4.06842e+06	4.30864e+06	10829690
I6Y9I3	Rv2509	26305	Rv2509	By matching	By MS/MS	By matching	By MS/MS	By MS/MS	By matching	By matching	By matching	By matching	By matching	By matching	By matching	By matching	By matching	By matching	By matching	By matching	By matching	By matching	By matching	By matching	By matching	By matching	By matching	By matching	9	65609.9	2.07859e+06	296319	856913	2143401
I6Y9K2	mrr	25153	mrr	By matching	By MS/MS	By matching	By MS/MS	By MS/MS	By matching	By matching	By matching	By matching	By matching	By matching	By matching	By matching	By matching	By matching	By matching	By matching	By matching	By matching	By matching	By matching	By matching	By matching	By matching	By matching	4		827290	151215	259608	740569
I6YA03	echA15	25652	echA15	By matching	By MS/MS	By matching	By MS/MS	By MS/MS	By matching	By matching	By matching	By matching	By matching	By matching	By matching	By matching	By matching	By matching	By matching	By matching	By matching	By matching	By matching	By matching	By matching	By matching	By matching	By matching	3		752824	95409.8	288159	969134
I6YAY5	Rv3033	26880	Rv3033	By MS/MS	By MS/MS	By matching	By MS/MS	By MS/MS	By matching	By matching	By matching	By matching	By matching	By matching	By matching	By matching	By matching	By matching	By matching	By matching	By matching	By matching	By matching	By matching	By matching	By matching	By matching	By matching	6	655056	2.87755e+06	478974	822926	1.52248e+06
I6YBZ8	htdY	26201	htdY	By matching	By MS/MS	By MS/MS	By MS/MS	By MS/MS	By matching	By matching	By matching	By matching	By matching	By matching	By matching	By matching	By matching	By matching	By matching	By matching	By matching	By matching	By matching	By matching	By matching	By matching	By matching	By matching	25	219939	15342278	3.88625e+06	3.56465e+06	14144559
I6YCA3	fadE26	25176	fadE26	By matching	By MS/MS	By matching	By MS/MS	By MS/MS	By matching	By matching	By matching	By matching	By matching	By matching	By matching	By matching	By matching	By matching	By matching	By matching	By matching	By matching	By matching	By matching	By matching	By matching	By matching	By matching	7		985783	87040.1	117602	1.17292e+06
I6YDI9	plsC	25968	plsC	By matching	By MS/MS	By matching	By MS/MS	By MS/MS	By matching	By matching	By matching	By matching	By matching	By matching	By matching	By matching	By matching	By matching	By matching	By matching	By matching	By matching	By matching	By matching	By matching	By matching	By matching	By matching	11		1.87539e+06	132737	615717	2.03603e+06
I6YDN6	pepQ	25527	pepQ	By matching	By MS/MS	By matching	By MS/MS	By MS/MS	By matching	By matching	By matching	By matching	By matching	By matching	By matching	By matching	By matching	By matching	By matching	By matching	By matching	By matching	By matching	By matching	By matching	By matching	By matching	By matching	11		2.15433e+06	121385	582283	2.34278e+06
I6YEA3	Rv2751	26757	Rv2751	By matching	By MS/MS	By matching	By MS/MS	By MS/MS	By matching	By matching	By matching	By matching	By matching	By matching	By matching	By matching	By matching	By matching	By matching	By matching	By matching	By matching	By matching	By matching	By matching	By matching	By matching	By matching	3		967712	122583	106736	1.36873e+06
I6YEH6	echA16	25882	echA16	By matching	By MS/MS	By MS/MS	By MS/MS	By MS/MS	By matching	By matching	By matching	By matching	By matching	By matching	By matching	By matching	By matching	By matching	By matching	By matching	By matching	By matching	By matching	By matching	By matching	By matching	By matching	By matching	12		4910076	1.05982e+06	575163	4.94786e+06
I6YEU0	pca	25210	pca	By matching	By MS/MS	By matching	By MS/MS	By MS/MS	By matching	By matching	By matching	By matching	By matching	By matching	By matching	By matching	By matching	By matching	By matching	By matching	By matching	By matching	By matching	By matching	By matching	By matching	By matching	By matching	11		1.90035e+06	193890	377878	1.7543e+06
I6YEW1	Rv2990c	25257	Rv2990c	By matching	By MS/MS	By matching	By MS/MS	By MS/MS	By matching	By matching	By matching	By matching	By matching	By matching	By matching	By matching	By matching	By matching	By matching	By matching	By matching	By matching	By matching	By matching	By matching	By matching	By matching	By matching	4		269601		259495	1.27483e+06
I6YF40	Rv3075c	25713	Rv3075c	By matching	By MS/MS	By MS/MS	By MS/MS	By MS/MS	By matching	By matching	By matching	By matching	By matching	By matching	By matching	By matching	By matching	By matching	By matching	By matching	By matching	By matching	By matching	By matching	By matching	By matching	By matching	By matching	10	75105.6	2.32933e+06	532873	719420	2.33693e+06
I6YGE4	Rv3528c	25501	Rv3528c	By MS/MS	By MS/MS	By MS/MS	By MS/MS	By MS/MS	By matching	By matching	By matching	By matching	By matching	By matching	By matching	By matching	By matching	By matching	By matching	By matching	By matching	By matching	By matching	By matching	By matching	By matching	By matching	By matching	21	2174585	33294652	6.68337e+06	8.30202e+06	29317432
I6YGJ4	lppH	25395	lppH	By matching	By MS/MS	By matching	By MS/MS	By MS/MS	By matching	By matching	By matching	By matching	By matching	By matching	By matching	By matching	By matching	By matching	By matching	By matching	By matching	By matching	By matching	By matching	By matching	By matching	By matching	By matching	2	85862.1	509165	71907.5	168806	393824
I6YGW9	Rv3678c	26012	Rv3678c	By matching	By MS/MS	By matching	By MS/MS	By MS/MS	By matching	By matching	By matching	By matching	By matching	By matching	By matching	By matching	By matching	By matching	By matching	By matching	By matching	By matching	By matching	By matching	By matching	By matching	By matching	By matching	5		1.28392e+06		360694	1.42029e+06
I6YGX9	moxR2	25451	moxR2	By matching	By MS/MS	By matching	By MS/MS	By MS/MS	By matching	By matching	By matching	By matching	By matching	By matching	By matching	By matching	By matching	By matching	By matching	By matching	By matching	By matching	By matching	By matching	By matching	By matching	By matching	By matching	15	327940	6269352	657813	1.67704e+06	7.32488e+06
I6YHB0	hns	25366	hns	By MS/MS	By MS/MS	By MS/MS	By MS/MS	By MS/MS	By matching	By matching	By matching	By matching	By matching	By matching	By matching	By matching	By matching	By matching	By matching	By matching	By matching	By matching	By matching	By matching	By matching	By matching	By matching	By matching	12	579322	13332074	1.14586e+06	2.10838e+06	7.1806e+06
L0T2W6	mce1F	26775	mce1F	By MS/MS	By MS/MS	By MS/MS	By MS/MS	By MS/MS	By matching	By matching	By matching	By matching	By matching	By matching	By matching	By matching	By matching	By matching	By matching	By matching	By matching	By matching	By matching	By matching	By matching	By matching	By matching	By matching	18	168689	5.95715e+06	335915	2.08928e+06	6739858
L0TAD5	Rv1703c	26417	Rv1703c	By matching	By MS/MS	By MS/MS	By MS/MS	By MS/MS	By matching	By matching	By matching	By matching	By matching	By matching	By matching	By matching	By matching	By matching	By matching	By matching	By matching	By matching	By matching	By matching	By matching	By matching	By matching	By matching	11		3.24957e+06	417099	1.30463e+06	4.05466e+06
L0TBR2	Rv2251	25542	Rv2251	By matching	By MS/MS	By matching	By MS/MS	By MS/MS	By matching	By matching	By matching	By matching	By matching	By matching	By matching	By matching	By matching	By matching	By matching	By matching	By matching	By matching	By matching	By matching	By matching	By matching	By matching	By matching	8		899093		357883	2.29334e+06
L7N655	pepN	26409	pepN	By matching	By MS/MS	By MS/MS	By MS/MS	By MS/MS	By matching	By matching	By matching	By matching	By matching	By matching	By matching	By matching	By matching	By matching	By matching	By matching	By matching	By matching	By matching	By matching	By matching	By matching	By matching	By matching	22		4.95828e+06	487315	1.50163e+06	5.39324e+06
L7N662	cydA	26774	cydA	By matching	By MS/MS	By matching	By MS/MS	By MS/MS	By matching	By matching	By matching	By matching	By matching	By matching	By matching	By matching	By matching	By matching	By matching	By matching	By matching	By matching	By matching	By matching	By matching	By matching	By matching	By matching	2		210787		86860.1	228763
L7N672	pcnA	25786	pcnA	By matching	By MS/MS	By matching	By MS/MS	By MS/MS	By matching	By matching	By matching	By matching	By matching	By matching	By matching	By matching	By matching	By matching	By matching	By matching	By matching	By matching	By matching	By matching	By matching	By matching	By matching	By matching	5	38480.3	578519	83833.6	218593	640312
L7N6A5	manB	24877	manB	By matching	By MS/MS	By matching	By MS/MS	By MS/MS	By matching	By matching	By matching	By matching	By matching	By matching	By matching	By matching	By matching	By matching	By matching	By matching	By matching	By matching	By matching	By matching	By matching	By matching	By matching	By matching	11	180720	4065337	493779	817349	4.04795e+06
L7N6B0	lpqI	26231	lpqI	By matching	By MS/MS	By matching	By MS/MS	By MS/MS	By matching	By matching	By matching	By matching	By matching	By matching	By matching	By matching	By matching	By matching	By matching	By matching	By matching	By matching	By matching	By matching	By matching	By matching	By matching	By matching	6		1.69863e+06	123745	158288	1.57834e+06
O05293	Rv1191	26285	Rv1191	By matching	By MS/MS	By matching	By MS/MS	By MS/MS	By matching	By matching	By matching	By matching	By matching	By matching	By matching	By matching	By matching	By matching	By matching	By matching	By matching	By matching	By matching	By matching	By matching	By matching	By matching	By matching	7		1.12609e+06		434416	1.46632e+06
O05294	Rv1192	24876	Rv1192	By matching	By MS/MS	By MS/MS	By MS/MS	By MS/MS	By matching	By matching	By matching	By matching	By matching	By matching	By matching	By matching	By matching	By matching	By matching	By matching	By matching	By matching	By matching	By matching	By matching	By matching	By matching	By matching	6		1558346	237828	481220	1.19957e+06
O05295	fadD36	25779	fadD36	By matching	By MS/MS	By matching	By MS/MS	By MS/MS	By matching	By matching	By matching	By matching	By matching	By matching	By matching	By matching	By matching	By matching	By matching	By matching	By matching	By matching	By matching	By matching	By matching	By matching	By matching	By matching	3		913000	278490	220205	823823
O05296	Rv1194c	26139	Rv1194c	By matching	By MS/MS	By matching	By MS/MS	By MS/MS	By matching	By matching	By matching	By matching	By matching	By matching	By matching	By matching	By matching	By matching	By matching	By matching	By matching	By matching	By matching	By matching	By matching	By matching	By matching	By matching	6	92435.3	790040	130112	256033	862146
O05307	fadD6	26839	fadD6	By matching	By MS/MS	By MS/MS	By MS/MS	By MS/MS	By matching	By matching	By matching	By matching	By matching	By matching	By matching	By matching	By matching	By matching	By matching	By matching	By matching	By matching	By matching	By matching	By matching	By matching	By matching	By matching	26	133627	6702618	1.19312e+06	1.19066e+06	8.15798e+06
O05316	Rv1215c	25133	Rv1215c	By matching	By MS/MS	By matching	By MS/MS	By MS/MS	By matching	By matching	By matching	By matching	By matching	By matching	By matching	By matching	By matching	By matching	By matching	By matching	By matching	By matching	By matching	By matching	By matching	By matching	By matching	By matching	11	50597.9	1.19491e+06	313775	371538	1.27617e+06
O05456	Rv3888c	26799	Rv3888c	By matching	By MS/MS	By MS/MS	By MS/MS	By MS/MS	By matching	By matching	By matching	By matching	By matching	By matching	By matching	By matching	By matching	By matching	By matching	By matching	By matching	By matching	By matching	By matching	By matching	By matching	By matching	By matching	9		2.06968e+06	459700	585999	1.99347e+06
O05592	Rv1006	25794	Rv1006	By matching	By MS/MS	By MS/MS	By MS/MS	By MS/MS	By matching	By matching	By matching	By matching	By matching	By matching	By matching	By matching	By matching	By matching	By matching	By matching	By matching	By matching	By matching	By matching	By matching	By matching	By matching	By matching	18	410439	8166619	2.44094e+06	1.82082e+06	8494022
O05769	Rv3090	25543	Rv3090	By matching	By MS/MS	By matching	By MS/MS	By MS/MS	By matching	By matching	By matching	By matching	By matching	By matching	By matching	By matching	By matching	By matching	By matching	By matching	By matching	By matching	By matching	By matching	By matching	By matching	By matching	By matching	8	244592	6127288	982878	1.80025e+06	8859958
O05777	Rv3099c	24997	Rv3099c	By MS/MS	By MS/MS	By MS/MS	By MS/MS	By MS/MS	By matching	By matching	By matching	By matching	By matching	By matching	By matching	By matching	By matching	By matching	By matching	By matching	By matching	By matching	By matching	By matching	By matching	By matching	By matching	By matching	14	314927	4.79838e+06	859380	999481	3.6549e+06
O05779	ftsE	26145	ftsE	By matching	By MS/MS	By MS/MS	By MS/MS	By MS/MS	By matching	By matching	By matching	By matching	By matching	By matching	By matching	By matching	By matching	By matching	By matching	By matching	By matching	By matching	By matching	By matching	By matching	By matching	By matching	By matching	11	201521	4.29273e+06	968482	1.15206e+06	3501704
O05842	Rv3224	26138	Rv3224	By matching	By MS/MS	By MS/MS	By MS/MS	By MS/MS	By matching	By matching	By matching	By matching	By matching	By matching	By matching	By matching	By matching	By matching	By matching	By matching	By matching	By matching	By matching	By matching	By matching	By matching	By matching	By matching	30	177837	6.68977e+06	1.28357e+06	1.72094e+06	7142687
O05853	Rv3213c	25497	Rv3213c	By MS/MS	By MS/MS	By MS/MS	By MS/MS	By MS/MS	By matching	By matching	By matching	By matching	By matching	By matching	By matching	By matching	By matching	By matching	By matching	By matching	By matching	By matching	By matching	By matching	By matching	By matching	By matching	By matching	22	176273	8678022	2.22838e+06	2604486	8.32949e+06
O05855	rhlE	26597	rhlE	By matching	By MS/MS	By matching	By MS/MS	By MS/MS	By matching	By matching	By matching	By matching	By matching	By matching	By matching	By matching	By matching	By matching	By matching	By matching	By matching	By matching	By matching	By matching	By matching	By matching	By matching	By matching	13	73500.2	4387284	447646	465212	4.67309e+06
O05861	Rv3205c	24950	Rv3205c	By matching	By MS/MS	By MS/MS	By MS/MS	By MS/MS	By matching	By matching	By matching	By matching	By matching	By matching	By matching	By matching	By matching	By matching	By matching	By matching	By matching	By matching	By matching	By matching	By matching	By matching	By matching	By matching	14	115366	4008642	605345	1.08984e+06	4524188
O05882	Rv3237c	24896	Rv3237c	By matching	By MS/MS	By matching	By MS/MS	By MS/MS	By matching	By matching	By matching	By matching	By matching	By matching	By matching	By matching	By matching	By matching	By matching	By matching	By matching	By matching	By matching	By matching	By matching	By matching	By matching	By matching	11	206159	5410832	830223	946063	4.35059e+06
O05886	hpf	25675	hpf	By matching	By MS/MS	By matching	By MS/MS	By MS/MS	By matching	By matching	By matching	By matching	By matching	By matching	By matching	By matching	By matching	By matching	By matching	By matching	By matching	By matching	By matching	By matching	By matching	By matching	By matching	By matching	8		3.2508e+06	116605	358196	5005687
O05898	manA	25867	manA	By matching	By MS/MS	By matching	By MS/MS	By MS/MS	By matching	By matching	By matching	By matching	By matching	By matching	By matching	By matching	By matching	By matching	By matching	By matching	By matching	By matching	By matching	By matching	By matching	By matching	By matching	By matching	5		1214759		556446	1.62964e+06
O05899	Rv3256c	26495	Rv3256c	By matching	By MS/MS	By matching	By MS/MS	By MS/MS	By matching	By matching	By matching	By matching	By matching	By matching	By matching	By matching	By matching	By matching	By matching	By matching	By matching	By matching	By matching	By matching	By matching	By matching	By matching	By matching	12		4.34375e+06	288955	1.43875e+06	4.67586e+06
O06159	bkdC	25841	bkdC	By matching	By MS/MS	By matching	By MS/MS	By MS/MS	By matching	By matching	By matching	By matching	By matching	By matching	By matching	By matching	By matching	By matching	By matching	By matching	By matching	By matching	By matching	By matching	By matching	By matching	By matching	By matching	9		2501297	647246	928355	3.59428e+06
O06216	Rv2161c	25368	Rv2161c	By matching	By MS/MS	By MS/MS	By MS/MS	By MS/MS	By matching	By matching	By matching	By matching	By matching	By matching	By matching	By matching	By matching	By matching	By matching	By matching	By matching	By matching	By matching	By matching	By matching	By matching	By matching	By matching	23	805645	14549271	2.53395e+06	3.60519e+06	12562032
O06218	Rv2159c	26837	Rv2159c	By MS/MS	By MS/MS	By MS/MS	By MS/MS	By MS/MS	By matching	By matching	By matching	By matching	By matching	By matching	By matching	By matching	By matching	By matching	By matching	By matching	By matching	By matching	By matching	By matching	By matching	By matching	By matching	By matching	55	3.66612e+06	69549936	14344778	15470302	68832880
O06291	htrA	26164	htrA	By MS/MS	By MS/MS	By MS/MS	By MS/MS	By MS/MS	By matching	By matching	By matching	By matching	By matching	By matching	By matching	By matching	By matching	By matching	By matching	By matching	By matching	By matching	By matching	By matching	By matching	By matching	By matching	By matching	44	2.38801e+06	18447072	3277006	5.4153e+06	10215358
O06396	Rv0530	25981	Rv0530	By matching	By MS/MS	By matching	By MS/MS	By MS/MS	By matching	By matching	By matching	By matching	By matching	By matching	By matching	By matching	By matching	By matching	By matching	By matching	By matching	By matching	By matching	By matching	By matching	By matching	By matching	By matching	18	161644	8968526	2.08313e+06	2.12798e+06	9908869
O06403	Rv0537c	26102	Rv0537c	By matching	By MS/MS	By matching	By MS/MS	By MS/MS	By matching	By matching	By matching	By matching	By matching	By matching	By matching	By matching	By matching	By matching	By matching	By matching	By matching	By matching	By matching	By matching	By matching	By matching	By matching	By matching	6	51797.3	2.06345e+06	387386	530674	2244140
O06413	Rv0547c	26631	Rv0547c	By matching	By MS/MS	By matching	By MS/MS	By MS/MS	By matching	By matching	By matching	By matching	By matching	By matching	By matching	By matching	By matching	By matching	By matching	By matching	By matching	By matching	By matching	By matching	By matching	By matching	By matching	By matching	8	73555.6	1.68896e+06	340831	446333	1.98973e+06
O06428	grcC1	25005	grcC1	By matching	By MS/MS	By MS/MS	By MS/MS	By MS/MS	By matching	By matching	By matching	By matching	By matching	By matching	By matching	By matching	By matching	By matching	By matching	By matching	By matching	By matching	By matching	By matching	By matching	By matching	By matching	By matching	13	61528.9	2393447	147484	406167	2707622
O06576	ephC	25818	ephC	By matching	By MS/MS	By matching	By MS/MS	By MS/MS	By matching	By matching	By matching	By matching	By matching	By matching	By matching	By matching	By matching	By matching	By matching	By matching	By matching	By matching	By matching	By matching	By matching	By matching	By matching	By matching	5		1323891	165085	488380	1.62855e+06
O06582	prpD	26223	prpD	By matching	By MS/MS	By matching	By MS/MS	By MS/MS	By matching	By matching	By matching	By matching	By matching	By matching	By matching	By matching	By matching	By matching	By matching	By matching	By matching	By matching	By matching	By matching	By matching	By matching	By matching	By matching	23		6.05853e+06	491540	1998883	7120460
O06592	Rv1598c	26718	Rv1598c	By matching	By MS/MS	By MS/MS	By MS/MS	By MS/MS	By matching	By matching	By matching	By matching	By matching	By matching	By matching	By matching	By matching	By matching	By matching	By matching	By matching	By matching	By matching	By matching	By matching	By matching	By matching	By matching	11	60696.2	4.3915e+06	520874	541804	4.30706e+06
O06597	Rv1593c	26137	Rv1593c	By matching	By MS/MS	By MS/MS	By MS/MS	By MS/MS	By matching	By matching	By matching	By matching	By matching	By matching	By matching	By matching	By matching	By matching	By matching	By matching	By matching	By matching	By matching	By matching	By matching	By matching	By matching	By matching	9	71412.3	2.00609e+06	156320	641707	2.21327e+06
O06624	Rv1566c	25546	Rv1566c	By matching	By MS/MS	By matching	By MS/MS	By MS/MS	By matching	By matching	By matching	By matching	By matching	By matching	By matching	By matching	By matching	By matching	By matching	By matching	By matching	By matching	By matching	By matching	By matching	By matching	By matching	By matching	5	188962	380602		163214	372981
O06790	Rv1754c	26801	Rv1754c	By matching	By MS/MS	By matching	By MS/MS	By MS/MS	By matching	By matching	By matching	By matching	By matching	By matching	By matching	By matching	By matching	By matching	By matching	By matching	By matching	By matching	By matching	By matching	By matching	By matching	By matching	By matching	9		1.77723e+06	138380	445772	2124352
O06802	Rv1769	26251	Rv1769	By matching	By MS/MS	By matching	By MS/MS	By MS/MS	By matching	By matching	By matching	By matching	By matching	By matching	By matching	By matching	By matching	By matching	By matching	By matching	By matching	By matching	By matching	By matching	By matching	By matching	By matching	By matching	19	112556	4.47438e+06	307789	1.36886e+06	4219710
O06803	Rv1770	26627	Rv1770	By matching	By MS/MS	By MS/MS	By MS/MS	By MS/MS	By matching	By matching	By matching	By matching	By matching	By matching	By matching	By matching	By matching	By matching	By matching	By matching	By matching	By matching	By matching	By matching	By matching	By matching	By matching	By matching	15	86103.3	4.37203e+06	235778	1.28365e+06	4.30905e+06
O06816	Rv1443c	25478	Rv1443c	By matching	By MS/MS	By matching	By MS/MS	By MS/MS	By matching	By matching	By matching	By matching	By matching	By matching	By matching	By matching	By matching	By matching	By matching	By matching	By matching	By matching	By matching	By matching	By matching	By matching	By matching	By matching	6		982882		209312	770132
O07175	pepA	25374	pepA	By matching	By MS/MS	By MS/MS	By MS/MS	By MS/MS	By matching	By matching	By matching	By matching	By matching	By matching	By matching	By matching	By matching	By matching	By matching	By matching	By matching	By matching	By matching	By matching	By matching	By matching	By matching	By matching	5	256759	18546268	2.2588e+06	3.61976e+06	11540910
O07177	mak	26885	mak	By matching	By MS/MS	By MS/MS	By MS/MS	By MS/MS	By matching	By matching	By matching	By matching	By matching	By matching	By matching	By matching	By matching	By matching	By matching	By matching	By matching	By matching	By matching	By matching	By matching	By matching	By matching	By matching	18	186548	7.54013e+06	2.34561e+06	2016958	7.73092e+06
O07235	Rv0308	25215	Rv0308	By matching	By MS/MS	By MS/MS	By MS/MS	By MS/MS	By matching	By matching	By matching	By matching	By matching	By matching	By matching	By matching	By matching	By matching	By matching	By matching	By matching	By matching	By matching	By matching	By matching	By matching	By matching	By matching	6		1.72895e+06	334946	351720	1.7889e+06
O07236	Rv0309	26028	Rv0309	By matching	By MS/MS	By matching	By MS/MS	By MS/MS	By matching	By matching	By matching	By matching	By matching	By matching	By matching	By matching	By matching	By matching	By matching	By matching	By matching	By matching	By matching	By matching	By matching	By matching	By matching	By matching	10		7.55264e+06	707892	1496628	4.64258e+06
O07242	Rv0315	26126	Rv0315	By MS/MS	By MS/MS	By matching	By MS/MS	By MS/MS	By matching	By matching	By matching	By matching	By matching	By matching	By matching	By matching	By matching	By matching	By matching	By matching	By matching	By matching	By matching	By matching	By matching	By matching	By matching	By matching	7	713512	13894524	1.44221e+06	3.18733e+06	7818290
O07256	Rv0332	25267	Rv0332	By matching	By MS/MS	By matching	By MS/MS	By MS/MS	By matching	By matching	By matching	By matching	By matching	By matching	By matching	By matching	By matching	By matching	By matching	By matching	By matching	By matching	By matching	By matching	By matching	By matching	By matching	By matching	5		665569	106116	120490	739280
O07411	fadD5	26465	fadD5	By matching	By MS/MS	By matching	By MS/MS	By MS/MS	By matching	By matching	By matching	By matching	By matching	By matching	By matching	By matching	By matching	By matching	By matching	By matching	By matching	By matching	By matching	By matching	By matching	By matching	By matching	By matching	12		1.95286e+06	128685	588130	2.0473e+06
O07414	mce1B	26380	mce1B	By MS/MS	By MS/MS	By MS/MS	By MS/MS	By MS/MS	By matching	By matching	By matching	By matching	By matching	By matching	By matching	By matching	By matching	By matching	By matching	By matching	By matching	By matching	By matching	By matching	By matching	By matching	By matching	By matching	20	161895	5875551	1.25749e+06	2230102	5.62347e+06
O07415	mce1C	25157	mce1C	By matching	By MS/MS	By MS/MS	By MS/MS	By MS/MS	By matching	By matching	By matching	By matching	By matching	By matching	By matching	By matching	By matching	By matching	By matching	By matching	By matching	By matching	By matching	By matching	By matching	By matching	By matching	By matching	35	1.16838e+06	14004688	3869220	4227988	15141952
O07416	mce1D	25941	mce1D	By matching	By MS/MS	By MS/MS	By MS/MS	By MS/MS	By matching	By matching	By matching	By matching	By matching	By matching	By matching	By matching	By matching	By matching	By matching	By matching	By matching	By matching	By matching	By matching	By matching	By matching	By matching	By matching	19	247528	4968810	889822	752100	4.96219e+06
O07417	lprK	25673	lprK	By matching	By MS/MS	By MS/MS	By MS/MS	By MS/MS	By matching	By matching	By matching	By matching	By matching	By matching	By matching	By matching	By matching	By matching	By matching	By matching	By matching	By matching	By matching	By matching	By matching	By matching	By matching	By matching	21	438991	7.04869e+06	1.70982e+06	2212893	7.41681e+06
O07419	Rv0175	25777	Rv0175	By matching	By MS/MS	By matching	By MS/MS	By MS/MS	By matching	By matching	By matching	By matching	By matching	By matching	By matching	By matching	By matching	By matching	By matching	By matching	By matching	By matching	By matching	By matching	By matching	By matching	By matching	By matching	2			229185	202846	813058
O07422	Rv0178	25887	Rv0178	By matching	By MS/MS	By matching	By MS/MS	By MS/MS	By matching	By matching	By matching	By matching	By matching	By matching	By matching	By matching	By matching	By matching	By matching	By matching	By matching	By matching	By matching	By matching	By matching	By matching	By matching	By matching	6		2667001		581771	1.95514e+06
O07427	Rv0183	25161	Rv0183	By matching	By MS/MS	By MS/MS	By MS/MS	By MS/MS	By matching	By matching	By matching	By matching	By matching	By matching	By matching	By matching	By matching	By matching	By matching	By matching	By matching	By matching	By matching	By matching	By matching	By matching	By matching	By matching	10	161447	2.88718e+06	224837	1.02486e+06	3035370
O07431	Rv0187	26177	Rv0187	By matching	By MS/MS	By matching	By MS/MS	By MS/MS	By matching	By matching	By matching	By matching	By matching	By matching	By matching	By matching	By matching	By matching	By matching	By matching	By matching	By matching	By matching	By matching	By matching	By matching	By matching	By matching	5		2.03695e+06	373100	569034	2345176
O07732	lipJ	26749	lipJ	By matching	By MS/MS	By matching	By MS/MS	By MS/MS	By matching	By matching	By matching	By matching	By matching	By matching	By matching	By matching	By matching	By matching	By matching	By matching	By matching	By matching	By matching	By matching	By matching	By matching	By matching	By matching	5		673321	195380	128836	805754
O07744	Rv1888c	26919	Rv1888c	By matching	By MS/MS	By matching	By MS/MS	By MS/MS	By matching	By matching	By matching	By matching	By matching	By matching	By matching	By matching	By matching	By matching	By matching	By matching	By matching	By matching	By matching	By matching	By matching	By matching	By matching	By matching	9		3.83515e+06	976866	115920	3.48134e+06
O07748	Rv1883c	25539	Rv1883c	By matching	By MS/MS	By matching	By MS/MS	By MS/MS	By matching	By matching	By matching	By matching	By matching	By matching	By matching	By matching	By matching	By matching	By matching	By matching	By matching	By matching	By matching	By matching	By matching	By matching	By matching	By matching	6		1.04505e+06	147458	262723	884882
O07754	Rv1875	25557	Rv1875	By matching	By MS/MS	By MS/MS	By MS/MS	By MS/MS	By matching	By matching	By matching	By matching	By matching	By matching	By matching	By matching	By matching	By matching	By matching	By matching	By matching	By matching	By matching	By matching	By matching	By matching	By matching	By matching	14	91848.4	4313566	1.13794e+06	1.38686e+06	5.12989e+06
O07807	Rv3816c	26700	Rv3816c	By matching	By MS/MS	By MS/MS	By MS/MS	By MS/MS	By matching	By matching	By matching	By matching	By matching	By matching	By matching	By matching	By matching	By matching	By matching	By matching	By matching	By matching	By matching	By matching	By matching	By matching	By matching	By matching	11	105350	5.32026e+06	1.30753e+06	1.73955e+06	5559238
O07809	Rv3814c	25801	Rv3814c	By matching	By MS/MS	By matching	By MS/MS	By MS/MS	By matching	By matching	By matching	By matching	By matching	By matching	By matching	By matching	By matching	By matching	By matching	By matching	By matching	By matching	By matching	By matching	By matching	By matching	By matching	By matching	10	51672.5	3705612	120072	756396	3530997
O33182	Rv1680	26688	Rv1680	By matching	By MS/MS	By matching	By MS/MS	By MS/MS	By matching	By matching	By matching	By matching	By matching	By matching	By matching	By matching	By matching	By matching	By matching	By matching	By matching	By matching	By matching	By matching	By matching	By matching	By matching	By matching	8	35776.5	2.06411e+06	380905	562883	2.00743e+06
O33185	Rv1683	26463	Rv1683	By matching	By MS/MS	By matching	By MS/MS	By MS/MS	By matching	By matching	By matching	By matching	By matching	By matching	By matching	By matching	By matching	By matching	By matching	By matching	By matching	By matching	By matching	By matching	By matching	By matching	By matching	By matching	21		5272244	271537	2.07566e+06	5648505
O33263	Rv2129c	26475	Rv2129c	By MS/MS	By MS/MS	By MS/MS	By MS/MS	By MS/MS	By matching	By matching	By matching	By matching	By matching	By matching	By matching	By matching	By matching	By matching	By matching	By matching	By matching	By matching	By matching	By matching	By matching	By matching	By matching	By matching	17	521867	9237995	1.8368e+06	2222630	10307717
O33268	Rv0338c	26005	Rv0338c	By matching	By MS/MS	By matching	By MS/MS	By MS/MS	By matching	By matching	By matching	By matching	By matching	By matching	By matching	By matching	By matching	By matching	By matching	By matching	By matching	By matching	By matching	By matching	By matching	By matching	By matching	By matching	15		3.91419e+06	622196	450046	4401934
O33271	Rv1742	26071	Rv1742	By matching	By MS/MS	By matching	By MS/MS	By MS/MS	By matching	By matching	By matching	By matching	By matching	By matching	By matching	By matching	By matching	By matching	By matching	By matching	By matching	By matching	By matching	By matching	By matching	By matching	By matching	By matching	1		804711		138032	484157
O33272	Rv2969c	26450	Rv2969c	By MS/MS	By MS/MS	By MS/MS	By MS/MS	By MS/MS	By matching	By matching	By matching	By matching	By matching	By matching	By matching	By matching	By matching	By matching	By matching	By matching	By matching	By matching	By matching	By matching	By matching	By matching	By matching	By matching	19	922233	12575347	3.2388e+06	3.44221e+06	16565919
O33283	ephG	26197	ephG	By MS/MS	By MS/MS	By MS/MS	By MS/MS	By MS/MS	By matching	By matching	By matching	By matching	By matching	By matching	By matching	By matching	By matching	By matching	By matching	By matching	By matching	By matching	By matching	By matching	By matching	By matching	By matching	By matching	18	454190	6.31497e+06	1.52251e+06	2.36781e+06	5838415
O50416	lpqD	26224	lpqD	By matching	By MS/MS	By MS/MS	By MS/MS	By MS/MS	By matching	By matching	By matching	By matching	By matching	By matching	By matching	By matching	By matching	By matching	By matching	By matching	By matching	By matching	By matching	By matching	By matching	By matching	By matching	By matching	10	60766.7	1.60821e+06	323362	578045	1.87639e+06
O50460	Rv1245c	25944	Rv1245c	By matching	By MS/MS	By matching	By MS/MS	By MS/MS	By matching	By matching	By matching	By matching	By matching	By matching	By matching	By matching	By matching	By matching	By matching	By matching	By matching	By matching	By matching	By matching	By matching	By matching	By matching	By matching	13	408464	5.32252e+06	693625	1.61901e+06	6.23028e+06
O53146	qor	25095	qor	By matching	By MS/MS	By MS/MS	By MS/MS	By MS/MS	By matching	By matching	By matching	By matching	By matching	By matching	By matching	By matching	By matching	By matching	By matching	By matching	By matching	By matching	By matching	By matching	By matching	By matching	By matching	By matching	11		5.24137e+06	1.09585e+06	1.06378e+06	4353857
O53158	fadE15	25303	fadE15	By matching	By MS/MS	By matching	By MS/MS	By MS/MS	By matching	By matching	By matching	By matching	By matching	By matching	By matching	By matching	By matching	By matching	By matching	By matching	By matching	By matching	By matching	By matching	By matching	By matching	By matching	By matching	7		1.23969e+06	201521	383091	2443327
O53166	acn	26720	acn	By MS/MS	By MS/MS	By MS/MS	By MS/MS	By MS/MS	By matching	By matching	By matching	By matching	By matching	By matching	By matching	By matching	By matching	By matching	By matching	By matching	By matching	By matching	By matching	By matching	By matching	By matching	By matching	By matching	56	554612	29076410	5074015	8271079	30300010
O53168	ripA	26349	ripA	By matching	By MS/MS	By MS/MS	By MS/MS	By MS/MS	By matching	By matching	By matching	By matching	By matching	By matching	By matching	By matching	By matching	By matching	By matching	By matching	By matching	By matching	By matching	By matching	By matching	By matching	By matching	By matching	5		1.33739e+06	273484	249017	2.77906e+06
O53176	Rv2449c	25392	Rv2449c	By matching	By MS/MS	By matching	By MS/MS	By MS/MS	By matching	By matching	By matching	By matching	By matching	By matching	By matching	By matching	By matching	By matching	By matching	By matching	By matching	By matching	By matching	By matching	By matching	By matching	By matching	By matching	16		2821120	544710	821185	3.08293e+06
O53181	korB	24847	korB	By matching	By MS/MS	By matching	By MS/MS	By MS/MS	By matching	By matching	By matching	By matching	By matching	By matching	By matching	By matching	By matching	By matching	By matching	By matching	By matching	By matching	By matching	By matching	By matching	By matching	By matching	By matching	12		3.99083e+06	893904	1107860	4.21317e+06
O53182	korA	25393	korA	By matching	By MS/MS	By matching	By MS/MS	By MS/MS	By matching	By matching	By matching	By matching	By matching	By matching	By matching	By matching	By matching	By matching	By matching	By matching	By matching	By matching	By matching	By matching	By matching	By matching	By matching	By matching	24	496791	34335932	2854080	11524405	32778424
O53203	gdh	25041	gdh	By matching	By MS/MS	By MS/MS	By MS/MS	By MS/MS	By matching	By matching	By matching	By matching	By matching	By matching	By matching	By matching	By matching	By matching	By matching	By matching	By matching	By matching	By matching	By matching	By matching	By matching	By matching	By matching	78	614315	29328072	5.82653e+06	7.3503e+06	26316924
O53289	serB2	25017	serB2	By matching	By MS/MS	By MS/MS	By MS/MS	By MS/MS	By matching	By matching	By matching	By matching	By matching	By matching	By matching	By matching	By matching	By matching	By matching	By matching	By matching	By matching	By matching	By matching	By matching	By matching	By matching	By matching	11	43944.4	2.94784e+06	834296	1.07419e+06	3360260
O53319	Rv3169	26645	Rv3169	By matching	By MS/MS	By matching	By MS/MS	By MS/MS	By matching	By matching	By matching	By matching	By matching	By matching	By matching	By matching	By matching	By matching	By matching	By matching	By matching	By matching	By matching	By matching	By matching	By matching	By matching	By matching	16	106988	5708585	312337	1.16025e+06	4.99041e+06
O53346	Rv3200c	26702	Rv3200c	By matching	By MS/MS	By MS/MS	By MS/MS	By MS/MS	By matching	By matching	By matching	By matching	By matching	By matching	By matching	By matching	By matching	By matching	By matching	By matching	By matching	By matching	By matching	By matching	By matching	By matching	By matching	By matching	12		6062378	1.09614e+06	1.09084e+06	5.80026e+06
O53362	Rv3311	25291	Rv3311	By matching	By MS/MS	By MS/MS	By MS/MS	By MS/MS	By matching	By matching	By matching	By matching	By matching	By matching	By matching	By matching	By matching	By matching	By matching	By matching	By matching	By matching	By matching	By matching	By matching	By matching	By matching	By matching	12	86453.4	3845751	803548	1.01139e+06	3499991
O53370	sdhA	26716	sdhA	By matching	By MS/MS	By matching	By MS/MS	By MS/MS	By matching	By matching	By matching	By matching	By matching	By matching	By matching	By matching	By matching	By matching	By matching	By matching	By matching	By matching	By matching	By matching	By matching	By matching	By matching	By matching	5		1.34276e+06		325017	1495048
O53377	Rv3327	25730	Rv3327	By matching	By MS/MS	By matching	By MS/MS	By MS/MS	By matching	By matching	By matching	By matching	By matching	By matching	By matching	By matching	By matching	By matching	By matching	By matching	By matching	By matching	By matching	By matching	By matching	By matching	By matching	By matching	4		392299		119088	488651
O53379	Rv3329	26713	Rv3329	By matching	By MS/MS	By matching	By MS/MS	By MS/MS	By matching	By matching	By matching	By matching	By matching	By matching	By matching	By matching	By matching	By matching	By matching	By matching	By matching	By matching	By matching	By matching	By matching	By matching	By matching	By matching	8		1975228	95981.9	177941	1.92763e+06
O53390	metC	26362	metC	By matching	By MS/MS	By MS/MS	By MS/MS	By MS/MS	By matching	By matching	By matching	By matching	By matching	By matching	By matching	By matching	By matching	By matching	By matching	By matching	By matching	By matching	By matching	By matching	By matching	By matching	By matching	By matching	6		1.7634e+06	142754	273887	2873852
O53404	Rv1056	24981	Rv1056	By matching	By MS/MS	By MS/MS	By MS/MS	By MS/MS	By matching	By matching	By matching	By matching	By matching	By matching	By matching	By matching	By matching	By matching	By matching	By matching	By matching	By matching	By matching	By matching	By matching	By matching	By matching	By matching	20	140073	3.8286e+06	736259	807068	3.70397e+06
O53406	fadD14	26493	fadD14	By matching	By MS/MS	By matching	By MS/MS	By MS/MS	By matching	By matching	By matching	By matching	By matching	By matching	By matching	By matching	By matching	By matching	By matching	By matching	By matching	By matching	By matching	By matching	By matching	By matching	By matching	By matching	8	72038.3	1.70765e+06	85805.2	359121	1722429
O53417	Rv1069c	25955	Rv1069c	By matching	By MS/MS	By matching	By MS/MS	By MS/MS	By matching	By matching	By matching	By matching	By matching	By matching	By matching	By matching	By matching	By matching	By matching	By matching	By matching	By matching	By matching	By matching	By matching	By matching	By matching	By matching	5		805594	137824	251744	884973
O53419	echA9	24976	echA9	By matching	By MS/MS	By matching	By MS/MS	By MS/MS	By matching	By matching	By matching	By matching	By matching	By matching	By matching	By matching	By matching	By matching	By matching	By matching	By matching	By matching	By matching	By matching	By matching	By matching	By matching	By matching	5	46629.1	1.5034e+06	93903.6	127330	1.1148e+06
O53420	Rv1072	26114	Rv1072	By matching	By MS/MS	By matching	By MS/MS	By MS/MS	By matching	By matching	By matching	By matching	By matching	By matching	By matching	By matching	By matching	By matching	By matching	By matching	By matching	By matching	By matching	By matching	By matching	By matching	By matching	By matching	3	52858.9	1.40794e+06		237509	927804
O53422	fadA3	25055	fadA3	By matching	By MS/MS	By MS/MS	By MS/MS	By MS/MS	By matching	By matching	By matching	By matching	By matching	By matching	By matching	By matching	By matching	By matching	By matching	By matching	By matching	By matching	By matching	By matching	By matching	By matching	By matching	By matching	38	1.09891e+06	24068042	4.53751e+06	4960323	24723856
O53445	Rv1097c	26614	Rv1097c	By matching	By MS/MS	By MS/MS	By MS/MS	By matching	By matching	By matching	By matching	By matching	By matching	By matching	By matching	By matching	By matching	By matching	By matching	By matching	By matching	By matching	By matching	By matching	By matching	By matching	By matching	By matching	5		2.48581e+06	209407	855931	2291983
O53512	aroG	25268	aroG	By matching	By MS/MS	By MS/MS	By MS/MS	By MS/MS	By matching	By matching	By matching	By matching	By matching	By matching	By matching	By matching	By matching	By matching	By matching	By matching	By matching	By matching	By matching	By matching	By matching	By matching	By matching	By matching	10	59764.4	2.86299e+06	566393	870705	1.89967e+06
O53519	TB16.3	25775	TB16.3	By matching	By MS/MS	By MS/MS	By MS/MS	By MS/MS	By matching	By matching	By matching	By matching	By matching	By matching	By matching	By matching	By matching	By matching	By matching	By matching	By matching	By matching	By matching	By matching	By matching	By matching	By matching	By matching	20	1.54243e+06	12341049	431075	2.64479e+06	11675603
O53521	fadD15	25034	fadD15	By MS/MS	By MS/MS	By MS/MS	By MS/MS	By MS/MS	By matching	By matching	By matching	By matching	By matching	By matching	By matching	By matching	By matching	By matching	By matching	By matching	By matching	By matching	By matching	By matching	By matching	By matching	By matching	By matching	58	1.447e+06	24953708	4.87566e+06	6329432	23546534
O53554	ilvX	25288	ilvX	By MS/MS	By MS/MS	By MS/MS	By MS/MS	By MS/MS	By matching	By matching	By matching	By matching	By matching	By matching	By matching	By matching	By matching	By matching	By matching	By matching	By matching	By matching	By matching	By matching	By matching	By matching	By matching	By matching	20	619191	10560789	1.56987e+06	1.4806e+06	8495932
O53565	Rv3520c	26654	Rv3520c	By matching	By MS/MS	By MS/MS	By MS/MS	By MS/MS	By matching	By matching	By matching	By matching	By matching	By matching	By matching	By matching	By matching	By matching	By matching	By matching	By matching	By matching	By matching	By matching	By matching	By matching	By matching	By matching	25	196581	10322531	2.29098e+06	2.75644e+06	8941297
O53572	Rv3587c	25315	Rv3587c	By matching	By MS/MS	By MS/MS	By MS/MS	By MS/MS	By matching	By matching	By matching	By matching	By matching	By matching	By matching	By matching	By matching	By matching	By matching	By matching	By matching	By matching	By matching	By matching	By matching	By matching	By matching	By matching	12		6.79952e+06	952233	1.53083e+06	4166258
O53580	fadD32	26907	fadD32	By MS/MS	By MS/MS	By MS/MS	By MS/MS	By MS/MS	By matching	By matching	By matching	By matching	By matching	By matching	By matching	By matching	By matching	By matching	By matching	By matching	By matching	By matching	By matching	By matching	By matching	By matching	By matching	By matching	86	3.90926e+06	67380544	14788016	17187182	69134296
O53581	cut6	25692	cut6	By matching	By MS/MS	By MS/MS	By MS/MS	By MS/MS	By matching	By matching	By matching	By matching	By matching	By matching	By matching	By matching	By matching	By matching	By matching	By matching	By matching	By matching	By matching	By matching	By matching	By matching	By matching	By matching	6		1.38274e+06	313484	370800	1.47481e+06
O53611	icd2	25200	icd2	By MS/MS	By MS/MS	By MS/MS	By MS/MS	By MS/MS	By matching	By matching	By matching	By matching	By matching	By matching	By matching	By matching	By matching	By matching	By matching	By matching	By matching	By matching	By matching	By matching	By matching	By matching	By matching	By matching	50	1838990	40781648	6136927	10658429	44328084
O53622	Rv0077c	26621	Rv0077c	By matching	By MS/MS	By matching	By MS/MS	By MS/MS	By matching	By matching	By matching	By matching	By matching	By matching	By matching	By matching	By matching	By matching	By matching	By matching	By matching	By matching	By matching	By matching	By matching	By matching	By matching	By matching	6	107812	1.46295e+06	100321	481323	1.31222e+06
O53641	Rv0158	25562	Rv0158	By matching	By MS/MS	By matching	By MS/MS	By MS/MS	By matching	By matching	By matching	By matching	By matching	By matching	By matching	By matching	By matching	By matching	By matching	By matching	By matching	By matching	By matching	By matching	By matching	By matching	By matching	By matching	3		239170		93476.8	1.10805e+06
O53664	htdX	26637	htdX	By matching	By MS/MS	By matching	By MS/MS	By MS/MS	By matching	By matching	By matching	By matching	By matching	By matching	By matching	By matching	By matching	By matching	By matching	By matching	By matching	By matching	By matching	By matching	By matching	By matching	By matching	By matching	12		3.27705e+06	529271	988193	6.30485e+06
O53669	Rv0247c	26052	Rv0247c	By MS/MS	By MS/MS	By MS/MS	By MS/MS	By MS/MS	By matching	By matching	By matching	By matching	By matching	By matching	By matching	By matching	By matching	By matching	By matching	By matching	By matching	By matching	By matching	By matching	By matching	By matching	By matching	By matching	16	211248	6.49811e+06	1.43292e+06	1.88046e+06	6.60103e+06
O53670	Rv0248c	24897	Rv0248c	By matching	By MS/MS	By MS/MS	By MS/MS	By MS/MS	By matching	By matching	By matching	By matching	By matching	By matching	By matching	By matching	By matching	By matching	By matching	By matching	By matching	By matching	By matching	By matching	By matching	By matching	By matching	By matching	20	178309	11570924	2.02807e+06	2.93554e+06	12041061
O53672	Rv0250c	26198	Rv0250c	By matching	By MS/MS	By MS/MS	By MS/MS	By MS/MS	By matching	By matching	By matching	By matching	By matching	By matching	By matching	By matching	By matching	By matching	By matching	By matching	By matching	By matching	By matching	By matching	By matching	By matching	By matching	By matching	4		605948	113756	168989	415157
O53695	mycP3	25660	mycP3	By MS/MS	By MS/MS	By MS/MS	By MS/MS	By MS/MS	By matching	By matching	By matching	By matching	By matching	By matching	By matching	By matching	By matching	By matching	By matching	By matching	By matching	By matching	By matching	By matching	By matching	By matching	By matching	By matching	19	331439	5.63091e+06	1204889	1.51141e+06	5.61312e+06
O53718	Rv0383c	26470	Rv0383c	By matching	By MS/MS	By matching	By MS/MS	By MS/MS	By matching	By matching	By matching	By matching	By matching	By matching	By matching	By matching	By matching	By matching	By matching	By matching	By matching	By matching	By matching	By matching	By matching	By matching	By matching	By matching	8		2.16701e+06	451702	377966	2.12696e+06
O53728	Rv0443	25144	Rv0443	By matching	By MS/MS	By matching	By MS/MS	By MS/MS	By matching	By matching	By matching	By matching	By matching	By matching	By matching	By matching	By matching	By matching	By matching	By matching	By matching	By matching	By matching	By matching	By matching	By matching	By matching	By matching	9	65534.9	1.89658e+06	341462	173936	1.90847e+06
O53751	Rv0466	26820	Rv0466	By matching	By MS/MS	By matching	By MS/MS	By MS/MS	By matching	By matching	By matching	By matching	By matching	By matching	By matching	By matching	By matching	By matching	By matching	By matching	By matching	By matching	By matching	By matching	By matching	By matching	By matching	By matching	7	101962	3.18499e+06	816972	1.02352e+06	3.27837e+06
O53777	Rv0580c	26335	Rv0580c	By matching	By MS/MS	By MS/MS	By MS/MS	By MS/MS	By matching	By matching	By matching	By matching	By matching	By matching	By matching	By matching	By matching	By matching	By matching	By matching	By matching	By matching	By matching	By matching	By matching	By matching	By matching	By matching	22	775169	17921668	3.99709e+06	3.98399e+06	17762556
O53780	lpqN	26383	lpqN	By MS/MS	By MS/MS	By matching	By MS/MS	By MS/MS	By matching	By matching	By matching	By matching	By matching	By matching	By matching	By matching	By matching	By matching	By matching	By matching	By matching	By matching	By matching	By matching	By matching	By matching	By matching	By matching	8	1.43837e+06	12720225	2.41079e+06	2.57793e+06	5739510
O53830	Rv0818	25187	Rv0818	By matching	By MS/MS	By MS/MS	By MS/MS	By MS/MS	By matching	By matching	By matching	By matching	By matching	By matching	By matching	By matching	By matching	By matching	By matching	By matching	By matching	By matching	By matching	By matching	By matching	By matching	By matching	By matching	11		3178254	245776	961662	4.15304e+06
O53842	Rv0831c	25342	Rv0831c	By MS/MS	By MS/MS	By MS/MS	By MS/MS	By MS/MS	By matching	By matching	By matching	By matching	By matching	By matching	By matching	By matching	By matching	By matching	By matching	By matching	By matching	By matching	By matching	By matching	By matching	By matching	By matching	By matching	42	1.49133e+06	28966910	6.97062e+06	7039576	33441984
O53871	fadA	26913	fadA	By MS/MS	By MS/MS	By MS/MS	By MS/MS	By MS/MS	By matching	By matching	By matching	By matching	By matching	By matching	By matching	By matching	By matching	By matching	By matching	By matching	By matching	By matching	By matching	By matching	By matching	By matching	By matching	By matching	29	924571	17432436	2912615	4.22747e+06	15973651
O53872	fadB	25636	fadB	By MS/MS	By MS/MS	By MS/MS	By MS/MS	By MS/MS	By matching	By matching	By matching	By matching	By matching	By matching	By matching	By matching	By matching	By matching	By matching	By matching	By matching	By matching	By matching	By matching	By matching	By matching	By matching	By matching	110	1.68131e+06	86253016	18828110	22754802	90612176
O53896	pepD	25952	pepD	By MS/MS	By MS/MS	By MS/MS	By MS/MS	By MS/MS	By matching	By matching	By matching	By matching	By matching	By matching	By matching	By matching	By matching	By matching	By matching	By matching	By matching	By matching	By matching	By matching	By matching	By matching	By matching	By matching	15	523267	11472700	946431	1.69063e+06	5.24463e+06
O53897	moaB2	26249	moaB2	By matching	By MS/MS	By MS/MS	By MS/MS	By MS/MS	By matching	By matching	By matching	By matching	By matching	By matching	By matching	By matching	By matching	By matching	By matching	By matching	By matching	By matching	By matching	By matching	By matching	By matching	By matching	By matching	9	35091.7	2.76531e+06	740486	890352	2961815
O53943	espG5	26884	espG5	By matching	By MS/MS	By MS/MS	By matching	By MS/MS	By matching	By matching	By matching	By matching	By matching	By matching	By matching	By matching	By matching	By matching	By matching	By matching	By matching	By matching	By matching	By matching	By matching	By matching	By matching	By matching	12	654426	9659696	1.89652e+06	2331356	10024531
O53961	Rv1919c	24995	Rv1919c	By matching	By MS/MS	By matching	By MS/MS	By MS/MS	By matching	By matching	By matching	By matching	By matching	By matching	By matching	By matching	By matching	By matching	By matching	By matching	By matching	By matching	By matching	By matching	By matching	By matching	By matching	By matching	9		5.52423e+06	1.05582e+06	1.24559e+06	4650431
O53979	Rv1978	26892	Rv1978	By matching	By MS/MS	By matching	By MS/MS	By MS/MS	By matching	By matching	By matching	By matching	By matching	By matching	By matching	By matching	By matching	By matching	By matching	By matching	By matching	By matching	By matching	By matching	By matching	By matching	By matching	By matching	7		1.1894e+06		106169	1.12141e+06
O65936	Rv1751	25561	Rv1751	By matching	By MS/MS	By matching	By MS/MS	By MS/MS	By matching	By matching	By matching	By matching	By matching	By matching	By matching	By matching	By matching	By matching	By matching	By matching	By matching	By matching	By matching	By matching	By matching	By matching	By matching	By matching	20	92859.7	6.98062e+06	730625	2.09975e+06	9119692
O69652	Rv3684	26343	Rv3684	By matching	By MS/MS	By MS/MS	By MS/MS	By MS/MS	By matching	By matching	By matching	By matching	By matching	By matching	By matching	By matching	By matching	By matching	By matching	By matching	By matching	By matching	By matching	By matching	By matching	By matching	By matching	By matching	18	134124	7602363	1401870	1622456	6490301
O69686	Rv3719	25081	Rv3719	By matching	By MS/MS	By MS/MS	By MS/MS	By MS/MS	By matching	By matching	By matching	By matching	By matching	By matching	By matching	By matching	By matching	By matching	By matching	By matching	By matching	By matching	By matching	By matching	By matching	By matching	By matching	By matching	11		1.98179e+06	126867	243537	2472177
O69687	Rv3720	25930	Rv3720	By matching	By MS/MS	By matching	By MS/MS	By MS/MS	By matching	By matching	By matching	By matching	By matching	By matching	By matching	By matching	By matching	By matching	By matching	By matching	By matching	By matching	By matching	By matching	By matching	By matching	By matching	By matching	11		1.99873e+06	147307	352075	2.47513e+06
O69689	Rv3722c	24881	Rv3722c	By MS/MS	By MS/MS	By MS/MS	By MS/MS	By MS/MS	By matching	By matching	By matching	By matching	By matching	By matching	By matching	By matching	By matching	By matching	By matching	By matching	By matching	By matching	By matching	By matching	By matching	By matching	By matching	By matching	37	1.23715e+06	23114020	4.23847e+06	6362486	23546160
O69690	lucA	26121	lucA	By matching	By MS/MS	By MS/MS	By MS/MS	By MS/MS	By matching	By matching	By matching	By matching	By matching	By matching	By matching	By matching	By matching	By matching	By matching	By matching	By matching	By matching	By matching	By matching	By matching	By matching	By matching	By matching	4		2263404	353179	580995	1556926
O69693	Rv3726	25900	Rv3726	By matching	By MS/MS	By matching	By MS/MS	By MS/MS	By matching	By matching	By matching	By matching	By matching	By matching	By matching	By matching	By matching	By matching	By matching	By matching	By matching	By matching	By matching	By matching	By matching	By matching	By matching	By matching	7	61840.6	1.1152e+06	348305	222831	1.51128e+06
O69714	Rv3747	25295	Rv3747	By matching	By MS/MS	By MS/MS	By MS/MS	By MS/MS	By matching	By matching	By matching	By matching	By matching	By matching	By matching	By matching	By matching	By matching	By matching	By matching	By matching	By matching	By matching	By matching	By matching	By matching	By matching	By matching	8	227673	4676315	652398	1.04269e+06	4.54895e+06
O69727	fadE36	26191	fadE36	By matching	By MS/MS	By matching	By MS/MS	By MS/MS	By matching	By matching	By matching	By matching	By matching	By matching	By matching	By matching	By matching	By matching	By matching	By matching	By matching	By matching	By matching	By matching	By matching	By matching	By matching	By matching	7		1.15402e+06		122250	1151170
O86337	lprC	25996	lprC	By matching	By MS/MS	By matching	By MS/MS	By MS/MS	By matching	By matching	By matching	By matching	By matching	By matching	By matching	By matching	By matching	By matching	By matching	By matching	By matching	By matching	By matching	By matching	By matching	By matching	By matching	By matching	10		1.62485e+06	79402.4	444282	1.5829e+06
O86340	Rv2061c	26037	Rv2061c	By matching	By MS/MS	By matching	By MS/MS	By MS/MS	By matching	By matching	By matching	By matching	By matching	By matching	By matching	By matching	By matching	By matching	By matching	By matching	By matching	By matching	By matching	By matching	By matching	By matching	By matching	By matching	8	63267.7	3.63347e+06	356558	1160028	3.66913e+06
O86353	Rv2054	26872	Rv2054	By matching	By MS/MS	By MS/MS	By MS/MS	By MS/MS	By matching	By matching	By matching	By matching	By matching	By matching	By matching	By matching	By matching	By matching	By matching	By matching	By matching	By matching	By matching	By matching	By matching	By matching	By matching	By matching	9		1.54016e+06	189180	659400	2.24469e+06
O86361	fadA2	26368	fadA2	By MS/MS	By MS/MS	By MS/MS	By MS/MS	By MS/MS	By matching	By matching	By matching	By matching	By matching	By matching	By matching	By matching	By matching	By matching	By matching	By matching	By matching	By matching	By matching	By matching	By matching	By matching	By matching	By matching	40	823551	24793204	5.64226e+06	6.2606e+06	25457454
P0CG95	sseC2	25691	sseC2	By matching	By MS/MS	By matching	By MS/MS	By MS/MS	By matching	By matching	By matching	By matching	By matching	By matching	By matching	By matching	By matching	By matching	By matching	By matching	By matching	By matching	By matching	By matching	By matching	By matching	By matching	By matching	5		680537	79175.2	244118	756342
P0CH91	mmaA3	25442	mmaA3	By MS/MS	By MS/MS	By matching	By MS/MS	By MS/MS	By matching	By matching	By matching	By matching	By matching	By matching	By matching	By matching	By matching	By matching	By matching	By matching	By matching	By matching	By matching	By matching	By matching	By matching	By matching	By matching	10	54145.4	2.0257e+06	456036	522567	2.74441e+06
P71590	fhaA	26311	fhaA	By MS/MS	By MS/MS	By MS/MS	By MS/MS	By MS/MS	By matching	By matching	By matching	By matching	By matching	By MS/MS	By MS/MS	By MS/MS	By MS/MS	By MS/MS	By matching	By matching	By matching	By matching	By matching	By matching	By matching	By matching	By matching	By matching	66	5.9825e+06	63610412	17254030	19170106	47583400						2.60201e+06	4.29942e+06	5.78185e+06	2.20467e+06	3.42727e+06
P71615	nrnA	26240	nrnA	By matching	By MS/MS	By matching	By MS/MS	By MS/MS	By matching	By matching	By matching	By matching	By matching	By matching	By matching	By matching	By matching	By matching	By matching	By matching	By matching	By matching	By matching	By matching	By matching	By matching	By matching	By matching	9	60860.8	869997	125089	167272	675400
P71635	csm6	25921	csm6	By matching	By MS/MS	By matching	By MS/MS	By MS/MS	By matching	By matching	By matching	By matching	By matching	By matching	By matching	By matching	By matching	By matching	By matching	By matching	By matching	By matching	By matching	By matching	By matching	By matching	By matching	By matching	5	228238	1.80441e+06	202275	579289	1.65159e+06
P71658	mihF	25437	mihF	By MS/MS	By MS/MS	By MS/MS	By MS/MS	By MS/MS	By matching	By matching	By matching	By matching	By matching	By matching	By matching	By matching	By matching	By matching	By matching	By matching	By matching	By matching	By matching	By matching	By matching	By matching	By matching	By matching	26	3.11395e+06	63127676	6963401	12184399	37770644
P71672	Rv1404	26861	Rv1404	By matching	By MS/MS	By matching	By MS/MS	By MS/MS	By matching	By matching	By matching	By matching	By matching	By matching	By matching	By matching	By matching	By matching	By matching	By matching	By matching	By matching	By matching	By matching	By matching	By matching	By matching	By matching	7		1.12714e+06	194505	562637	1.35699e+06
P71701	Rv0044c	25857	Rv0044c	By matching	By MS/MS	By matching	By MS/MS	By MS/MS	By matching	By matching	By matching	By matching	By matching	By matching	By matching	By matching	By matching	By matching	By matching	By matching	By matching	By matching	By matching	By matching	By matching	By matching	By matching	By matching	12	45647.3	3.08625e+06		999307	2.5707e+06
P71787	Rv1508c	25697	Rv1508c	By matching	By MS/MS	By matching	By MS/MS	By MS/MS	By matching	By matching	By matching	By matching	By matching	By matching	By matching	By matching	By matching	By matching	By matching	By matching	By matching	By matching	By matching	By matching	By matching	By matching	By matching	By matching	4	45666.1	575592	126177	174155	584852
P71790	gmdA	25369	gmdA	By matching	By MS/MS	By matching	By MS/MS	By MS/MS	By matching	By matching	By matching	By matching	By matching	By matching	By matching	By matching	By matching	By matching	By matching	By matching	By matching	By matching	By matching	By matching	By matching	By matching	By matching	By matching	15		2.24924e+06	375277	604827	2631265
P71791	epiA	26144	epiA	By matching	By MS/MS	By matching	By MS/MS	By MS/MS	By matching	By matching	By matching	By matching	By matching	By matching	By matching	By matching	By matching	By matching	By matching	By matching	By matching	By matching	By matching	By matching	By matching	By matching	By matching	By matching	3	41940.2	87083		310811	622710
P71814	phoP	24802	phoP	By matching	By MS/MS	By MS/MS	By MS/MS	By MS/MS	By matching	By matching	By matching	By matching	By matching	By matching	By matching	By matching	By matching	By matching	By matching	By matching	By matching	By matching	By matching	By matching	By matching	By matching	By matching	By matching	11	256724	1.49391e+06	616705	1.01599e+06	2.63999e+06
P71897	Rv2315c	24969	Rv2315c	By matching	By MS/MS	By matching	By MS/MS	By MS/MS	By matching	By matching	By matching	By matching	By matching	By matching	By matching	By matching	By matching	By matching	By matching	By matching	By matching	By matching	By matching	By matching	By matching	By matching	By matching	By matching	10		3970263	259687	578126	2.64586e+06
P71905	rne	25487	rne	By matching	By MS/MS	By matching	By MS/MS	By MS/MS	By matching	By matching	By matching	By matching	By matching	By matching	By matching	By matching	By matching	By matching	By matching	By matching	By matching	By matching	By matching	By matching	By matching	By matching	By matching	By matching	13	99472.4	4042334	553796	1.86713e+06	5.75282e+06
P72043	Rv3777	26233	Rv3777	By matching	By MS/MS	By matching	By MS/MS	By MS/MS	By matching	By matching	By matching	By matching	By matching	By matching	By matching	By matching	By matching	By matching	By matching	By matching	By matching	By matching	By matching	By matching	By matching	By matching	By matching	By matching	5	107277	1.19377e+06	177885	652265	1.5006e+06
P72047	rfbE	26842	rfbE	By matching	By MS/MS	By matching	By MS/MS	By MS/MS	By matching	By matching	By matching	By matching	By matching	By matching	By matching	By matching	By matching	By matching	By matching	By matching	By matching	By matching	By matching	By matching	By matching	By matching	By matching	By matching	5	58680.8	1.48288e+06	142213	467289	1.45927e+06
P75019	echA21	25019	echA21	By matching	By MS/MS	By MS/MS	By MS/MS	By MS/MS	By matching	By matching	By matching	By matching	By matching	By matching	By matching	By matching	By matching	By matching	By matching	By matching	By matching	By matching	By matching	By matching	By matching	By matching	By matching	By matching	20	202210	9398738	2.83605e+06	3.23844e+06	11581068
P95017	Rv2536	26717	Rv2536	By matching	By MS/MS	By matching	By MS/MS	By MS/MS	By matching	By matching	By matching	By matching	By matching	By matching	By matching	By matching	By matching	By matching	By matching	By matching	By matching	By matching	By matching	By matching	By matching	By matching	By matching	By matching	5		868344	173993	239038	1590883
P95029	fas	26829	fas	By MS/MS	By MS/MS	By MS/MS	By MS/MS	By MS/MS	By matching	By matching	By matching	By matching	By matching	By matching	By matching	By matching	By matching	By matching	By matching	By matching	By matching	By matching	By matching	By matching	By matching	By matching	By matching	By matching	151	2.3736e+06	71272304	13169064	17010492	65434200
P95072	sppA	25470	sppA	By matching	By MS/MS	By MS/MS	By MS/MS	By MS/MS	By matching	By matching	By matching	By matching	By matching	By matching	By matching	By matching	By matching	By matching	By matching	By matching	By matching	By matching	By matching	By matching	By matching	By matching	By matching	By matching	24	371277	8631155	1.25945e+06	2.5826e+06	7036347
P95125	lipN	26703	lipN	By matching	By MS/MS	By MS/MS	By matching	By MS/MS	By matching	By matching	By matching	By matching	By matching	By matching	By matching	By matching	By matching	By matching	By matching	By matching	By matching	By matching	By matching	By matching	By matching	By matching	By matching	By matching	8	101559	6481870	1.10774e+06	1.08546e+06	5504615
P95144	Rv1871c	25526	Rv1871c	By MS/MS	By MS/MS	By matching	By MS/MS	By MS/MS	By matching	By matching	By matching	By matching	By matching	By matching	By matching	By matching	By matching	By matching	By matching	By matching	By matching	By matching	By matching	By matching	By matching	By matching	By matching	By matching	9	58294.6	3.29057e+06	123095	1.20568e+06	2.70696e+06
P95146	Rv1869c	24959	Rv1869c	By matching	By MS/MS	By MS/MS	By matching	By MS/MS	By matching	By matching	By matching	By matching	By matching	By matching	By matching	By matching	By matching	By matching	By matching	By matching	By matching	By matching	By matching	By matching	By matching	By matching	By matching	By matching	12	64099.6	4261689	1.02061e+06	1.10078e+06	4518918
P95159	Rv1855c	25493	Rv1855c	By matching	By MS/MS	By MS/MS	By MS/MS	By MS/MS	By matching	By matching	By matching	By matching	By matching	By matching	By matching	By matching	By matching	By matching	By matching	By matching	By matching	By matching	By matching	By matching	By matching	By matching	By matching	By matching	20	141723	6831510	1.80728e+06	1.94689e+06	7184312
P95185	fadB4	25035	fadB4	By matching	By MS/MS	By MS/MS	By MS/MS	By MS/MS	By matching	By matching	By matching	By matching	By matching	By matching	By matching	By matching	By matching	By matching	By matching	By matching	By matching	By matching	By matching	By matching	By matching	By matching	By matching	By matching	9		2.93406e+06	696516	890809	3.49647e+06
P95186	fadE23	25931	fadE23	By matching	By MS/MS	By MS/MS	By MS/MS	By MS/MS	By matching	By matching	By matching	By matching	By matching	By matching	By matching	By matching	By matching	By matching	By matching	By matching	By matching	By matching	By matching	By matching	By matching	By matching	By matching	By matching	16	148535	9296094	1978124	2.96804e+06	8645430
P95187	fadE24	26271	fadE24	By matching	By MS/MS	By matching	By MS/MS	By MS/MS	By matching	By matching	By matching	By matching	By matching	By matching	By matching	By matching	By matching	By matching	By matching	By matching	By matching	By matching	By matching	By matching	By matching	By matching	By matching	By matching	13		4.699e+06	356213	1.13849e+06	4846594
P95197	purT	25205	purT	By matching	By MS/MS	By matching	By MS/MS	By MS/MS	By matching	By matching	By matching	By matching	By matching	By matching	By matching	By matching	By matching	By matching	By matching	By matching	By matching	By matching	By matching	By matching	By matching	By matching	By matching	By matching	11		2.56267e+06	139882	728722	3.11702e+06
P95200	ndhA	26194	ndhA	By matching	By MS/MS	By matching	By MS/MS	By MS/MS	By matching	By matching	By matching	By matching	By matching	By matching	By matching	By matching	By matching	By matching	By matching	By matching	By matching	By matching	By matching	By matching	By matching	By matching	By matching	By matching	8		2.61941e+06	241213	731792	2826389
P95206	Rv0398c	26474	Rv0398c	By MS/MS	By MS/MS	By MS/MS	By MS/MS	By MS/MS	By matching	By matching	By matching	By matching	By matching	By matching	By matching	By matching	By matching	By matching	By matching	By matching	By matching	By matching	By matching	By matching	By matching	By matching	By matching	By matching	12	114001	11717540	1.23175e+06	2.17874e+06	5395396
P95208	fadE7	26118	fadE7	By matching	By MS/MS	By matching	By MS/MS	By MS/MS	By matching	By matching	By matching	By matching	By matching	By matching	By matching	By matching	By matching	By matching	By matching	By matching	By matching	By matching	By matching	By matching	By matching	By matching	By matching	By matching	5		441820		535668	649451
P95227	fadD2	26846	fadD2	By MS/MS	By MS/MS	By MS/MS	By MS/MS	By MS/MS	By matching	By matching	By matching	By matching	By matching	By matching	By matching	By matching	By matching	By matching	By matching	By matching	By matching	By matching	By matching	By matching	By matching	By matching	By matching	By matching	77	2.20585e+06	33268322	7933633	9319818	32832898
P95228	fadE6	25220	fadE6	By matching	By MS/MS	By MS/MS	By MS/MS	By MS/MS	By matching	By matching	By matching	By matching	By matching	By matching	By matching	By matching	By matching	By matching	By matching	By matching	By matching	By matching	By matching	By matching	By matching	By matching	By matching	By matching	32	187559	11323266	1.70132e+06	2.53044e+06	13385492
P95229	Rv0272c	26092	Rv0272c	By matching	By MS/MS	By matching	By MS/MS	By MS/MS	By matching	By matching	By matching	By matching	By matching	By matching	By matching	By matching	By matching	By matching	By matching	By matching	By matching	By matching	By matching	By matching	By matching	By matching	By matching	By matching	8		1.94065e+06	134484	825886	2.07514e+06
P95290	lipD	25085	lipD	By matching	By MS/MS	By matching	By MS/MS	By MS/MS	By matching	By matching	By matching	By matching	By matching	By matching	By matching	By matching	By matching	By matching	By matching	By matching	By matching	By matching	By matching	By matching	By matching	By matching	By matching	By matching	9	57936	2.96571e+06	121981	839695	3.0241e+06
P96227	Rv3850	25934	Rv3850	By MS/MS	By MS/MS	By MS/MS	By MS/MS	By MS/MS	By matching	By matching	By matching	By matching	By matching	By matching	By matching	By matching	By matching	By matching	By matching	By matching	By matching	By matching	By matching	By matching	By matching	By matching	By matching	By matching	7	79021.7	1.25796e+06	186237	152818	1.88442e+06
P96257	glnH	25815	glnH	By matching	By MS/MS	By matching	By MS/MS	By MS/MS	By matching	By matching	By matching	By matching	By matching	By matching	By matching	By matching	By matching	By matching	By matching	By matching	By matching	By matching	By matching	By matching	By matching	By matching	By matching	By matching	3	125212	519705	135103	202324	581211
P96277	Rv0431	25359	Rv0431	By MS/MS	By MS/MS	By MS/MS	By MS/MS	By MS/MS	By matching	By matching	By matching	By matching	By matching	By matching	By matching	By matching	By matching	By matching	By matching	By matching	By matching	By matching	By matching	By matching	By matching	By matching	By matching	By matching	9	908850	8389670	1.75382e+06	2.44168e+06	6317519
P96404	echA1	25609	echA1	By matching	By MS/MS	By MS/MS	By MS/MS	By MS/MS	By matching	By matching	By matching	By matching	By matching	By matching	By matching	By matching	By matching	By matching	By matching	By matching	By matching	By matching	By matching	By matching	By matching	By matching	By matching	By matching	13	52124.3	3011984	333639	887822	3.13482e+06
P96409	Rv0227c	26912	Rv0227c	By matching	By MS/MS	By MS/MS	By MS/MS	By MS/MS	By matching	By matching	By matching	By matching	By matching	By matching	By matching	By matching	By matching	By matching	By matching	By matching	By matching	By matching	By matching	By matching	By matching	By matching	By matching	By matching	33	256017	9343080	2.00061e+06	2.49793e+06	8737279
P96414	fadE4	26521	fadE4	By matching	By MS/MS	By MS/MS	By MS/MS	By MS/MS	By matching	By matching	By matching	By matching	By matching	By matching	By matching	By matching	By matching	By matching	By matching	By matching	By matching	By matching	By matching	By matching	By matching	By matching	By matching	By matching	28	146701	12645677	2.58328e+06	3412788	11116675
P96821	Rv0144	25892	Rv0144	By matching	By MS/MS	By matching	By MS/MS	By MS/MS	By matching	By matching	By matching	By matching	By matching	By matching	By matching	By matching	By matching	By matching	By matching	By matching	By matching	By matching	By matching	By matching	By matching	By matching	By matching	By matching	3		371878	88470.8	102545	378814
P96824	Rv0147	25855	Rv0147	By MS/MS	By MS/MS	By MS/MS	By MS/MS	By MS/MS	By matching	By matching	By matching	By matching	By matching	By matching	By matching	By matching	By matching	By matching	By matching	By matching	By matching	By matching	By matching	By matching	By matching	By matching	By matching	By matching	26	1.38744e+06	18251714	4170728	3.22285e+06	18558132
P96825	Rv0148	26464	Rv0148	By matching	By MS/MS	By MS/MS	By MS/MS	By MS/MS	By matching	By matching	By matching	By matching	By matching	By matching	By matching	By matching	By matching	By matching	By matching	By matching	By matching	By matching	By matching	By matching	By matching	By matching	By matching	By matching	43	387373	7577690	1.29991e+06	2.03823e+06	7.6196e+06
P96831	fadE2	26561	fadE2	By matching	By MS/MS	By matching	By MS/MS	By MS/MS	By matching	By matching	By matching	By matching	By matching	By matching	By matching	By matching	By matching	By matching	By matching	By matching	By matching	By matching	By matching	By matching	By matching	By matching	By matching	By matching	9	70118.4	3.08872e+06	442455	633677	2.59578e+06
P96832	pntAa	25166	pntAa	By matching	By MS/MS	By MS/MS	By MS/MS	By MS/MS	By matching	By matching	By matching	By matching	By matching	By matching	By matching	By matching	By matching	By matching	By matching	By matching	By matching	By matching	By matching	By matching	By matching	By matching	By matching	By matching	15	221069	8.31574e+06	1664238	1.58071e+06	9394456
P96833	pntAb	26056	pntAb	By matching	By MS/MS	By matching	By MS/MS	By MS/MS	By matching	By matching	By matching	By matching	By matching	By matching	By matching	By matching	By matching	By matching	By matching	By matching	By matching	By matching	By matching	By matching	By matching	By matching	By matching	By matching	6	114164	1.63486e+06	111009	834033	2.69665e+06
P96834	pntB	26460	pntB	By matching	By MS/MS	By MS/MS	By MS/MS	By MS/MS	By matching	By matching	By matching	By matching	By matching	By matching	By matching	By matching	By matching	By matching	By matching	By matching	By matching	By matching	By matching	By matching	By matching	By matching	By matching	By matching	19	291035	7.35371e+06	646101	1.5562e+06	6.92508e+06
P96878	Rv3273	26261	Rv3273	By matching	By MS/MS	By MS/MS	By MS/MS	By MS/MS	By matching	By matching	By matching	By matching	By matching	By matching	By matching	By matching	By matching	By matching	By matching	By matching	By matching	By matching	By matching	By matching	By matching	By matching	By matching	By matching	21	407282	7.3379e+06	1.42355e+06	2.16042e+06	6.88357e+06
P96890	accA3	26338	accA3	By MS/MS	By MS/MS	By MS/MS	By MS/MS	By MS/MS	By matching	By matching	By matching	By matching	By matching	By matching	By matching	By matching	By matching	By matching	By matching	By matching	By matching	By matching	By matching	By matching	By matching	By matching	By matching	By matching	37	1.23175e+06	18154326	4208253	4.30575e+06	16245389
P96900	Rv3295	26255	Rv3295	By matching	By MS/MS	By matching	By MS/MS	By MS/MS	By matching	By matching	By matching	By matching	By matching	By matching	By matching	By matching	By matching	By matching	By matching	By matching	By matching	By matching	By matching	By matching	By matching	By matching	By matching	By matching	8		1.73713e+06	481880	534596	1758797
P9WFC9	Rv1636	26791	Rv1636	By matching	By MS/MS	By MS/MS	By MS/MS	By MS/MS	By matching	By matching	By matching	By matching	By matching	By matching	By matching	By matching	By matching	By matching	By matching	By matching	By matching	By matching	By matching	By matching	By matching	By matching	By matching	By matching	20	384511	10493350	2.24199e+06	4.10273e+06	11008549
P9WFD7	Rv2623	25914	Rv2623	By MS/MS	By MS/MS	By MS/MS	By MS/MS	By MS/MS	By matching	By matching	By matching	By matching	By matching	By matching	By matching	By matching	By matching	By matching	By matching	By matching	By matching	By matching	By matching	By matching	By matching	By matching	By matching	By matching	24	2.56449e+06	25724686	9591545	9074312	23490656
P9WFE3	ureG	25960	ureG	By matching	By MS/MS	By matching	By MS/MS	By MS/MS	By matching	By matching	By matching	By matching	By matching	By matching	By matching	By matching	By matching	By matching	By matching	By matching	By matching	By matching	By matching	By matching	By matching	By matching	By matching	By matching	4	73887.2	1.30264e+06	110876	579002	1.78464e+06
P9WFI9	Rv0281	25657	Rv0281	By matching	By MS/MS	By MS/MS	By MS/MS	By MS/MS	By matching	By matching	By matching	By matching	By matching	By matching	By matching	By matching	By matching	By matching	By matching	By matching	By matching	By matching	By matching	By matching	By matching	By matching	By matching	By matching	25	373808	7.82238e+06	1.88131e+06	2.16661e+06	7963033
P9WFJ3	Rv0146	25706	Rv0146	By matching	By MS/MS	By matching	By MS/MS	By MS/MS	By matching	By matching	By matching	By matching	By matching	By matching	By matching	By matching	By matching	By matching	By matching	By matching	By matching	By matching	By matching	By matching	By matching	By matching	By matching	By matching	12		1.88103e+06	165794	582467	2.26947e+06
P9WFJ5	Rv2345	26845	Rv2345	By matching	By MS/MS	By matching	By MS/MS	By MS/MS	By matching	By matching	By matching	By matching	By matching	By matching	By matching	By matching	By matching	By matching	By matching	By matching	By matching	By matching	By matching	By matching	By matching	By matching	By matching	By matching	16	128304	4.93098e+06	350634	1.44711e+06	3.18608e+06
P9WFJ7	Rv1481	26392	Rv1481	By matching	By MS/MS	By matching	By MS/MS	By MS/MS	By matching	By matching	By matching	By matching	By matching	By matching	By matching	By matching	By matching	By matching	By matching	By matching	By matching	By matching	By matching	By matching	By matching	By matching	By matching	By matching	3	34413.6	381593		127080	337607
P9WFJ9	Rv0637	25901	Rv0637	By matching	By MS/MS	By MS/MS	By MS/MS	By MS/MS	By matching	By matching	By matching	By matching	By matching	By matching	By matching	By matching	By matching	By matching	By matching	By matching	By matching	By matching	By matching	By matching	By matching	By matching	By matching	By matching	16	429918	5.79506e+06	2.15124e+06	1.65264e+06	5593992
P9WFK1	Rv0635	25180	Rv0635	By matching	By MS/MS	By MS/MS	By MS/MS	By MS/MS	By matching	By matching	By matching	By matching	By matching	By matching	By matching	By matching	By matching	By matching	By matching	By matching	By matching	By matching	By matching	By matching	By matching	By matching	By matching	By matching	15	146088	9254517	2017680	2123798	8686823
P9WFK3	Rv0504c	26361	Rv0504c	By matching	By MS/MS	By matching	By MS/MS	By MS/MS	By matching	By matching	By matching	By matching	By matching	By matching	By matching	By matching	By matching	By matching	By matching	By matching	By matching	By matching	By matching	By matching	By matching	By matching	By matching	By matching	4	31800.3	1411084	122979	800438	1.79779e+06
P9WFK7	eis	24960	eis	By matching	By MS/MS	By MS/MS	By MS/MS	By MS/MS	By matching	By matching	By matching	By matching	By matching	By matching	By matching	By matching	By matching	By matching	By matching	By matching	By matching	By matching	By matching	By matching	By matching	By matching	By matching	By matching	17		6.81193e+06	1.67587e+06	1.48373e+06	7.20227e+06
P9WFK9	Rv0566c	26568	Rv0566c	By matching	By MS/MS	By matching	By MS/MS	By MS/MS	By matching	By matching	By matching	By matching	By matching	By matching	By matching	By matching	By matching	By matching	By matching	By matching	By matching	By matching	By matching	By matching	By matching	By matching	By matching	By matching	7		3276846	89579	861974	2.59063e+06
P9WFL3	Rv3193c	24961	Rv3193c	By matching	By MS/MS	By MS/MS	By MS/MS	By MS/MS	By matching	By matching	By matching	By matching	By matching	By matching	By matching	By matching	By matching	By matching	By matching	By matching	By matching	By matching	By matching	By matching	By matching	By matching	By matching	By matching	50	292662	13528164	2.09727e+06	2.50398e+06	11497428
P9WFM3	Rv1101c	26035	Rv1101c	By matching	By MS/MS	By matching	By MS/MS	By MS/MS	By matching	By matching	By matching	By matching	By matching	By matching	By matching	By matching	By matching	By matching	By matching	By matching	By matching	By matching	By matching	By matching	By matching	By matching	By matching	By matching	3		568830	163857	206053	577948
P9WFN1	Rv2140c	25132	Rv2140c	By matching	By MS/MS	By MS/MS	By MS/MS	By MS/MS	By matching	By matching	By matching	By matching	By matching	By matching	By matching	By matching	By matching	By matching	By matching	By matching	By matching	By matching	By matching	By matching	By matching	By matching	By matching	By matching	17	661240	6796503	1.81486e+06	2.36783e+06	9224906
P9WFS9	valS	26341	valS	By matching	By MS/MS	By matching	By MS/MS	By MS/MS	By matching	By matching	By matching	By matching	By matching	By matching	By matching	By matching	By matching	By matching	By matching	By matching	By matching	By matching	By matching	By matching	By matching	By matching	By matching	By matching	12		3.0953e+06	145437	1013479	3.08854e+06
P9WFT5	thrS	26294	thrS	By matching	By MS/MS	By matching	By MS/MS	By MS/MS	By matching	By matching	By matching	By matching	By matching	By matching	By matching	By matching	By matching	By matching	By matching	By matching	By matching	By matching	By matching	By matching	By matching	By matching	By matching	By matching	8	58821	1.57549e+06	118572	501274	1.52944e+06
P9WFT7	serS	25849	serS	By matching	By MS/MS	By MS/MS	By MS/MS	By MS/MS	By matching	By matching	By matching	By matching	By matching	By matching	By matching	By matching	By matching	By matching	By matching	By matching	By matching	By matching	By matching	By matching	By matching	By matching	By matching	By matching	6		1.69904e+06	77187.6	276766	1.41467e+06
P9WFT9	proS	26867	proS	By matching	By MS/MS	By MS/MS	By matching	By MS/MS	By matching	By matching	By matching	By matching	By matching	By matching	By matching	By matching	By matching	By matching	By matching	By matching	By matching	By matching	By matching	By matching	By matching	By matching	By matching	By matching	12	76185.6	2.15678e+06	657374	510143	3.9512e+06
P9WFU1	pheT	26247	pheT	By matching	By MS/MS	By matching	By MS/MS	By MS/MS	By matching	By matching	By matching	By matching	By matching	By matching	By matching	By matching	By matching	By matching	By matching	By matching	By matching	By matching	By matching	By matching	By matching	By matching	By matching	By matching	15		3.19685e+06	547218	645578	2.60439e+06
P9WFU5	metG	25179	metG	By matching	By MS/MS	By matching	By MS/MS	By MS/MS	By matching	By matching	By matching	By matching	By matching	By matching	By matching	By matching	By matching	By matching	By matching	By matching	By matching	By matching	By matching	By matching	By matching	By matching	By matching	By matching	6		681430		95896.3	728561
P9WFV1	leuS	25182	leuS	By matching	By MS/MS	By matching	By MS/MS	By MS/MS	By matching	By matching	By matching	By matching	By matching	By matching	By matching	By matching	By matching	By matching	By matching	By matching	By matching	By matching	By matching	By matching	By matching	By matching	By matching	By matching	12		2.41424e+06	153765	718216	2409094
P9WFV7	glyQS	24841	glyQS	By matching	By MS/MS	By matching	By MS/MS	By MS/MS	By matching	By matching	By matching	By matching	By matching	By matching	By matching	By matching	By matching	By matching	By matching	By matching	By matching	By matching	By matching	By matching	By matching	By matching	By matching	By matching	14	64758.9	4337975	423330	1.69968e+06	4.76978e+06
P9WFV9	gltX	26567	gltX	By matching	By MS/MS	By matching	By MS/MS	By MS/MS	By matching	By matching	By matching	By matching	By matching	By matching	By matching	By matching	By matching	By matching	By matching	By matching	By matching	By matching	By matching	By matching	By matching	By matching	By matching	By matching	9		2.61251e+06	483267	212668	1.88294e+06
P9WFW3	aspS	25420	aspS	By matching	By MS/MS	By matching	By MS/MS	By MS/MS	By matching	By matching	By matching	By matching	By matching	By matching	By matching	By matching	By matching	By matching	By matching	By matching	By matching	By matching	By matching	By matching	By matching	By matching	By matching	By matching	14	132733	3.52811e+06	273308	1.15088e+06	3.0535e+06
P9WFW7	alaS	26090	alaS	By matching	By MS/MS	By MS/MS	By MS/MS	By MS/MS	By matching	By matching	By matching	By matching	By matching	By matching	By matching	By matching	By matching	By matching	By matching	By matching	By matching	By matching	By matching	By matching	By matching	By matching	By matching	By matching	26		6056410	370027	1.96159e+06	5.90858e+06
P9WFX3	trpE	26066	trpE	By matching	By MS/MS	By matching	By MS/MS	By MS/MS	By matching	By matching	By matching	By matching	By matching	By matching	By matching	By matching	By matching	By matching	By matching	By matching	By matching	By matching	By matching	By matching	By matching	By matching	By matching	By matching	15	110859	2.98963e+06	443576	789790	3.363e+06
P9WFX7	trpC	26650	trpC	By matching	By MS/MS	By matching	By MS/MS	By MS/MS	By matching	By matching	By matching	By matching	By matching	By matching	By matching	By matching	By matching	By matching	By matching	By matching	By matching	By matching	By matching	By matching	By matching	By matching	By matching	By matching	15	370156	5901276	1138281	1.63145e+06	5.30608e+06
P9WFX9	trpB	25860	trpB	By matching	By MS/MS	By MS/MS	By MS/MS	By MS/MS	By matching	By matching	By matching	By matching	By matching	By matching	By matching	By matching	By matching	By matching	By matching	By matching	By matching	By matching	By matching	By matching	By matching	By matching	By matching	By matching	20	98951.5	5787693	215862	1784723	6145638
P9WFY1	trpA	25605	trpA	By matching	By MS/MS	By matching	By MS/MS	By MS/MS	By matching	By matching	By matching	By matching	By matching	By matching	By matching	By matching	By matching	By matching	By matching	By matching	By matching	By matching	By matching	By matching	By matching	By matching	By matching	By matching	8	54031.9	2447254	387379	662736	2.91719e+06
P9WG25	tkt	26053	tkt	By MS/MS	By MS/MS	By MS/MS	By MS/MS	By MS/MS	By matching	By matching	By matching	By matching	By matching	By matching	By matching	By matching	By matching	By matching	By matching	By matching	By matching	By matching	By matching	By matching	By matching	By matching	By matching	By matching	45	950393	24139904	4321533	6.8453e+06	24522946
P9WG33	tal	25586	tal	By MS/MS	By MS/MS	By MS/MS	By MS/MS	By MS/MS	By matching	By matching	By matching	By matching	By matching	By matching	By matching	By matching	By matching	By matching	By matching	By matching	By matching	By matching	By matching	By matching	By matching	By matching	By matching	By matching	26	720113	10819015	2.71714e+06	3.00332e+06	11861763
P9WG39	ilvG	25641	ilvG	By matching	By MS/MS	By matching	By MS/MS	By MS/MS	By matching	By matching	By matching	By matching	By matching	By matching	By matching	By matching	By matching	By matching	By matching	By matching	By matching	By matching	By matching	By matching	By matching	By matching	By matching	By matching	1		998903		211335	875650
P9WG43	tpiA	26221	tpiA	By matching	By MS/MS	By MS/MS	By MS/MS	By MS/MS	By matching	By matching	By matching	By matching	By matching	By matching	By matching	By matching	By matching	By matching	By matching	By matching	By matching	By matching	By matching	By matching	By matching	By matching	By matching	By matching	15	52994.9	3.52294e+06	875661	1.17393e+06	3.63758e+06
P9WG45	gyrB	25684	gyrB	By matching	By MS/MS	By matching	By MS/MS	By MS/MS	By matching	By matching	By matching	By matching	By matching	By matching	By matching	By matching	By matching	By matching	By matching	By matching	By matching	By matching	By matching	By matching	By matching	By matching	By matching	By matching	22	189611	8410028	929182	1.00902e+06	6.18859e+06
P9WG47	gyrA	25156	gyrA	By matching	By MS/MS	By MS/MS	By MS/MS	By MS/MS	By matching	By matching	By matching	By matching	By matching	By matching	By matching	By matching	By matching	By matching	By matching	By matching	By matching	By matching	By matching	By matching	By matching	By matching	By matching	By matching	32	374126	14529483	3.07517e+06	3.84718e+06	14572712
P9WG49	topA	26342	topA	By MS/MS	By MS/MS	By MS/MS	By MS/MS	By MS/MS	By matching	By matching	By matching	By matching	By matching	By matching	By matching	By matching	By matching	By matching	By matching	By matching	By matching	By matching	By matching	By matching	By matching	By matching	By matching	By matching	32	267108	5.80202e+06	1.07877e+06	1897107	5.16355e+06
P9WG55	tig	26295	tig	By MS/MS	By MS/MS	By matching	By MS/MS	By MS/MS	By matching	By matching	By matching	By matching	By matching	By matching	By matching	By matching	By matching	By matching	By matching	By matching	By matching	By matching	By matching	By matching	By matching	By matching	By matching	By matching	12	374527	6322594	1.34755e+06	1.67956e+06	6724115
P9WG65	mpt53	25178	mpt53	By matching	By MS/MS	By matching	By MS/MS	By MS/MS	By matching	By matching	By matching	By matching	By matching	By matching	By matching	By matching	By matching	By matching	By matching	By matching	By matching	By matching	By matching	By matching	By matching	By matching	By matching	By matching	11		1.52343e+06	219038	460299	3.24423e+06
P9WG67	trxA	26412	trxA	By MS/MS	By MS/MS	By MS/MS	By MS/MS	By MS/MS	By matching	By matching	By matching	By matching	By matching	By MS/MS	By MS/MS	By MS/MS	By matching	By MS/MS	By matching	By matching	By matching	By matching	By matching	By matching	By matching	By matching	By matching	By matching	38	3.92549e+06	40668800	9694269	18461228	33647124						393698	4.01307e+06	4.42152e+06	1.98227e+06	3.31443e+06
P9WG69	fadA4	25902	fadA4	By matching	By MS/MS	By matching	By MS/MS	By MS/MS	By matching	By matching	By matching	By matching	By matching	By matching	By matching	By matching	By matching	By matching	By matching	By matching	By matching	By matching	By matching	By matching	By matching	By matching	By matching	By matching	9		1.74996e+06	131252	523039	1.84081e+06
P9WG81	folD	26001	folD	By matching	By MS/MS	By matching	By MS/MS	By MS/MS	By matching	By matching	By matching	By matching	By matching	By matching	By matching	By matching	By matching	By matching	By matching	By matching	By matching	By matching	By matching	By matching	By matching	By matching	By matching	By matching	5		1.20767e+06	170991	469235	1.41835e+06
P9WG83	Rv0097	25421	Rv0097	By matching	By MS/MS	By matching	By MS/MS	By MS/MS	By matching	By matching	By matching	By matching	By matching	By matching	By matching	By matching	By matching	By matching	By matching	By matching	By matching	By matching	By matching	By matching	By matching	By matching	By matching	By matching	5		1025386	313553	287026	2.13946e+06
P9WGA5	Rv2603c	25181	Rv2603c	By matching	By MS/MS	By MS/MS	By matching	By MS/MS	By matching	By matching	By matching	By matching	By matching	By matching	By matching	By matching	By matching	By matching	By matching	By matching	By matching	By matching	By matching	By matching	By matching	By matching	By matching	By matching	4	50301.6	3.63015e+06	532337	868283	2.99795e+06
P9WGB7	metB	24887	metB	By matching	By MS/MS	By matching	By MS/MS	By MS/MS	By matching	By matching	By matching	By matching	By matching	By matching	By matching	By matching	By matching	By matching	By matching	By matching	By matching	By matching	By matching	By matching	By matching	By matching	By matching	By matching	14	151288	2.86673e+06	266769	558006	3.3892e+06
P9WGC5	sucC	26469	sucC	By MS/MS	By MS/MS	By MS/MS	By MS/MS	By MS/MS	By matching	By matching	By matching	By matching	By matching	By matching	By matching	By matching	By matching	By matching	By matching	By matching	By matching	By matching	By matching	By matching	By matching	By matching	By matching	By matching	39	1.63077e+06	28356168	5526389	7.33787e+06	25951946
P9WGC7	sucD	26036	sucD	By MS/MS	By MS/MS	By MS/MS	By MS/MS	By MS/MS	By matching	By matching	By matching	By matching	By matching	By matching	By matching	By matching	By matching	By matching	By matching	By matching	By matching	By matching	By matching	By matching	By matching	By matching	By matching	By matching	25	239655	14947275	3.00144e+06	4.7083e+06	16106289
P9WGD5	ssb	25140	ssb	By MS/MS	By MS/MS	By MS/MS	By MS/MS	By MS/MS	By matching	By matching	By matching	By matching	By matching	By MS/MS	By matching	By matching	By matching	By matching	By matching	By matching	By matching	By matching	By matching	By matching	By matching	By matching	By matching	By matching	31	8837374	62777420	16521930	11068657	36049492						1.00499e+06			837924	1.54601e+06
P9WGD9	ftsY	26192	ftsY	By matching	By MS/MS	By matching	By MS/MS	By MS/MS	By matching	By matching	By matching	By matching	By matching	By matching	By matching	By matching	By matching	By matching	By matching	By matching	By matching	By matching	By matching	By matching	By matching	By matching	By matching	By matching	19	152341	5491786	529127	1.45678e+06	6381450
P9WGE7	sodB	25192	sodB	By MS/MS	By MS/MS	By MS/MS	By MS/MS	By MS/MS	By matching	By matching	By matching	By matching	By matching	By MS/MS	By MS/MS	By MS/MS	By MS/MS	By MS/MS	By matching	By matching	By matching	By matching	By matching	By matching	By matching	By matching	By matching	By matching	32	355905	10357758	1.41491e+06	1.77852e+06	11099898						10123802	24789380	21347720	27663996	30232722
P9WGE9	sodC	26755	sodC	By matching	By MS/MS	By MS/MS	By MS/MS	By MS/MS	By matching	By matching	By matching	By matching	By matching	By matching	By matching	By matching	By matching	By matching	By matching	By matching	By matching	By matching	By matching	By matching	By matching	By matching	By matching	By matching	7	338319	723014	121938	722487	564284
P9WGH7	sigK	25598	sigK	By matching	By MS/MS	By matching	By MS/MS	By MS/MS	By matching	By matching	By matching	By matching	By matching	By matching	By matching	By matching	By matching	By matching	By matching	By matching	By matching	By matching	By matching	By matching	By matching	By matching	By matching	By matching	4		871421	97024.2	316657	1.5525e+06
P9WGI1	sigA	24870	sigA	By matching	By MS/MS	By MS/MS	By MS/MS	By MS/MS	By matching	By matching	By matching	By matching	By matching	By matching	By matching	By matching	By matching	By matching	By matching	By matching	By matching	By matching	By matching	By matching	By matching	By matching	By matching	By matching	22	186396	14764442	2.11539e+06	3.65086e+06	11021361
P9WGI9	glyA1	25643	glyA1	By matching	By MS/MS	By MS/MS	By MS/MS	By MS/MS	By matching	By matching	By matching	By matching	By matching	By matching	By matching	By matching	By matching	By matching	By matching	By matching	By matching	By matching	By matching	By matching	By matching	By matching	By matching	By matching	15	505938	30348380	1.42279e+06	8658020	29140264
P9WGJ3	serB1	26583	serB1	By matching	By MS/MS	By matching	By MS/MS	By MS/MS	By matching	By matching	By matching	By matching	By matching	By matching	By matching	By matching	By matching	By matching	By matching	By matching	By matching	By matching	By matching	By matching	By matching	By matching	By matching	By matching	5	48349.9	873551	126687	200199	947443
P9WGJ9	embR	26345	embR	By matching	By MS/MS	By matching	By MS/MS	By MS/MS	By matching	By matching	By matching	By matching	By matching	By matching	By matching	By matching	By matching	By matching	By matching	By matching	By matching	By matching	By matching	By matching	By matching	By matching	By matching	By matching	13	79082.2	4583540	137143	1.03338e+06	4340985
P9WGK7	prrB	25851	prrB	By matching	By MS/MS	By matching	By MS/MS	By MS/MS	By matching	By matching	By matching	By matching	By matching	By matching	By matching	By matching	By matching	By matching	By matching	By matching	By matching	By matching	By matching	By matching	By matching	By matching	By matching	By matching	6	54759.3	1187729	105338	322063	1.1821e+06
P9WGL9	regX3	25928	regX3	By matching	By MS/MS	By matching	By MS/MS	By MS/MS	By matching	By matching	By matching	By matching	By matching	By matching	By matching	By matching	By matching	By matching	By matching	By matching	By matching	By matching	By matching	By matching	By matching	By matching	By matching	By matching	5		2529987	587399	579231	2748196
P9WGM3	pdtaR	26431	pdtaR	By matching	By MS/MS	By matching	By MS/MS	By MS/MS	By matching	By matching	By matching	By matching	By matching	By matching	By matching	By matching	By matching	By matching	By matching	By matching	By matching	By matching	By matching	By matching	By matching	By matching	By matching	By matching	6		1.09809e+06	102112	353397	1.0994e+06
P9WGM7	mtrA	25336	mtrA	By MS/MS	By MS/MS	By MS/MS	By MS/MS	By MS/MS	By matching	By matching	By matching	By matching	By matching	By matching	By matching	By matching	By matching	By matching	By matching	By matching	By matching	By matching	By matching	By matching	By matching	By matching	By matching	By matching	27	592977	10336666	2.22381e+06	2.37956e+06	9122519
P9WGM9	mprA	24803	mprA	By matching	By MS/MS	By matching	By MS/MS	By MS/MS	By matching	By matching	By matching	By matching	By matching	By matching	By matching	By matching	By matching	By matching	By matching	By matching	By matching	By matching	By matching	By matching	By matching	By matching	By matching	By matching	6		2.63136e+06		354784	2.90212e+06
P9WGN3	secY	25422	secY	By matching	By MS/MS	By MS/MS	By matching	By MS/MS	By matching	By matching	By matching	By matching	By matching	By matching	By matching	By matching	By matching	By matching	By matching	By matching	By matching	By matching	By matching	By matching	By matching	By matching	By matching	By matching	9	111299	2.69107e+06	618098	546041	2.34417e+06
P9WGN9	secF	25109	secF	By matching	By MS/MS	By matching	By MS/MS	By MS/MS	By matching	By matching	By matching	By matching	By matching	By matching	By matching	By matching	By matching	By matching	By matching	By matching	By matching	By matching	By matching	By matching	By matching	By matching	By matching	By matching	12	66075.3	2.75874e+06	104920	931809	2.93252e+06
P9WGP1	secD	25606	secD	By matching	By MS/MS	By matching	By MS/MS	By MS/MS	By matching	By matching	By matching	By matching	By matching	By matching	By matching	By matching	By matching	By matching	By matching	By matching	By matching	By matching	By matching	By matching	By matching	By matching	By matching	By matching	8		937333		142928	1.28799e+06
P9WGP3	secA2	26620	secA2	By matching	By MS/MS	By matching	By MS/MS	By MS/MS	By matching	By matching	By matching	By matching	By matching	By matching	By matching	By matching	By matching	By matching	By matching	By matching	By matching	By matching	By matching	By matching	By matching	By matching	By matching	By matching	17	96885.7	5026693	212919	1.08094e+06	5053546
P9WGP5	secA1	26167	secA1	By matching	By MS/MS	By MS/MS	By MS/MS	By MS/MS	By matching	By matching	By matching	By matching	By matching	By matching	By matching	By matching	By matching	By matching	By matching	By matching	By matching	By matching	By matching	By matching	By matching	By matching	By matching	By matching	44	533742	15491197	809070	2.62484e+06	13912801
P9WGQ7	Rv1144	26331	Rv1144	By matching	By MS/MS	By matching	By MS/MS	By MS/MS	By matching	By matching	By matching	By matching	By matching	By matching	By matching	By matching	By matching	By matching	By matching	By matching	By matching	By matching	By matching	By matching	By matching	By matching	By matching	By matching	3	61921.5	587242	238024	249199	916147
P9WGR1	inhA	26797	inhA	By MS/MS	By MS/MS	By MS/MS	By MS/MS	By MS/MS	By matching	By matching	By matching	By matching	By matching	By matching	By matching	By matching	By matching	By matching	By matching	By matching	By matching	By matching	By matching	By matching	By matching	By matching	By matching	By matching	15	927259	8583650	1.64886e+06	2.71409e+06	9256796
P9WGR5	Rv0484c	25434	Rv0484c	By matching	By MS/MS	By matching	By MS/MS	By MS/MS	By matching	By matching	By matching	By matching	By matching	By matching	By matching	By matching	By matching	By matching	By matching	By matching	By matching	By matching	By matching	By matching	By matching	By matching	By matching	By matching	7	41517.6	2.46687e+06	443145	681137	2.18354e+06
P9WGS1	Rv1543	25805	Rv1543	By matching	By MS/MS	By MS/MS	By MS/MS	By MS/MS	By matching	By matching	By matching	By matching	By matching	By matching	By matching	By matching	By matching	By matching	By matching	By matching	By matching	By matching	By matching	By matching	By matching	By matching	By matching	By matching	15		4931927	591889	990772	5.82009e+06
P9WGT1	fabG3	26356	fabG3	By matching	By MS/MS	By matching	By MS/MS	By MS/MS	By matching	By matching	By matching	By matching	By matching	By matching	By matching	By matching	By matching	By matching	By matching	By matching	By matching	By matching	By matching	By matching	By matching	By matching	By matching	By matching	12	134472	2.97488e+06	669497	636846	3044865
P9WGT3	fabG1	25619	fabG1	By matching	By MS/MS	By MS/MS	By MS/MS	By MS/MS	By matching	By matching	By matching	By matching	By matching	By matching	By matching	By matching	By matching	By matching	By matching	By matching	By matching	By matching	By matching	By matching	By matching	By matching	By matching	By matching	11	53694.5	3.83983e+06	1.03219e+06	1.23777e+06	4600828
P9WGT7	pstS3	26582	pstS3	By matching	By MS/MS	By MS/MS	By MS/MS	By MS/MS	By matching	By matching	By matching	By matching	By matching	By matching	By matching	By matching	By matching	By matching	By matching	By matching	By matching	By matching	By matching	By matching	By matching	By matching	By matching	By matching	8		2.30378e+06	834874	1.51963e+06	3.89534e+06
P9WGT9	pstS2	25664	pstS2	By MS/MS	By MS/MS	By MS/MS	By MS/MS	By MS/MS	By matching	By matching	By matching	By matching	By matching	By matching	By matching	By matching	By matching	By matching	By matching	By matching	By matching	By matching	By matching	By matching	By matching	By matching	By matching	By matching	14	761704	12656405	1.50456e+06	2170047	6.62158e+06
P9WGU1	pstS1	24900	pstS1	By MS/MS	By MS/MS	By MS/MS	By MS/MS	By MS/MS	By matching	By matching	By matching	By matching	By matching	By MS/MS	By MS/MS	By MS/MS	By matching	By MS/MS	By matching	By matching	By matching	By matching	By matching	By matching	By matching	By matching	By matching	By matching	33	5602952	33518690	8384003	6.49601e+06	8271897						1.65383e+06	2010284	2.88362e+06	1.22572e+06	1.70576e+06
P9WGV1	metK	25679	metK	By MS/MS	By MS/MS	By MS/MS	By MS/MS	By MS/MS	By matching	By matching	By matching	By matching	By matching	By matching	By matching	By matching	By matching	By matching	By matching	By matching	By matching	By matching	By matching	By matching	By matching	By matching	By matching	By matching	55	1.75016e+06	27640244	7327430	5827416	24212358
P9WGV3	ahcY	25129	ahcY	By MS/MS	By MS/MS	By MS/MS	By MS/MS	By MS/MS	By matching	By matching	By matching	By matching	By matching	By MS/MS	By MS/MS	By MS/MS	By MS/MS	By MS/MS	By matching	By matching	By matching	By matching	By matching	By matching	By matching	By matching	By matching	By matching	96	3463554	135379648	22643930	18145548	96966824						5.77872e+06	9396518	9963321	6.66121e+06	9509216
P9WGV5	Rv2953	25391	Rv2953	By matching	By MS/MS	By matching	By MS/MS	By MS/MS	By matching	By matching	By matching	By matching	By matching	By matching	By matching	By matching	By matching	By matching	By matching	By matching	By matching	By matching	By matching	By matching	By matching	By matching	By matching	By matching	17		2.80659e+06	820287	989407	2.93818e+06
P9WGX7	rsbW	25337	rsbW	By matching	By MS/MS	By matching	By MS/MS	By MS/MS	By matching	By matching	By matching	By matching	By matching	By matching	By matching	By matching	By matching	By matching	By matching	By matching	By matching	By matching	By matching	By matching	By matching	By matching	By matching	By matching	1	60963	521907	238158	177655	438704
P9WGY1	frr	25906	frr	By matching	By MS/MS	By MS/MS	By MS/MS	By MS/MS	By matching	By matching	By matching	By matching	By matching	By matching	By matching	By matching	By matching	By matching	By matching	By matching	By matching	By matching	By matching	By matching	By matching	By matching	By matching	By matching	26	350967	25677886	2.87382e+06	4.2838e+06	12000648
P9WGY7	rpoC	26122	rpoC	By MS/MS	By MS/MS	By MS/MS	By MS/MS	By MS/MS	By matching	By matching	By matching	By matching	By matching	By matching	By matching	By matching	By matching	By matching	By matching	By matching	By matching	By matching	By matching	By matching	By matching	By matching	By matching	By matching	132	3.2705e+06	59711768	11868476	14139130	55648840
P9WGY9	rpoB	25228	rpoB	By MS/MS	By MS/MS	By MS/MS	By MS/MS	By MS/MS	By matching	By matching	By matching	By matching	By matching	By matching	By matching	By matching	By matching	By matching	By matching	By matching	By matching	By matching	By matching	By matching	By matching	By matching	By matching	By matching	73	1.49627e+06	35979204	6948944	8662734	30691738
P9WGZ1	rpoA	26890	rpoA	By MS/MS	By MS/MS	By MS/MS	By MS/MS	By MS/MS	By matching	By matching	By matching	By matching	By matching	By matching	By matching	By matching	By matching	By matching	By matching	By matching	By matching	By matching	By matching	By matching	By matching	By matching	By matching	By matching	42	2082562	31853548	7.42704e+06	7.96904e+06	32608278
P9WH11	rmlC	25607	rmlC	By matching	By MS/MS	By matching	By MS/MS	By MS/MS	By matching	By matching	By matching	By matching	By matching	By matching	By matching	By matching	By matching	By matching	By matching	By matching	By matching	By matching	By matching	By matching	By matching	By matching	By matching	By matching	7	31250	2.28386e+06	568803	722784	2.47521e+06
P9WH13	rmlA	26619	rmlA	By matching	By MS/MS	By matching	By MS/MS	By MS/MS	By matching	By matching	By matching	By matching	By matching	By matching	By matching	By matching	By matching	By matching	By matching	By matching	By matching	By matching	By matching	By matching	By matching	By matching	By matching	By matching	5		1.00961e+06	168994	341559	810773
P9WH23	qcrA	25723	qcrA	By matching	By MS/MS	By MS/MS	By MS/MS	By MS/MS	By matching	By matching	By matching	By matching	By matching	By matching	By matching	By matching	By matching	By matching	By matching	By matching	By matching	By matching	By matching	By matching	By matching	By matching	By matching	By matching	17	97802	7380118	1.27415e+06	1.62805e+06	7.56758e+06
P9WH25	rpsI	26770	rpsI	By matching	By MS/MS	By MS/MS	By MS/MS	By MS/MS	By matching	By matching	By matching	By matching	By matching	By matching	By matching	By matching	By matching	By matching	By matching	By matching	By matching	By matching	By matching	By matching	By matching	By matching	By matching	By matching	5	488011	6133196	1.37549e+06	2.46749e+06	7065613
P9WH27	rpsH	26332	rpsH	By matching	By MS/MS	By MS/MS	By MS/MS	By MS/MS	By matching	By matching	By matching	By matching	By matching	By matching	By matching	By matching	By matching	By matching	By matching	By matching	By matching	By matching	By matching	By matching	By matching	By matching	By matching	By matching	13	80488.5	5390169	1.28866e+06	1.29371e+06	5533686
P9WH29	rpsG	25351	rpsG	By matching	By MS/MS	By MS/MS	By MS/MS	By MS/MS	By matching	By matching	By matching	By matching	By matching	By matching	By matching	By matching	By matching	By matching	By matching	By matching	By matching	By matching	By matching	By matching	By matching	By matching	By matching	By matching	8	209074	3.51215e+06	703272	888846	3186779
P9WH31	rpsF	26796	rpsF	By MS/MS	By MS/MS	By MS/MS	By MS/MS	By MS/MS	By matching	By matching	By matching	By matching	By matching	By matching	By matching	By matching	By matching	By matching	By matching	By matching	By matching	By matching	By matching	By matching	By matching	By matching	By matching	By matching	13	1.25216e+06	12587405	2.6184e+06	2.36519e+06	10407206
P9WH33	rpsE	26241	rpsE	By MS/MS	By MS/MS	By MS/MS	By MS/MS	By MS/MS	By matching	By matching	By matching	By matching	By matching	By matching	By matching	By matching	By matching	By matching	By matching	By matching	By matching	By matching	By matching	By matching	By matching	By matching	By matching	By matching	16	289195	11918147	1.61785e+06	1.0792e+06	9361615
P9WH35	rpsD	25435	rpsD	By MS/MS	By MS/MS	By MS/MS	By MS/MS	By MS/MS	By matching	By matching	By matching	By matching	By matching	By matching	By matching	By matching	By matching	By matching	By matching	By matching	By matching	By matching	By matching	By matching	By matching	By matching	By matching	By matching	33	304428	21427920	5155346	5007215	24657228
P9WH37	rpsC	26881	rpsC	By MS/MS	By MS/MS	By MS/MS	By MS/MS	By MS/MS	By matching	By matching	By matching	By matching	By matching	By matching	By matching	By matching	By matching	By matching	By matching	By matching	By matching	By matching	By matching	By matching	By matching	By matching	By matching	By matching	36	343739	19450424	3.81979e+06	4816568	19050890
P9WH39	rpsB	26403	rpsB	By matching	By MS/MS	By MS/MS	By MS/MS	By MS/MS	By matching	By matching	By matching	By matching	By matching	By matching	By matching	By matching	By matching	By matching	By matching	By matching	By matching	By matching	By matching	By matching	By matching	By matching	By matching	By matching	23	167388	8726731	987603	2.39924e+06	9105924
P9WH43	rpsA	25045	rpsA	By MS/MS	By MS/MS	By MS/MS	By MS/MS	By MS/MS	By matching	By matching	By matching	By matching	By matching	By matching	By matching	By matching	By matching	By matching	By matching	By matching	By matching	By matching	By matching	By matching	By matching	By matching	By matching	By matching	47	490805	22605886	5949392	6787553	24509184
P9WH47	rpsR2	25599	rpsR2	By matching	By MS/MS	By MS/MS	By MS/MS	By MS/MS	By matching	By matching	By matching	By matching	By matching	By matching	By matching	By matching	By matching	By matching	By matching	By matching	By matching	By matching	By matching	By matching	By matching	By matching	By matching	By matching	6		1.79716e+06	176719	680167	2.05019e+06
P9WH51	rpsQ	26357	rpsQ	By matching	By MS/MS	By matching	By MS/MS	By MS/MS	By matching	By matching	By matching	By matching	By matching	By matching	By matching	By matching	By matching	By matching	By matching	By matching	By matching	By matching	By matching	By matching	By matching	By matching	By matching	By matching	11	116649	7.12841e+06	283929	1.44514e+06	6562868
P9WH55	rpsO	24873	rpsO	By MS/MS	By MS/MS	By MS/MS	By MS/MS	By MS/MS	By matching	By matching	By matching	By matching	By matching	By matching	By matching	By matching	By matching	By matching	By matching	By matching	By matching	By matching	By matching	By matching	By matching	By matching	By matching	By matching	7	2420539	15661382	103231304	9829380	20661700
P9WH61	rpsM	24898	rpsM	By matching	By MS/MS	By MS/MS	By MS/MS	By MS/MS	By matching	By matching	By matching	By matching	By matching	By matching	By matching	By matching	By matching	By matching	By matching	By matching	By matching	By matching	By matching	By matching	By matching	By matching	By matching	By matching	16	1.09792e+06	11129633	2.38172e+06	3.50525e+06	11406084
P9WH65	rpsK	25737	rpsK	By matching	By MS/MS	By MS/MS	By MS/MS	By MS/MS	By matching	By matching	By matching	By matching	By matching	By matching	By matching	By matching	By matching	By matching	By matching	By matching	By matching	By matching	By matching	By matching	By matching	By matching	By matching	By matching	5		1229356	307351	358987	1.07832e+06
P9WH67	rpsJ	25123	rpsJ	By matching	By MS/MS	By MS/MS	By MS/MS	By MS/MS	By matching	By matching	By matching	By matching	By matching	By matching	By matching	By matching	By matching	By matching	By matching	By matching	By matching	By matching	By matching	By matching	By matching	By matching	By matching	By matching	6		1.27205e+06	378247	422957	1.40324e+06
P9WH71	nrdF2	25128	nrdF2	By matching	By MS/MS	By matching	By MS/MS	By MS/MS	By matching	By matching	By matching	By matching	By matching	By matching	By matching	By matching	By matching	By matching	By matching	By matching	By matching	By matching	By matching	By matching	By matching	By matching	By matching	By matching	2	42513.4	519989	114691	171050	350231
P9WH73	nrdF1	25127	nrdF1	By matching	By MS/MS	By MS/MS	By MS/MS	By MS/MS	By matching	By matching	By matching	By matching	By matching	By matching	By matching	By matching	By matching	By matching	By matching	By matching	By matching	By matching	By matching	By matching	By matching	By matching	By matching	By matching	12		3.68385e+06	726717	1.22495e+06	3455421
P9WH75	nrdE	26662	nrdE	By matching	By MS/MS	By MS/MS	By MS/MS	By MS/MS	By matching	By matching	By matching	By matching	By matching	By matching	By matching	By matching	By matching	By matching	By matching	By matching	By matching	By matching	By matching	By matching	By matching	By matching	By matching	By matching	44	487235	17748962	3914654	5118755	15702060
P9WH79	rplI	25232	rplI	By matching	By MS/MS	By matching	By MS/MS	By MS/MS	By matching	By matching	By matching	By matching	By matching	By matching	By matching	By matching	By matching	By matching	By matching	By matching	By matching	By matching	By matching	By matching	By matching	By matching	By matching	By matching	8		3.23833e+06	167957	668673	2824194
P9WH81	rplF	26603	rplF	By matching	By MS/MS	By MS/MS	By MS/MS	By MS/MS	By matching	By matching	By matching	By matching	By matching	By matching	By matching	By matching	By matching	By matching	By matching	By matching	By matching	By matching	By matching	By matching	By matching	By matching	By matching	By matching	9	1.98491e+06	14636138	3342440	6.12302e+06	15466663
P9WH83	rplE	25828	rplE	By MS/MS	By MS/MS	By MS/MS	By MS/MS	By MS/MS	By matching	By matching	By matching	By matching	By matching	By matching	By matching	By matching	By matching	By matching	By matching	By matching	By matching	By matching	By matching	By matching	By matching	By matching	By matching	By matching	19	147420	5980580	1182169	1.97145e+06	6.84581e+06
P9WH85	rplD	25206	rplD	By matching	By MS/MS	By MS/MS	By MS/MS	By MS/MS	By matching	By matching	By matching	By matching	By matching	By matching	By matching	By matching	By matching	By matching	By matching	By matching	By matching	By matching	By matching	By matching	By matching	By matching	By matching	By matching	15	500830	9023932	1.87184e+06	1.78836e+06	8515781
P9WH87	rplC	26416	rplC	By matching	By MS/MS	By MS/MS	By MS/MS	By MS/MS	By matching	By matching	By matching	By matching	By matching	By matching	By matching	By matching	By matching	By matching	By matching	By matching	By matching	By matching	By matching	By matching	By matching	By matching	By matching	By matching	15	126496	10301630	1.56522e+06	2872014	11051695
P9WH99	rpmF	26468	rpmF	By matching	By MS/MS	By matching	By MS/MS	By MS/MS	By matching	By matching	By matching	By matching	By matching	By matching	By matching	By matching	By matching	By matching	By matching	By matching	By matching	By matching	By matching	By matching	By matching	By matching	By matching	By matching	2	91234	490619		210693	613027
P9WHA5	rplB	25739	rplB	By matching	By MS/MS	By MS/MS	By MS/MS	By MS/MS	By matching	By matching	By matching	By matching	By matching	By matching	By matching	By matching	By matching	By matching	By matching	By matching	By matching	By matching	By matching	By matching	By matching	By matching	By matching	By matching	22	455782	11314846	1.51282e+06	2.37608e+06	8952449
P9WHA7	rpmC	25125	rpmC	By matching	By MS/MS	By matching	By MS/MS	By MS/MS	By matching	By matching	By matching	By matching	By matching	By matching	By matching	By matching	By matching	By matching	By matching	By matching	By matching	By matching	By matching	By matching	By matching	By matching	By matching	By matching	3		629555		182703	385370
P9WHA9	rpmB2	26588	rpmB2	By matching	By MS/MS	By matching	By MS/MS	By MS/MS	By matching	By matching	By matching	By matching	By matching	By matching	By matching	By matching	By matching	By matching	By matching	By matching	By matching	By matching	By matching	By matching	By matching	By matching	By matching	By matching	3		2.9004e+06	128803	75244.1	3523725
P9WHB3	rpmA	25131	rpmA	By MS/MS	By MS/MS	By MS/MS	By MS/MS	By MS/MS	By matching	By matching	By matching	By matching	By matching	By matching	By matching	By matching	By matching	By matching	By matching	By matching	By matching	By matching	By matching	By matching	By matching	By matching	By matching	By matching	7	321974	3.47085e+06	565301	944324	3.00493e+06
P9WHB7	rplX	25824	rplX	By matching	By MS/MS	By matching	By MS/MS	By MS/MS	By matching	By matching	By matching	By matching	By matching	By matching	By matching	By matching	By matching	By matching	By matching	By matching	By matching	By matching	By matching	By matching	By matching	By matching	By matching	By matching	3	52911.5	4995022	225642	265591	9565243
P9WHC1	rplV	26607	rplV	By matching	By MS/MS	By MS/MS	By MS/MS	By MS/MS	By matching	By matching	By matching	By matching	By matching	By matching	By matching	By matching	By matching	By matching	By matching	By matching	By matching	By matching	By matching	By matching	By matching	By matching	By matching	By matching	10	192630	2355535	848990	708644	2.61089e+06
P9WHC3	rplU	25830	rplU	By matching	By MS/MS	By MS/MS	By matching	By MS/MS	By matching	By matching	By matching	By matching	By matching	By matching	By matching	By matching	By matching	By matching	By matching	By matching	By matching	By matching	By matching	By matching	By matching	By matching	By matching	By matching	7		5.89916e+06	225312	900491	3.29848e+06
P9WHC5	rplT	25207	rplT	By matching	By MS/MS	By matching	By MS/MS	By MS/MS	By matching	By matching	By matching	By matching	By matching	By matching	By matching	By matching	By matching	By matching	By matching	By matching	By matching	By matching	By matching	By matching	By matching	By matching	By matching	By matching	3		2.35687e+06		4.04516e+06	3.28357e+06
P9WHC7	rplA	26768	rplA	By matching	By MS/MS	By MS/MS	By MS/MS	By MS/MS	By matching	By matching	By matching	By matching	By matching	By matching	By matching	By matching	By matching	By matching	By matching	By matching	By matching	By matching	By matching	By matching	By matching	By matching	By matching	By matching	17	110453	6493136	1.66091e+06	2120300	6577984
P9WHD1	rplR	25305	rplR	By MS/MS	By MS/MS	By MS/MS	By MS/MS	By MS/MS	By matching	By matching	By matching	By matching	By matching	By matching	By matching	By matching	By matching	By matching	By matching	By matching	By matching	By matching	By matching	By matching	By matching	By matching	By matching	By matching	6	627373	7339312	566602	2.46446e+06	7.45965e+06
P9WHD3	rplQ	26719	rplQ	By matching	By MS/MS	By MS/MS	By MS/MS	By MS/MS	By matching	By matching	By matching	By matching	By matching	By matching	By matching	By matching	By matching	By matching	By matching	By matching	By matching	By matching	By matching	By matching	By matching	By matching	By matching	By matching	11		2.60519e+06	76089	479653	1.99489e+06
P9WHD7	rplO	25338	rplO	By matching	By MS/MS	By matching	By MS/MS	By MS/MS	By matching	By matching	By matching	By matching	By matching	By matching	By matching	By matching	By matching	By matching	By matching	By matching	By matching	By matching	By matching	By matching	By matching	By matching	By matching	By matching	4	49122.3	469678	123210	167184	558741
P9WHD9	rplN	26471	rplN	By matching	By MS/MS	By MS/MS	By MS/MS	By MS/MS	By matching	By matching	By matching	By matching	By matching	By matching	By matching	By matching	By matching	By matching	By matching	By matching	By matching	By matching	By matching	By matching	By matching	By matching	By matching	By matching	4	85591	730134	274897	237669	754125
P9WHE1	rplM	25978	rplM	By matching	By MS/MS	By MS/MS	By MS/MS	By MS/MS	By matching	By matching	By matching	By matching	By matching	By matching	By matching	By matching	By matching	By matching	By matching	By matching	By matching	By matching	By matching	By matching	By matching	By matching	By matching	By matching	9		4.45568e+06	1.18252e+06	1.44901e+06	4360437
P9WHE3	rplL	25390	rplL	By matching	By MS/MS	By MS/MS	By MS/MS	By MS/MS	By matching	By matching	By matching	By matching	By matching	By matching	By matching	By matching	By matching	By matching	By matching	By matching	By matching	By matching	By matching	By matching	By matching	By matching	By matching	By matching	14	2109555	15672372	3.85482e+06	7065324	14697158
P9WHE5	rplK	26873	rplK	By matching	By MS/MS	By matching	By MS/MS	By MS/MS	By matching	By matching	By matching	By matching	By matching	By matching	By matching	By matching	By matching	By matching	By matching	By matching	By matching	By matching	By matching	By matching	By matching	By matching	By matching	By matching	3		1.25518e+06	132101	398826	1.52346e+06
P9WHE7	rplJ	26123	rplJ	By matching	By MS/MS	By MS/MS	By MS/MS	By MS/MS	By matching	By matching	By matching	By matching	By matching	By matching	By matching	By matching	By matching	By matching	By matching	By matching	By matching	By matching	By matching	By matching	By matching	By matching	By matching	By matching	17	257645	12845593	4.0627e+06	4795848	14842370
P9WHF3	rho	26094	rho	By matching	By MS/MS	By MS/MS	By MS/MS	By MS/MS	By matching	By matching	By matching	By matching	By matching	By matching	By matching	By matching	By matching	By matching	By matching	By matching	By matching	By matching	By matching	By matching	By matching	By matching	By matching	By matching	20	357919	6.15485e+06	2291722	1.85894e+06	7.10004e+06
P9WHF7	sseA	26622	sseA	By MS/MS	By MS/MS	By MS/MS	By MS/MS	By MS/MS	By matching	By matching	By matching	By matching	By matching	By matching	By matching	By matching	By matching	By matching	By matching	By matching	By matching	By matching	By matching	By matching	By matching	By matching	By matching	By matching	22	271964	10872902	2348263	3167414	11547878
P9WHF9	cysA1	26168	cysA1	By MS/MS	By MS/MS	By MS/MS	By MS/MS	By MS/MS	By matching	By matching	By matching	By matching	By matching	By matching	By matching	By matching	By matching	By matching	By matching	By matching	By matching	By matching	By matching	By matching	By matching	By matching	By matching	By matching	38	3.23283e+06	39145428	8957262	11019310	44792040
P9WHG1	prfB	25480	prfB	By matching	By MS/MS	By matching	By MS/MS	By MS/MS	By matching	By matching	By matching	By matching	By matching	By matching	By matching	By matching	By matching	By matching	By matching	By matching	By matching	By matching	By matching	By matching	By matching	By matching	By matching	By matching	8	154146	3.90211e+06	1.03153e+06	1.23132e+06	3.97504e+06
P9WHH1	trxB	26182	trxB	By matching	By MS/MS	By MS/MS	By matching	By MS/MS	By matching	By matching	By matching	By matching	By matching	By matching	By matching	By matching	By matching	By matching	By matching	By matching	By matching	By matching	By matching	By matching	By matching	By matching	By matching	By matching	14	124059	3.3424e+06	870287	840886	4.17092e+06
P9WHH9	lpdC	25797	lpdC	By MS/MS	By MS/MS	By MS/MS	By MS/MS	By MS/MS	By matching	By matching	By matching	By matching	By matching	By MS/MS	By MS/MS	By MS/MS	By MS/MS	By MS/MS	By matching	By matching	By matching	By matching	By matching	By matching	By matching	By matching	By matching	By matching	69	487737	31823456	7435579	5.46021e+06	27846702						7169051	7.78847e+06	12251962	14257552	7551140
P9WHK3	pyrR	25888	pyrR	By matching	By MS/MS	By matching	By MS/MS	By MS/MS	By matching	By matching	By matching	By matching	By matching	By matching	By matching	By matching	By matching	By matching	By matching	By matching	By matching	By matching	By matching	By matching	By matching	By matching	By matching	By matching	4		1.23365e+06		457372	1.0717e+06
P9WHK5	pyrH	24874	pyrH	By matching	By MS/MS	By matching	By MS/MS	By MS/MS	By matching	By matching	By matching	By matching	By matching	By matching	By matching	By matching	By matching	By matching	By matching	By matching	By matching	By matching	By matching	By matching	By matching	By matching	By matching	By matching	9		2.05636e+06	325955	312352	2.66298e+06
P9WHK7	pyrG	26515	pyrG	By matching	By MS/MS	By matching	By MS/MS	By MS/MS	By matching	By matching	By matching	By matching	By matching	By matching	By matching	By matching	By matching	By matching	By matching	By matching	By matching	By matching	By matching	By matching	By matching	By matching	By matching	By matching	15	143214	6158892	632180	1.96764e+06	7.48739e+06
P9WHL5	purQ	26104	purQ	By matching	By MS/MS	By matching	By MS/MS	By MS/MS	By matching	By matching	By matching	By matching	By matching	By matching	By matching	By matching	By matching	By matching	By matching	By matching	By matching	By matching	By matching	By matching	By matching	By matching	By matching	By matching	7	68457.9	2.18433e+06	496393	277062	1.89112e+06
P9WHL7	purL	25126	purL	By matching	By MS/MS	By MS/MS	By MS/MS	By MS/MS	By matching	By matching	By matching	By matching	By matching	By matching	By matching	By matching	By matching	By matching	By matching	By matching	By matching	By matching	By matching	By matching	By matching	By matching	By matching	By matching	15		6167464	490982	890166	4755194
P9WHM7	purH	25827	purH	By matching	By MS/MS	By MS/MS	By MS/MS	By MS/MS	By matching	By matching	By matching	By matching	By matching	By matching	By matching	By matching	By matching	By matching	By matching	By matching	By matching	By matching	By matching	By matching	By matching	By matching	By matching	By matching	9	119023	3194806	172086	947741	3.43392e+06
P9WHM9	purD	25273	purD	By matching	By MS/MS	By matching	By MS/MS	By MS/MS	By matching	By matching	By matching	By matching	By matching	By matching	By matching	By matching	By matching	By matching	By matching	By matching	By matching	By matching	By matching	By matching	By matching	By matching	By matching	By matching	8	46868	1899114	124860	442967	2.06529e+06
P9WHN1	purC	26608	purC	By matching	By MS/MS	By matching	By MS/MS	By MS/MS	By matching	By matching	By matching	By matching	By matching	By matching	By matching	By matching	By matching	By matching	By matching	By matching	By matching	By matching	By matching	By matching	By matching	By matching	By matching	By matching	10	305955	2.75024e+06	385757	474957	2369489
P9WHP5	Rv2744c	26889	Rv2744c	By MS/MS	By MS/MS	By MS/MS	By MS/MS	By MS/MS	By matching	By matching	By matching	By matching	By matching	By matching	By matching	By matching	By matching	By matching	By matching	By matching	By matching	By matching	By matching	By matching	By matching	By matching	By matching	By matching	53	3079883	50024588	11838602	13491191	53715724
P9WHQ5	psd	25552	psd	By matching	By MS/MS	By matching	By MS/MS	By MS/MS	By matching	By matching	By matching	By matching	By matching	By matching	By matching	By matching	By matching	By matching	By matching	By matching	By matching	By matching	By matching	By matching	By matching	By matching	By matching	By matching	5		1.15435e+06		195588	1.91218e+06
P9WHR3	caeA	24895	caeA	By matching	By MS/MS	By matching	By MS/MS	By MS/MS	By matching	By matching	By matching	By matching	By matching	By matching	By matching	By matching	By matching	By matching	By matching	By matching	By matching	By matching	By matching	By matching	By matching	By matching	By matching	By matching	5		950660	99233.4	510373	673756
P9WHT3	pepA	26317	pepA	By matching	By MS/MS	By MS/MS	By MS/MS	By MS/MS	By matching	By matching	By matching	By matching	By matching	By matching	By matching	By matching	By matching	By matching	By matching	By matching	By matching	By matching	By matching	By matching	By matching	By matching	By matching	By matching	29	242099	6.55749e+06	643516	2.08837e+06	8121183
P9WHT9	prcB	26369	prcB	By matching	By MS/MS	By matching	By MS/MS	By MS/MS	By matching	By matching	By matching	By matching	By matching	By matching	By matching	By matching	By matching	By matching	By matching	By matching	By matching	By matching	By matching	By matching	By matching	By matching	By matching	By matching	12		6069023	213533	1.30521e+06	4906019
P9WHU1	prcA	25811	prcA	By matching	By MS/MS	By MS/MS	By MS/MS	By MS/MS	By matching	By matching	By matching	By matching	By matching	By matching	By matching	By matching	By matching	By matching	By matching	By matching	By matching	By matching	By matching	By matching	By matching	By matching	By matching	By matching	12	66284.1	10428345	1.68093e+06	2.66984e+06	10642364
P9WHV1	proA	26387	proA	By matching	By MS/MS	By MS/MS	By MS/MS	By MS/MS	By matching	By matching	By matching	By matching	By matching	By matching	By matching	By matching	By matching	By matching	By matching	By matching	By matching	By matching	By matching	By matching	By matching	By matching	By matching	By matching	8	69357.7	874410	391734	758698	4.76173e+06
P9WHV5	ppx1	24917	ppx1	By matching	By MS/MS	By MS/MS	By matching	By MS/MS	By matching	By matching	By matching	By matching	By matching	By matching	By matching	By matching	By matching	By matching	By matching	By matching	By matching	By matching	By matching	By matching	By matching	By matching	By matching	By matching	6		1.36563e+06	84023.2	247472	1.27048e+06
P9WHW1	ppiB	25447	ppiB	By MS/MS	By MS/MS	By MS/MS	By MS/MS	By MS/MS	By matching	By matching	By matching	By matching	By matching	By matching	By matching	By matching	By matching	By matching	By matching	By matching	By matching	By matching	By matching	By matching	By matching	By matching	By matching	By matching	11	117633	3.74098e+06	230979	1.34803e+06	3298223
P9WHW3	ppiA	26557	ppiA	By MS/MS	By MS/MS	By MS/MS	By MS/MS	By MS/MS	By matching	By matching	By matching	By matching	By matching	By matching	By matching	By matching	By matching	By matching	By matching	By matching	By matching	By matching	By matching	By matching	By matching	By matching	By matching	By matching	22	704497	18269978	4361613	3494943	18401790
P9WHW5	pstP	26015	pstP	By matching	By MS/MS	By matching	By MS/MS	By MS/MS	By matching	By matching	By matching	By matching	By matching	By matching	By matching	By matching	By matching	By matching	By matching	By matching	By matching	By matching	By matching	By matching	By matching	By matching	By matching	By matching	11		3.05326e+06	260272	316509	2.57543e+06
P9WI45	PPE3	25037	PPE3	By matching	By MS/MS	By matching	By MS/MS	By MS/MS	By matching	By matching	By matching	By matching	By matching	By matching	By matching	By matching	By matching	By matching	By matching	By matching	By matching	By matching	By matching	By matching	By matching	By matching	By matching	By matching	3	28417.8			695806	2.18744e+06
P9WI57	pnp	26904	pnp	By MS/MS	By MS/MS	By MS/MS	By MS/MS	By MS/MS	By matching	By matching	By matching	By matching	By matching	By matching	By matching	By matching	By matching	By matching	By matching	By matching	By matching	By matching	By matching	By matching	By matching	By matching	By matching	By matching	65	2.30861e+06	42726096	8019604	9715107	38133972
P9WI61	plsB	25810	plsB	By matching	By MS/MS	By matching	By MS/MS	By MS/MS	By matching	By matching	By matching	By matching	By matching	By matching	By matching	By matching	By matching	By matching	By matching	By matching	By matching	By matching	By matching	By matching	By matching	By matching	By matching	By matching	9	56896.6	2.06741e+06	379728	250341	1.72818e+06
P9WI71	pknH	26386	pknH	By matching	By MS/MS	By MS/MS	By MS/MS	By MS/MS	By matching	By matching	By matching	By matching	By matching	By matching	By matching	By matching	By matching	By matching	By matching	By matching	By matching	By matching	By matching	By matching	By matching	By matching	By matching	By matching	12	57865	2875957	275282	1.00159e+06	3160125
P9WI73	pknG	25889	pknG	By matching	By MS/MS	By MS/MS	By matching	By MS/MS	By matching	By matching	By matching	By matching	By matching	By matching	By matching	By matching	By matching	By matching	By matching	By matching	By matching	By matching	By matching	By matching	By matching	By matching	By matching	By matching	9	68052.4	1.89712e+06	122995	428210	1.93788e+06
P9WI79	pknD	26034	pknD	By MS/MS	By MS/MS	By MS/MS	By MS/MS	By MS/MS	By matching	By matching	By matching	By matching	By matching	By matching	By matching	By matching	By matching	By matching	By matching	By matching	By matching	By matching	By matching	By matching	By matching	By matching	By matching	By matching	28	1.01227e+06	19768894	3974047	5.51601e+06	19996702
P9WI81	pknB	25446	pknB	By matching	By MS/MS	By MS/MS	By MS/MS	By MS/MS	By matching	By matching	By matching	By matching	By matching	By matching	By matching	By matching	By matching	By matching	By matching	By matching	By matching	By matching	By matching	By matching	By matching	By matching	By matching	By matching	22	163848	5772704	1.38564e+06	1773883	5127844
P9WI89	Rv3633	26591	Rv3633	By matching	By MS/MS	By matching	By MS/MS	By MS/MS	By matching	By matching	By matching	By matching	By matching	By matching	By matching	By matching	By matching	By matching	By matching	By matching	By matching	By matching	By matching	By matching	By matching	By matching	By matching	By matching	9	129702	3399657	359367	503805	2542943
P9WI97	phoU1	26157	phoU1	By matching	By MS/MS	By matching	By MS/MS	By MS/MS	By matching	By matching	By matching	By matching	By matching	By matching	By matching	By matching	By matching	By matching	By matching	By matching	By matching	By matching	By matching	By matching	By matching	By matching	By matching	By matching	10	62253.4	1.96159e+06	124533	550548	1.89804e+06
P9WIB7	Rv2951c	26539	Rv2951c	By matching	By MS/MS	By MS/MS	By MS/MS	By MS/MS	By matching	By matching	By matching	By matching	By matching	By matching	By matching	By matching	By matching	By matching	By matching	By matching	By matching	By matching	By matching	By matching	By matching	By matching	By matching	By matching	11	403245	3.97973e+06	477509	658652	4304274
P9WIC9	gpmA	26593	gpmA	By matching	By MS/MS	By MS/MS	By MS/MS	By MS/MS	By matching	By matching	By matching	By matching	By matching	By matching	By matching	By matching	By matching	By matching	By matching	By matching	By matching	By matching	By matching	By matching	By matching	By matching	By matching	By matching	12		3.46513e+06	798584	400272	2.98899e+06
P9WID1	pgk	26088	pgk	By matching	By MS/MS	By MS/MS	By MS/MS	By MS/MS	By matching	By matching	By matching	By matching	By matching	By matching	By matching	By matching	By matching	By matching	By matching	By matching	By matching	By matching	By matching	By matching	By matching	By matching	By matching	By matching	17	96759.3	9645243	436444	2.64221e+06	9399908
P9WID5	adoK	26173	adoK	By matching	By MS/MS	By matching	By MS/MS	By MS/MS	By matching	By matching	By matching	By matching	By matching	By matching	By matching	By matching	By matching	By matching	By matching	By matching	By matching	By matching	By matching	By matching	By matching	By matching	By matching	By matching	7	28086	4849472	1.27224e+06	1.50631e+06	5.51879e+06
P9WIE1	bcp	26640	bcp	By matching	By MS/MS	By matching	By MS/MS	By MS/MS	By matching	By matching	By matching	By matching	By matching	By matching	By matching	By matching	By matching	By matching	By matching	By matching	By matching	By matching	By matching	By matching	By matching	By matching	By matching	By matching	7	55496.8	5.66473e+06	149999	1.58988e+06	6.14975e+06
P9WIH3	pckG	25905	pckG	By matching	By MS/MS	By matching	By MS/MS	By MS/MS	By matching	By matching	By matching	By matching	By matching	By matching	By matching	By matching	By matching	By matching	By matching	By matching	By matching	By matching	By matching	By matching	By matching	By matching	By matching	By matching	32	386108	12852964	3.40149e+06	4.09288e+06	13949665
P9WII9	pdxS	25036	pdxS	By matching	By MS/MS	By matching	By MS/MS	By MS/MS	By matching	By matching	By matching	By matching	By matching	By matching	By matching	By matching	By matching	By matching	By matching	By matching	By matching	By matching	By matching	By matching	By matching	By matching	By matching	By matching	13	122623	4.12827e+06	300423	461279	6770096
P9WIJ9	parB	25799	parB	By matching	By MS/MS	By matching	By MS/MS	By MS/MS	By matching	By matching	By matching	By matching	By matching	By matching	By matching	By matching	By matching	By matching	By matching	By matching	By matching	By matching	By matching	By matching	By matching	By matching	By matching	By matching	14	128245	3.25278e+06	334696	619160	4.36727e+06
P9WIM7	pra	26543	pra	By MS/MS	By MS/MS	By MS/MS	By MS/MS	By MS/MS	By matching	By matching	By matching	By matching	By matching	By matching	By matching	By matching	By matching	By matching	By matching	By matching	By matching	By matching	By matching	By matching	By matching	By matching	By matching	By matching	23	1.60498e+06	19651708	5251328	6785301	21699040
P9WIN3	Rv2952	26559	Rv2952	By matching	By MS/MS	By matching	By MS/MS	By MS/MS	By matching	By matching	By matching	By matching	By matching	By matching	By matching	By matching	By matching	By matching	By matching	By matching	By matching	By matching	By matching	By matching	By matching	By matching	By matching	By matching	12		3750623	250812	1.01267e+06	4.29894e+06
P9WIN7	mtb12	25518	mtb12	By matching	By MS/MS	By matching	By MS/MS	By MS/MS	By matching	By matching	By matching	By matching	By matching	By matching	By matching	By matching	By matching	By matching	By matching	By matching	By matching	By matching	By matching	By matching	By matching	By matching	By matching	By matching	7	241068	24971018	466522	8451598	25337664
P9WIN9	mpt64	26615	mpt64	By MS/MS	By MS/MS	By MS/MS	By MS/MS	By MS/MS	By matching	By matching	By matching	By matching	By matching	By matching	By matching	By matching	By matching	By matching	By matching	By matching	By matching	By matching	By matching	By matching	By matching	By matching	By matching	By matching	54	25943262	376409568	40102452	91922984	181939936
P9WIP1	mpt63	26641	mpt63	By MS/MS	By MS/MS	By MS/MS	By MS/MS	By MS/MS	By matching	By matching	By matching	By matching	By matching	By matching	By matching	By matching	By matching	By matching	By matching	By matching	By matching	By matching	By matching	By matching	By matching	By matching	By matching	By matching	33	12397046	129155704	19458334	37455800	90316896
P9WIP7	lsr2	26741	lsr2	By matching	By MS/MS	By MS/MS	By MS/MS	By MS/MS	By matching	By matching	By matching	By matching	By matching	By matching	By matching	By matching	By matching	By matching	By matching	By matching	By matching	By matching	By matching	By matching	By matching	By matching	By matching	By matching	5	3.31364e+06	4669332	1.50591e+06	1.57507e+06	4.62636e+06
P9WIP9	hbhA	26288	hbhA	By MS/MS	By MS/MS	By MS/MS	By MS/MS	By MS/MS	By matching	By matching	By matching	By matching	By matching	By matching	By matching	By matching	By matching	By matching	By matching	By matching	By matching	By matching	By matching	By matching	By matching	By matching	By matching	By matching	31	3.76588e+06	21698600	6484955	8062833	24436548
P9WIQ3	fprA	26744	fprA	By matching	By MS/MS	By MS/MS	By MS/MS	By MS/MS	By matching	By matching	By matching	By matching	By matching	By matching	By matching	By matching	By matching	By matching	By matching	By matching	By matching	By matching	By matching	By matching	By matching	By matching	By matching	By matching	16	72112.2	3.13232e+06	457471	598996	3.17171e+06
P9WIR3	cfp32	25750	cfp32	By MS/MS	By MS/MS	By MS/MS	By MS/MS	By MS/MS	By matching	By matching	By matching	By matching	By matching	By matching	By matching	By matching	By matching	By matching	By matching	By matching	By matching	By matching	By matching	By matching	By matching	By matching	By matching	By matching	21	525809	4290045	624736	1.03205e+06	2778902
P9WIR7	apa	26462	apa	By MS/MS	By MS/MS	By MS/MS	By MS/MS	By MS/MS	By matching	By matching	By matching	By matching	By matching	By matching	By matching	By matching	By matching	By matching	By matching	By matching	By matching	By matching	By matching	By matching	By matching	By matching	By matching	By matching	82	11194419	140688336	19476242	35630296	66519112
P9WIR9	Rv0954	25618	Rv0954	By matching	By MS/MS	By matching	By MS/MS	By MS/MS	By matching	By matching	By matching	By matching	By matching	By matching	By matching	By matching	By matching	By matching	By matching	By matching	By matching	By matching	By matching	By matching	By matching	By matching	By matching	By matching	4	304703	6.8319e+06	1.27989e+06	1.95438e+06	6986643
P9WIS5	kgd	25554	kgd	By matching	By MS/MS	By MS/MS	By MS/MS	By MS/MS	By matching	By matching	By matching	By matching	By matching	By matching	By matching	By matching	By matching	By matching	By matching	By matching	By matching	By matching	By matching	By matching	By matching	By matching	By matching	By matching	72	1.41719e+06	36761068	5.92906e+06	8423415	34565800
P9WIS7	dlaT	24990	dlaT	By MS/MS	By MS/MS	By MS/MS	By MS/MS	By MS/MS	By matching	By matching	By matching	By matching	By matching	By matching	By matching	By matching	By matching	By matching	By matching	By matching	By matching	By matching	By matching	By matching	By matching	By matching	By matching	By matching	47	1.74063e+06	36902460	5882263	8716949	35686252
P9WIS9	aceE	26195	aceE	By matching	By MS/MS	By MS/MS	By MS/MS	By MS/MS	By matching	By matching	By matching	By matching	By matching	By matching	By matching	By matching	By matching	By matching	By matching	By matching	By matching	By matching	By matching	By matching	By matching	By matching	By matching	By matching	34	820339	19657032	2.26536e+06	3.94177e+06	19440812
P9WIT1	Rv2280	25964	Rv2280	By matching	By MS/MS	By MS/MS	By MS/MS	By MS/MS	By matching	By matching	By matching	By matching	By matching	By matching	By matching	By matching	By matching	By matching	By matching	By matching	By matching	By matching	By matching	By matching	By matching	By matching	By matching	By matching	8	39591.1	1.36455e+06	505589	384688	1.50341e+06
P9WIT3	Rv1771	24899	Rv1771	By MS/MS	By MS/MS	By MS/MS	By MS/MS	By MS/MS	By matching	By matching	By matching	By matching	By matching	By matching	By matching	By matching	By matching	By matching	By matching	By matching	By matching	By matching	By matching	By matching	By matching	By matching	By matching	By matching	50	368279	28377416	5.23526e+06	6.75507e+06	28963280
P9WIT7	pyrB	25685	pyrB	By matching	By MS/MS	By MS/MS	By MS/MS	By MS/MS	By matching	By matching	By matching	By matching	By matching	By matching	By matching	By matching	By matching	By matching	By matching	By matching	By matching	By matching	By matching	By matching	By matching	By matching	By matching	By matching	12	82940.1	2.98397e+06	478425	620452	2.64389e+06
P9WIU5	arfA	25058	arfA	By matching	By MS/MS	By matching	By MS/MS	By MS/MS	By matching	By matching	By matching	By matching	By matching	By matching	By matching	By matching	By matching	By matching	By matching	By matching	By matching	By matching	By matching	By matching	By matching	By matching	By matching	By matching	5	98776.2	921697		96581.3	262770
P9WIU9	nusG	25823	nusG	By matching	By MS/MS	By MS/MS	By MS/MS	By MS/MS	By matching	By matching	By matching	By matching	By matching	By matching	By matching	By matching	By matching	By matching	By matching	By matching	By matching	By matching	By matching	By matching	By matching	By matching	By matching	By matching	15		4367293	339058	1178327	4122771
P9WIV3	nusA	26680	nusA	By matching	By MS/MS	By matching	By MS/MS	By MS/MS	By matching	By matching	By matching	By matching	By matching	By matching	By matching	By matching	By matching	By matching	By matching	By matching	By matching	By matching	By matching	By matching	By matching	By matching	By matching	By matching	5		412756		169439	2.68295e+06
P9WIV7	nuoF	25300	nuoF	By matching	By MS/MS	By matching	By MS/MS	By MS/MS	By matching	By matching	By matching	By matching	By matching	By matching	By matching	By matching	By matching	By matching	By matching	By matching	By matching	By matching	By matching	By matching	By matching	By matching	By matching	By matching	9	85749.1	2.85611e+06	765550	819303	2581892
P9WIV9	nuoG	26374	nuoG	By matching	By MS/MS	By MS/MS	By MS/MS	By MS/MS	By matching	By matching	By matching	By matching	By matching	By matching	By matching	By matching	By matching	By matching	By matching	By matching	By matching	By matching	By matching	By matching	By matching	By matching	By matching	By matching	14	106376	3.79639e+06	670783	978108	4159126
P9WIW5	nuoM	26728	nuoM	By matching	By MS/MS	By matching	By MS/MS	By MS/MS	By matching	By matching	By matching	By matching	By matching	By matching	By matching	By matching	By matching	By matching	By matching	By matching	By matching	By matching	By matching	By matching	By matching	By matching	By matching	By matching	6	59947	2.27906e+06	644481	660056	2.37586e+06
P9WIZ1	nrdR	26111	nrdR	By matching	By MS/MS	By MS/MS	By MS/MS	By matching	By matching	By matching	By matching	By matching	By matching	By matching	By matching	By matching	By matching	By matching	By matching	By matching	By matching	By matching	By matching	By matching	By matching	By matching	By matching	By matching	3		576482	121272	151830	503438
P9WIZ9	acg	25163	acg	By matching	By MS/MS	By matching	By MS/MS	By MS/MS	By matching	By matching	By matching	By matching	By matching	By matching	By matching	By matching	By matching	By matching	By matching	By matching	By matching	By matching	By matching	By matching	By matching	By matching	By matching	By matching	8		1.63497e+06	93519.1	185661	1.43333e+06
P9WJ01	Rv0480c	26087	Rv0480c	By matching	By MS/MS	By matching	By MS/MS	By MS/MS	By matching	By matching	By matching	By matching	By matching	By matching	By matching	By matching	By matching	By matching	By matching	By matching	By matching	By matching	By matching	By matching	By matching	By matching	By matching	By matching	5		732930	88677.1	95280.2	728918
P9WJ03	sir	25541	sir	By matching	By MS/MS	By matching	By MS/MS	By MS/MS	By matching	By matching	By matching	By matching	By matching	By matching	By matching	By matching	By matching	By matching	By matching	By matching	By matching	By matching	By matching	By matching	By matching	By matching	By matching	By matching	11	67468.8	2.27934e+06	113395	526249	2291886
P9WJA1	hsaA	26504	hsaA	By matching	By MS/MS	By matching	By MS/MS	By MS/MS	By matching	By matching	By matching	By matching	By matching	By matching	By matching	By matching	By matching	By matching	By matching	By matching	By matching	By matching	By matching	By matching	By matching	By matching	By matching	By matching	9		2.92849e+06	451549	485674	3.30239e+06
P9WJA9	garA	25825	garA	By MS/MS	By MS/MS	By MS/MS	By MS/MS	By MS/MS	By matching	By matching	By matching	By matching	By matching	By MS/MS	By matching	By MS/MS	By matching	By MS/MS	By matching	By matching	By matching	By matching	By matching	By matching	By matching	By matching	By matching	By matching	34	3.32645e+06	28384892	5.1592e+06	6851234	17953490						2.06247e+06	1.66662e+06	3775453		2.20188e+06
P9WJB5	fhaB	25771	fhaB	By matching	By MS/MS	By matching	By MS/MS	By MS/MS	By matching	By matching	By matching	By matching	By matching	By matching	By matching	By matching	By matching	By matching	By matching	By matching	By matching	By matching	By matching	By matching	By matching	By matching	By matching	By matching	7		1.90065e+06		533925	1.78256e+06
P9WJC5	espI	26730	espI	By matching	By MS/MS	By matching	By MS/MS	By MS/MS	By matching	By matching	By matching	By matching	By matching	By matching	By matching	By matching	By matching	By matching	By matching	By matching	By matching	By matching	By matching	By matching	By matching	By matching	By matching	By matching	13		3.02692e+06	485947	715899	2.58186e+06
P9WJC7	espG3	25974	espG3	By matching	By MS/MS	By matching	By MS/MS	By MS/MS	By matching	By matching	By matching	By matching	By matching	By matching	By matching	By matching	By matching	By matching	By matching	By matching	By matching	By matching	By matching	By matching	By matching	By matching	By matching	By matching	5	52773.9	1.01507e+06	321954	439256	1.22192e+06
P9WJD1	espF	26732	espF	By matching	By MS/MS	By matching	By MS/MS	By MS/MS	By matching	By matching	By matching	By matching	By matching	By matching	By matching	By matching	By matching	By matching	By matching	By matching	By matching	By matching	By matching	By matching	By matching	By matching	By matching	By matching	4	31415	664113	141499	138534	899455
P9WJD3	espE	25976	espE	By matching	By MS/MS	By MS/MS	By MS/MS	By MS/MS	By matching	By matching	By matching	By matching	By matching	By matching	By matching	By matching	By matching	By matching	By matching	By matching	By matching	By matching	By matching	By matching	By matching	By matching	By matching	By matching	13	567192	9013375	1.5769e+06	2.56982e+06	9249198
P9WJD7	espC	26516	espC	By matching	By MS/MS	By MS/MS	By MS/MS	By MS/MS	By matching	By matching	By matching	By matching	By matching	By matching	By matching	By matching	By matching	By matching	By matching	By matching	By matching	By matching	By matching	By matching	By matching	By matching	By matching	By matching	6		310773	114194	106805	3312599
P9WJD9	espB	26020	espB	By matching	By MS/MS	By MS/MS	By MS/MS	By MS/MS	By matching	By matching	By matching	By matching	By matching	By matching	By matching	By matching	By matching	By matching	By matching	By matching	By matching	By matching	By matching	By matching	By matching	By matching	By matching	By matching	18	161776	5.01393e+06	973193	1.24114e+06	6071027
P9WJE1	espA	25330	espA	By MS/MS	By MS/MS	By MS/MS	By MS/MS	By MS/MS	By matching	By matching	By matching	By matching	By matching	By matching	By matching	By matching	By matching	By matching	By matching	By matching	By matching	By matching	By matching	By matching	By matching	By matching	By matching	By matching	23	1.11565e+06	12043556	2.25581e+06	5430721	11186308
P9WJE3	eccE5	26852	eccE5	By matching	By MS/MS	By MS/MS	By MS/MS	By MS/MS	By matching	By matching	By matching	By matching	By matching	By matching	By matching	By matching	By matching	By matching	By matching	By matching	By matching	By matching	By matching	By matching	By matching	By matching	By matching	By matching	10	129167	3.02254e+06	503309	965044	2.92934e+06
P9WJE5	eccE3	26042	eccE3	By MS/MS	By MS/MS	By MS/MS	By MS/MS	By MS/MS	By matching	By matching	By matching	By matching	By matching	By matching	By matching	By matching	By matching	By matching	By matching	By matching	By matching	By matching	By matching	By matching	By matching	By matching	By matching	By matching	48	2.08118e+06	31714964	8.22739e+06	7418303	31964670
P9WJF3	cwsA	25570	cwsA	By matching	By MS/MS	By matching	By MS/MS	By MS/MS	By matching	By matching	By matching	By matching	By matching	By matching	By matching	By matching	By matching	By matching	By matching	By matching	By matching	By matching	By matching	By matching	By matching	By matching	By matching	By matching	3		306458		126975	480924
P9WJF9	csm3	25724	csm3	By matching	By MS/MS	By MS/MS	By MS/MS	By MS/MS	By matching	By matching	By matching	By matching	By matching	By matching	By matching	By matching	By matching	By matching	By matching	By matching	By matching	By matching	By matching	By matching	By matching	By matching	By matching	By matching	16	103816	2378336	377028	761495	2.91538e+06
P9WJG3	carD	26162	carD	By matching	By MS/MS	By matching	By MS/MS	By MS/MS	By matching	By matching	By matching	By matching	By matching	By matching	By matching	By matching	By matching	By matching	By matching	By matching	By matching	By matching	By matching	By matching	By matching	By matching	By matching	By matching	5		1.1678e+06	191626	256753	1.0382e+06
P9WJH5	nuoD	26314	nuoD	By matching	By MS/MS	By matching	By MS/MS	By MS/MS	By matching	By matching	By matching	By matching	By matching	By matching	By matching	By matching	By matching	By matching	By matching	By matching	By matching	By matching	By matching	By matching	By matching	By matching	By matching	By matching	5		3.58101e+06	71020488	483850	21633860
P9WJJ3	nadE	26443	nadE	By matching	By MS/MS	By matching	By MS/MS	By MS/MS	By matching	By matching	By matching	By matching	By matching	By matching	By matching	By matching	By matching	By matching	By matching	By matching	By matching	By matching	By matching	By matching	By matching	By matching	By matching	By matching	7		1338270	163271	353414	1.41324e+06
P9WJJ7	nadC	24801	nadC	By matching	By MS/MS	By matching	By MS/MS	By MS/MS	By matching	By matching	By matching	By matching	By matching	By matching	By matching	By matching	By matching	By matching	By matching	By matching	By matching	By matching	By matching	By matching	By matching	By matching	By matching	By matching	8	61844.7	3.91087e+06	191517	1.56576e+06	3745072
P9WJK3	mviN	24849	mviN	By matching	By MS/MS	By matching	By MS/MS	By MS/MS	By matching	By matching	By matching	By matching	By matching	By matching	By matching	By matching	By matching	By matching	By matching	By matching	By matching	By matching	By matching	By matching	By matching	By matching	By matching	By matching	23	174924	5266835	330415	1.38999e+06	5.42334e+06
P9WJL3	murE	26026	murE	By matching	By MS/MS	By matching	By MS/MS	By MS/MS	By matching	By matching	By matching	By matching	By matching	By matching	By matching	By matching	By matching	By matching	By matching	By matching	By matching	By matching	By matching	By matching	By matching	By matching	By matching	By matching	9		2.45879e+06	159005	863177	2.30542e+06
P9WJL5	murD	25060	murD	By matching	By MS/MS	By MS/MS	By MS/MS	By MS/MS	By matching	By matching	By matching	By matching	By matching	By matching	By matching	By matching	By matching	By matching	By matching	By matching	By matching	By matching	By matching	By matching	By matching	By matching	By matching	By matching	10		1.97053e+06	151816	683847	1.83544e+06
P9WJN5	mscL	26790	mscL	By matching	By MS/MS	By MS/MS	By MS/MS	By MS/MS	By matching	By matching	By matching	By matching	By matching	By matching	By matching	By matching	By matching	By matching	By matching	By matching	By matching	By matching	By matching	By matching	By matching	By matching	By matching	By matching	3	49159.4	217623	82674.5	107969	312643
P9WJN9	mraZ	25459	mraZ	By matching	By MS/MS	By MS/MS	By MS/MS	By MS/MS	By matching	By matching	By matching	By matching	By matching	By matching	By matching	By matching	By matching	By matching	By matching	By matching	By matching	By matching	By matching	By matching	By matching	By matching	By matching	By matching	17	214666	7705591	1.93994e+06	2.66302e+06	7.55279e+06
P9WJQ7	moeA1	26136	moeA1	By matching	By MS/MS	By matching	By MS/MS	By MS/MS	By matching	By matching	By matching	By matching	By matching	By matching	By matching	By matching	By matching	By matching	By matching	By matching	By matching	By matching	By matching	By matching	By matching	By matching	By matching	By matching	6	73828.7	1.11249e+06	144599	209968	874388
P9WJQ9	mobA	25725	mobA	By matching	By MS/MS	By matching	By MS/MS	By MS/MS	By matching	By matching	By matching	By matching	By matching	By matching	By matching	By matching	By matching	By matching	By matching	By matching	By matching	By matching	By matching	By matching	By matching	By matching	By matching	By matching	3		274528		135083	348624
P9WJT1	mmpS3	26232	mmpS3	By matching	By MS/MS	By MS/MS	By MS/MS	By MS/MS	By matching	By matching	By matching	By matching	By matching	By matching	By matching	By matching	By matching	By matching	By matching	By matching	By matching	By matching	By matching	By matching	By matching	By matching	By matching	By matching	5	89500.4	1.61152e+06	179283	498896	1.4569e+06
P9WJZ7	Rv1220c	26851	Rv1220c	By matching	By MS/MS	By matching	By MS/MS	By MS/MS	By matching	By matching	By matching	By matching	By matching	By matching	By matching	By matching	By matching	By matching	By matching	By matching	By matching	By matching	By matching	By matching	By matching	By matching	By matching	By matching	5	34651	2.04777e+06	90835.1	284758	2.03988e+06
P9WK07	metE	26850	metE	By MS/MS	By MS/MS	By MS/MS	By MS/MS	By MS/MS	By matching	By matching	By matching	By matching	By matching	By matching	By matching	By matching	By matching	By matching	By matching	By matching	By matching	By matching	By matching	By matching	By matching	By matching	By matching	By matching	83	3.59028e+06	79743696	15295454	17068528	76708152
P9WK13	mdh	26853	mdh	By MS/MS	By MS/MS	By MS/MS	By MS/MS	By MS/MS	By matching	By matching	By matching	By matching	By matching	By matching	By matching	By matching	By matching	By matching	By matching	By matching	By matching	By matching	By matching	By matching	By matching	By matching	By matching	By matching	27	1.23676e+06	23014794	5.90074e+06	7.15404e+06	24224152
P9WK17	glcB	25551	glcB	By MS/MS	By MS/MS	By MS/MS	By MS/MS	By MS/MS	By matching	By matching	By matching	By matching	By matching	By matching	By matching	By matching	By matching	By matching	By matching	By matching	By matching	By matching	By matching	By matching	By matching	By matching	By matching	By matching	72	1.59478e+06	38589684	8543773	9481727	45314416
P9WK19	map	26690	map	By matching	By MS/MS	By MS/MS	By MS/MS	By MS/MS	By matching	By matching	By matching	By matching	By matching	By matching	By matching	By matching	By matching	By matching	By matching	By matching	By matching	By matching	By matching	By matching	By matching	By matching	By matching	By matching	14	64144.5	6926598	1.38855e+06	1.9144e+06	6618079
P9WK29	Rv1899c	25726	Rv1899c	By matching	By MS/MS	By MS/MS	By matching	By MS/MS	By matching	By matching	By matching	By matching	By matching	By matching	By matching	By matching	By matching	By matching	By matching	By matching	By matching	By matching	By matching	By matching	By matching	By matching	By matching	By matching	6	243608	404460	401811	169953	445518
P9WK35	ribE	25702	ribE	By matching	By MS/MS	By matching	By MS/MS	By MS/MS	By matching	By matching	By matching	By matching	By matching	By matching	By matching	By matching	By matching	By matching	By matching	By matching	By matching	By matching	By matching	By matching	By matching	By matching	By matching	By matching	4	329789	1.3748e+06	118731	352362	1.13451e+06
P9WK45	lprG	26267	lprG	By MS/MS	By MS/MS	By MS/MS	By MS/MS	By MS/MS	By matching	By matching	By matching	By matching	By matching	By matching	By matching	By matching	By matching	By matching	By matching	By matching	By matching	By matching	By matching	By matching	By matching	By matching	By matching	By matching	13	1.1174e+06	10093242	3049403	3.95523e+06	9120160
P9WK47	lprF	25753	lprF	By MS/MS	By MS/MS	By MS/MS	By MS/MS	By MS/MS	By matching	By matching	By matching	By matching	By matching	By matching	By matching	By matching	By matching	By matching	By matching	By matching	By matching	By matching	By matching	By matching	By matching	By matching	By matching	By matching	19	319200	5.07155e+06	625871	1.55571e+06	4.88386e+06
P9WK53	lprB	25754	lprB	By matching	By MS/MS	By MS/MS	By MS/MS	By MS/MS	By matching	By matching	By matching	By matching	By matching	By matching	By matching	By matching	By matching	By matching	By matching	By matching	By matching	By matching	By matching	By matching	By matching	By matching	By matching	By matching	3		2.04032e+06	486177	562472	2.41409e+06
P9WK55	lprA	26918	lprA	By MS/MS	By MS/MS	By MS/MS	By MS/MS	By MS/MS	By matching	By matching	By matching	By matching	By matching	By matching	By matching	By matching	By MS/MS	By matching	By matching	By matching	By matching	By matching	By matching	By matching	By matching	By matching	By matching	By matching	25	2617499	16356328	3.76717e+06	5.40941e+06	11606528							1.26885e+06	2.36779e+06	1186746	1.88012e+06
P9WK61	lpqH	25249	lpqH	By MS/MS	By MS/MS	By MS/MS	By MS/MS	By MS/MS	By matching	By matching	By matching	By matching	By matching	By matching	By matching	By matching	By matching	By matching	By matching	By matching	By matching	By matching	By matching	By matching	By matching	By matching	By matching	By matching	54	7.86151e+06	51724900	9066766	17896126	19881052
P9WK75	lppK	26505	lppK	By matching	By MS/MS	By matching	By MS/MS	By MS/MS	By matching	By matching	By matching	By matching	By matching	By matching	By matching	By matching	By matching	By matching	By matching	By matching	By matching	By matching	By matching	By matching	By matching	By matching	By matching	By matching	4	39484.6	482423		274929	399080
P9WK93	lgt	26701	lgt	By matching	By MS/MS	By matching	By MS/MS	By MS/MS	By matching	By matching	By matching	By matching	By matching	By matching	By matching	By matching	By matching	By matching	By matching	By matching	By matching	By matching	By matching	By matching	By matching	By matching	By matching	By matching	10		1.31002e+06	193707	185951	1.47394e+06
P9WK95	leuD	26142	leuD	By matching	By MS/MS	By MS/MS	By matching	By MS/MS	By matching	By matching	By matching	By matching	By matching	By matching	By matching	By matching	By matching	By matching	By matching	By matching	By matching	By matching	By matching	By matching	By matching	By matching	By matching	By matching	10	56207.3	988516	333040		1.21072e+06
P9WKC7	tgs2	26646	tgs2	By MS/MS	By MS/MS	By MS/MS	By MS/MS	By MS/MS	By matching	By matching	By matching	By matching	By matching	By matching	By matching	By matching	By matching	By matching	By matching	By matching	By matching	By matching	By matching	By matching	By matching	By matching	By matching	By matching	24	295409	8457746	1.06338e+06	1454648	7467111
P9WKE3	prs	25266	prs	By matching	By MS/MS	By MS/MS	By MS/MS	By MS/MS	By matching	By matching	By matching	By matching	By matching	By matching	By matching	By matching	By matching	By matching	By matching	By matching	By matching	By matching	By matching	By matching	By matching	By matching	By matching	By matching	29	296001	12102239	3.36659e+06	3.31241e+06	14314958
P9WKE5	pyk	26365	pyk	By matching	By MS/MS	By MS/MS	By MS/MS	By MS/MS	By matching	By matching	By matching	By matching	By matching	By matching	By matching	By matching	By matching	By matching	By matching	By matching	By matching	By matching	By matching	By matching	By matching	By matching	By matching	By matching	28	278606	14645679	1.94352e+06	4092061	13758517
P9WKF5	adk	25361	adk	By matching	By MS/MS	By MS/MS	By MS/MS	By MS/MS	By matching	By matching	By matching	By matching	By matching	By matching	By matching	By matching	By matching	By matching	By matching	By matching	By matching	By matching	By matching	By matching	By matching	By matching	By matching	By matching	17	138516	4.1056e+06	680747	520317	5.49397e+06
P9WKG3	ispG	26876	ispG	By matching	By MS/MS	By MS/MS	By MS/MS	By MS/MS	By matching	By matching	By matching	By matching	By matching	By matching	By matching	By matching	By matching	By matching	By matching	By matching	By matching	By matching	By matching	By matching	By matching	By matching	By matching	By matching	12	48337.5	6.57577e+06	1.10861e+06	1.36318e+06	5.93151e+06
P9WKI1	ino1	24947	ino1	By matching	By MS/MS	By matching	By MS/MS	By MS/MS	By matching	By matching	By matching	By matching	By matching	By matching	By matching	By matching	By matching	By matching	By matching	By matching	By matching	By matching	By matching	By matching	By matching	By matching	By matching	By matching	11	56191.3	2.70488e+06	401884	249084	2.38222e+06
P9WKI3	guaB1	26492	guaB1	By matching	By MS/MS	By matching	By MS/MS	By MS/MS	By matching	By matching	By matching	By matching	By matching	By matching	By matching	By matching	By matching	By matching	By matching	By matching	By matching	By matching	By matching	By matching	By matching	By matching	By matching	By matching	12		4.68585e+06	373989	791874	5.36713e+06
P9WKI5	guaB3	25704	guaB3	By matching	By MS/MS	By matching	By MS/MS	By MS/MS	By matching	By matching	By matching	By matching	By matching	By matching	By matching	By matching	By matching	By matching	By matching	By matching	By matching	By matching	By matching	By matching	By matching	By matching	By matching	By matching	13	360694	9482525	1.52799e+06	1.74161e+06	10089244
P9WKI7	guaB	25150	guaB	By MS/MS	By MS/MS	By MS/MS	By MS/MS	By MS/MS	By matching	By matching	By matching	By matching	By matching	By matching	By matching	By matching	By matching	By matching	By matching	By matching	By matching	By matching	By matching	By matching	By matching	By matching	By matching	By matching	33	440081	10925563	1.85594e+06	3.17483e+06	12368263
P9WKJ5	ilvD	26291	ilvD	By matching	By MS/MS	By matching	By MS/MS	By MS/MS	By matching	By matching	By matching	By matching	By matching	By matching	By matching	By matching	By matching	By matching	By matching	By matching	By matching	By matching	By matching	By matching	By matching	By matching	By matching	By matching	9		965358	230045	173832	1.64896e+06
P9WKJ7	ilvC	25787	ilvC	By MS/MS	By MS/MS	By MS/MS	By MS/MS	By MS/MS	By matching	By matching	By matching	By matching	By matching	By matching	By matching	By matching	By matching	By matching	By matching	By matching	By matching	By matching	By matching	By matching	By matching	By matching	By matching	By matching	38	707843	17378872	3814765	4.90774e+06	20120300
P9WKK1	infB	26693	infB	By matching	By MS/MS	By MS/MS	By MS/MS	By MS/MS	By matching	By matching	By matching	By matching	By matching	By matching	By matching	By matching	By matching	By matching	By matching	By matching	By matching	By matching	By matching	By matching	By matching	By matching	By matching	By matching	21	146195	8328332	1.78347e+06	2540987	8321003
P9WKK9	leuB	25897	leuB	By matching	By MS/MS	By MS/MS	By MS/MS	By MS/MS	By matching	By matching	By matching	By matching	By matching	By matching	By matching	By matching	By matching	By matching	By matching	By matching	By matching	By matching	By matching	By matching	By matching	By matching	By matching	By matching	17	1367986	14025838	3.1998e+06	4.49225e+06	15082465
P9WKL1	icd	25251	icd	By matching	By MS/MS	By matching	By matching	By MS/MS	By matching	By matching	By matching	By matching	By matching	By MS/MS	By matching	By MS/MS	By MS/MS	By matching	By matching	By matching	By matching	By matching	By matching	By matching	By matching	By matching	By matching	By matching	8		1.87459e+06	161672	451818	1.61167e+06						239366		1.9433e+06	939168	505166
P9WKP1	Rv0940c	26205	Rv0940c	By matching	By MS/MS	By matching	By MS/MS	By MS/MS	By matching	By matching	By matching	By matching	By matching	By matching	By matching	By matching	By matching	By matching	By matching	By matching	By matching	By matching	By matching	By matching	By matching	By matching	By matching	By matching	4		426774	190337	129032	796245
P9WL01	Rv3292	25507	Rv3292	By matching	By MS/MS	By MS/MS	By MS/MS	By MS/MS	By matching	By matching	By matching	By matching	By matching	By matching	By matching	By matching	By matching	By matching	By matching	By matching	By matching	By matching	By matching	By matching	By matching	By matching	By matching	By matching	17	179145	3.52556e+06	220386	984339	3.80728e+06
P9WL15	Rv2927c	26813	Rv2927c	By matching	By MS/MS	By matching	By MS/MS	By MS/MS	By matching	By matching	By matching	By matching	By matching	By matching	By matching	By matching	By matching	By matching	By matching	By matching	By matching	By matching	By matching	By matching	By matching	By matching	By matching	By matching	11		1420327	115332	297887	1.8477e+06
P9WL31	Rv2895c	25774	Rv2895c	By matching	By MS/MS	By matching	By MS/MS	By MS/MS	By matching	By matching	By matching	By matching	By matching	By matching	By matching	By matching	By matching	By matching	By matching	By matching	By matching	By matching	By matching	By matching	By matching	By matching	By matching	By matching	3		248908	208077	307279	876219
P9WL45	chdC	25004	chdC	By matching	By MS/MS	By MS/MS	By MS/MS	By MS/MS	By matching	By matching	By matching	By matching	By matching	By matching	By matching	By matching	By matching	By matching	By matching	By matching	By matching	By matching	By matching	By matching	By matching	By matching	By matching	By matching	13		2.63348e+06	383735	942674	2.51395e+06
P9WL63	Rv2629	25026	Rv2629	By matching	By MS/MS	By matching	By MS/MS	By MS/MS	By matching	By matching	By matching	By matching	By matching	By matching	By matching	By matching	By matching	By matching	By matching	By matching	By matching	By matching	By matching	By matching	By matching	By matching	By matching	By matching	7	41871.6	1.22331e+06	89660.7	462804	1.35982e+06
P9WL67	Rv2627c	25788	Rv2627c	By matching	By MS/MS	By matching	By MS/MS	By MS/MS	By matching	By matching	By matching	By matching	By matching	By matching	By matching	By matching	By matching	By matching	By matching	By matching	By matching	By matching	By matching	By matching	By matching	By matching	By matching	By matching	3	39989.7	325718		114325	402446
P9WLA1	Rv2560	26050	Rv2560	By matching	By MS/MS	By MS/MS	By matching	By MS/MS	By matching	By matching	By matching	By matching	By matching	By matching	By matching	By matching	By matching	By matching	By matching	By matching	By matching	By matching	By matching	By matching	By matching	By matching	By matching	By matching	3	56891.1	5.65711e+06	1.4903e+06	348410	7224291
P9WLA5	Rv2557	26633	Rv2557	By matching	By MS/MS	By matching	By MS/MS	By MS/MS	By matching	By matching	By matching	By matching	By matching	By matching	By matching	By matching	By matching	By matching	By matching	By matching	By matching	By matching	By matching	By matching	By matching	By matching	By matching	By matching	6		3.3199e+06	441430	276962	1.59084e+06
P9WLA7	Rv2468c	25846	Rv2468c	By matching	By MS/MS	By MS/MS	By matching	By MS/MS	By matching	By matching	By matching	By matching	By matching	By matching	By matching	By matching	By matching	By matching	By matching	By matching	By matching	By matching	By matching	By matching	By matching	By matching	By matching	By matching	3		190461	167951		110825
P9WLD5	Rv2302	26866	Rv2302	By MS/MS	By MS/MS	By MS/MS	By MS/MS	By MS/MS	By matching	By matching	By matching	By matching	By matching	By matching	By matching	By matching	By matching	By matching	By matching	By matching	By matching	By matching	By matching	By matching	By matching	By matching	By matching	By matching	14	575295	14568180	615166	2.40344e+06	7972852
P9WLH9	Rv2226	26441	Rv2226	By matching	By MS/MS	By matching	By MS/MS	By MS/MS	By matching	By matching	By matching	By matching	By matching	By matching	By matching	By matching	By matching	By matching	By matching	By matching	By matching	By matching	By matching	By matching	By matching	By matching	By matching	By matching	18	223523	5401033	315949	982789	4.35557e+06
P9WLJ5	Rv2091c	24982	Rv2091c	By matching	By MS/MS	By MS/MS	By MS/MS	By MS/MS	By matching	By matching	By matching	By matching	By matching	By matching	By matching	By matching	By matching	By matching	By matching	By matching	By matching	By matching	By matching	By matching	By matching	By matching	By matching	By matching	16	661120	7795679	1.41795e+06	2.32032e+06	6940055
P9WLL7	Rv2074	25847	Rv2074	By matching	By MS/MS	By MS/MS	By MS/MS	By MS/MS	By matching	By matching	By matching	By matching	By matching	By matching	By matching	By matching	By matching	By matching	By matching	By matching	By matching	By matching	By matching	By matching	By matching	By matching	By matching	By matching	16	72782.9	3.20228e+06	809392	1.00033e+06	3.22106e+06
P9WLN1	Rv2005c	25290	Rv2005c	By MS/MS	By MS/MS	By MS/MS	By MS/MS	By MS/MS	By matching	By matching	By matching	By matching	By matching	By matching	By matching	By matching	By matching	By matching	By matching	By matching	By matching	By matching	By matching	By matching	By matching	By matching	By matching	By matching	10	298949	7534950	3251997	2.04866e+06	6152309
P9WLN5	Rv2001	25927	Rv2001	By matching	By MS/MS	By matching	By MS/MS	By MS/MS	By matching	By matching	By matching	By matching	By matching	By matching	By matching	By matching	By matching	By matching	By matching	By matching	By matching	By matching	By matching	By matching	By matching	By matching	By matching	By matching	5		1.58076e+06	112886	260509	1.65687e+06
P9WLQ1	Rv1987	25509	Rv1987	By matching	By MS/MS	By matching	By MS/MS	By MS/MS	By matching	By matching	By matching	By matching	By matching	By matching	By matching	By matching	By matching	By matching	By matching	By matching	By matching	By matching	By matching	By matching	By matching	By matching	By matching	By matching	4	24216.1	3.47291e+06	974900	996414	3.60759e+06
P9WLT1	Rv1708	25877	Rv1708	By matching	By MS/MS	By matching	By MS/MS	By MS/MS	By matching	By matching	By matching	By matching	By matching	By matching	By matching	By matching	By matching	By matching	By matching	By matching	By matching	By matching	By matching	By matching	By matching	By matching	By matching	By matching	11	317410	3170097	435029	1.14434e+06	3.58996e+06
P9WLU7	Rv1546	26578	Rv1546	By matching	By MS/MS	By MS/MS	By MS/MS	By MS/MS	By matching	By matching	By matching	By matching	By matching	By matching	By matching	By matching	By matching	By matching	By matching	By matching	By matching	By matching	By matching	By matching	By matching	By matching	By matching	By matching	2		350661	136369	117914	399765
P9WLX5	Rv1480	25204	Rv1480	By matching	By MS/MS	By matching	By MS/MS	By MS/MS	By matching	By matching	By matching	By matching	By matching	By matching	By matching	By matching	By matching	By matching	By matching	By matching	By matching	By matching	By matching	By matching	By matching	By matching	By matching	By matching	5		1153986	164406	346918	1.17997e+06
P9WLZ9	Rv1363c	25486	Rv1363c	By matching	By MS/MS	By matching	By MS/MS	By MS/MS	By matching	By matching	By matching	By matching	By matching	By matching	By matching	By matching	By matching	By matching	By matching	By matching	By matching	By matching	By matching	By matching	By matching	By matching	By matching	By matching	4		1.1668e+06	88217.7	313588	1.26036e+06
P9WM15	Rv1352	25508	Rv1352	By MS/MS	By MS/MS	By MS/MS	By MS/MS	By MS/MS	By matching	By matching	By matching	By matching	By matching	By matching	By matching	By matching	By matching	By matching	By matching	By matching	By matching	By matching	By matching	By matching	By matching	By matching	By matching	By matching	5	110640	1.50862e+06	136465	148431	1.20816e+06
P9WM39	Rv1288	25837	Rv1288	By matching	By MS/MS	By matching	By MS/MS	By MS/MS	By matching	By matching	By matching	By matching	By matching	By matching	By matching	By matching	By matching	By matching	By matching	By matching	By matching	By matching	By matching	By matching	By matching	By matching	By matching	By matching	7		1.03113e+06	116273	208481	1.2112e+06
P9WM45	Rv1269c	25859	Rv1269c	By matching	By MS/MS	By matching	By MS/MS	By MS/MS	By matching	By matching	By matching	By matching	By matching	By matching	By matching	By matching	By matching	By matching	By matching	By matching	By matching	By matching	By matching	By matching	By matching	By matching	By matching	By matching	6	56066.8	1.3373e+06	86967	560343	2.15389e+06
P9WM51	Rv1260	25878	Rv1260	By matching	By MS/MS	By MS/MS	By MS/MS	By MS/MS	By matching	By matching	By matching	By matching	By matching	By matching	By matching	By matching	By matching	By matching	By matching	By matching	By matching	By matching	By matching	By matching	By matching	By matching	By matching	By matching	10	45346.7	2118105	390271	488493	1.79148e+06
P9WM91	Rv0036c	26600	Rv0036c	By matching	By MS/MS	By matching	By MS/MS	By MS/MS	By matching	By matching	By matching	By matching	By matching	By matching	By matching	By matching	By matching	By matching	By matching	By matching	By matching	By matching	By matching	By matching	By matching	By matching	By matching	By matching	16	171517	3.33189e+06	697776	710054	3.59765e+06
P9WMH3	crp	24888	crp	By MS/MS	By MS/MS	By MS/MS	By MS/MS	By MS/MS	By matching	By matching	By matching	By matching	By matching	By matching	By matching	By matching	By matching	By matching	By matching	By matching	By matching	By matching	By matching	By matching	By matching	By matching	By matching	By matching	32	2.26898e+06	37259456	6279832	6.46392e+06	31024024
P9WMJ7	htpG	25246	htpG	By matching	By MS/MS	By MS/MS	By MS/MS	By MS/MS	By matching	By matching	By matching	By matching	By matching	By matching	By matching	By matching	By matching	By matching	By matching	By matching	By matching	By matching	By matching	By matching	By matching	By matching	By matching	By matching	44	482139	21978548	1690345	3.81822e+06	20769000
P9WMJ9	dnaK	25563	dnaK	By MS/MS	By MS/MS	By MS/MS	By MS/MS	By MS/MS	By matching	By matching	By matching	By matching	By matching	By matching	By matching	By matching	By matching	By MS/MS	By matching	By matching	By matching	By matching	By matching	By matching	By matching	By matching	By matching	By matching	109	10122329	104570696	33808336	37963376	106634072										2.82514e+06
P9WMK1	hspX	25804	hspX	By MS/MS	By MS/MS	By MS/MS	By MS/MS	By MS/MS	By matching	By matching	By matching	By matching	By matching	By MS/MS	By matching	By matching	By matching	By matching	By matching	By matching	By matching	By matching	By matching	By matching	By matching	By matching	By matching	By matching	57	24675328	161494192	51995064	39724920	83342816						2.35529e+06	2579615	4918690	1.82912e+06	2.82148e+06
P9WMK7	hup	25938	hup	By MS/MS	By MS/MS	By MS/MS	By MS/MS	By MS/MS	By matching	By matching	By matching	By matching	By matching	By matching	By matching	By matching	By matching	By matching	By matching	By matching	By matching	By matching	By matching	By matching	By matching	By matching	By matching	By matching	18	753526	15324245	2.5256e+06	2.88622e+06	9811907
P9WML7	hisC	26580	hisC	By matching	By MS/MS	By matching	By MS/MS	By MS/MS	By matching	By matching	By matching	By matching	By matching	By matching	By matching	By matching	By matching	By matching	By matching	By matching	By matching	By matching	By matching	By matching	By matching	By matching	By matching	By matching	4	86692.1	1.28757e+06	147031	176683	1667394
P9WMN5	Rv2204c	26661	Rv2204c	By matching	By MS/MS	By matching	By MS/MS	By MS/MS	By matching	By matching	By matching	By matching	By matching	By matching	By matching	By matching	By matching	By matching	By matching	By matching	By matching	By matching	By matching	By matching	By matching	By matching	By matching	By matching	7		1.42178e+06	294923	309658	849765
P9WMN7	moeZ	26203	moeZ	By matching	By MS/MS	By MS/MS	By MS/MS	By MS/MS	By matching	By matching	By matching	By matching	By matching	By matching	By matching	By matching	By matching	By matching	By matching	By matching	By matching	By matching	By matching	By matching	By matching	By matching	By matching	By matching	37	314948	12050966	3076318	3.13101e+06	12263903
P9WMR9	dhaA	26216	dhaA	By matching	By MS/MS	By MS/MS	By MS/MS	By MS/MS	By matching	By matching	By matching	By matching	By matching	By matching	By matching	By matching	By matching	By matching	By matching	By matching	By matching	By matching	By matching	By matching	By matching	By matching	By matching	By matching	9		3.44851e+06	428142	541882	3.99548e+06
P9WMS3	dhmA1	24891	dhmA1	By MS/MS	By MS/MS	By MS/MS	By MS/MS	By MS/MS	By matching	By matching	By matching	By matching	By matching	By matching	By matching	By matching	By matching	By matching	By matching	By matching	By matching	By matching	By matching	By matching	By matching	By matching	By matching	By matching	53	1.56192e+06	30125104	5208951	8419155	30606106
P9WMT9	greA	25861	greA	By MS/MS	By MS/MS	By MS/MS	By MS/MS	By MS/MS	By matching	By matching	By matching	By matching	By matching	By matching	By matching	By matching	By matching	By matching	By matching	By matching	By matching	By matching	By matching	By matching	By matching	By matching	By matching	By matching	17	104499	9785896	1.40266e+06	2.33298e+06	4.62863e+06
P9WMU1	wag31	25141	wag31	By MS/MS	By MS/MS	By MS/MS	By MS/MS	By MS/MS	By matching	By matching	By matching	By matching	By matching	By matching	By matching	By matching	By matching	By matching	By matching	By matching	By matching	By matching	By matching	By matching	By matching	By matching	By matching	By matching	27	413833	15159365	2698714	5012215	15432078
P9WMV5	Rv1279	26422	Rv1279	By matching	By MS/MS	By MS/MS	By matching	By MS/MS	By matching	By matching	By matching	By matching	By matching	By matching	By matching	By matching	By matching	By matching	By matching	By matching	By matching	By matching	By matching	By matching	By matching	By matching	By matching	By matching	8		1.23082e+06	190646	222260	1.33615e+06
P9WMW1	glgP	26771	glgP	By matching	By MS/MS	By MS/MS	By MS/MS	By MS/MS	By matching	By matching	By matching	By matching	By matching	By matching	By matching	By matching	By matching	By matching	By matching	By matching	By matching	By matching	By matching	By matching	By matching	By matching	By matching	By matching	24	636980	21063758	4.06517e+06	5476120	19917138
P9WMY3	wbbL	25597	wbbL	By matching	By MS/MS	By matching	By MS/MS	By MS/MS	By matching	By matching	By matching	By matching	By matching	By matching	By matching	By matching	By matching	By matching	By matching	By matching	By matching	By matching	By matching	By matching	By matching	By matching	By matching	By matching	5	163610	744996		163775	781383
P9WN13	Rv3401	26786	Rv3401	By matching	By MS/MS	By MS/MS	By MS/MS	By MS/MS	By matching	By matching	By matching	By matching	By matching	By matching	By matching	By matching	By matching	By matching	By matching	By matching	By matching	By matching	By matching	By matching	By matching	By matching	By matching	By matching	19	213824	6887128	2006866	1.92713e+06	6719151
P9WN21	glpX	26298	glpX	By matching	By MS/MS	By MS/MS	By MS/MS	By MS/MS	By matching	By matching	By matching	By matching	By matching	By matching	By matching	By matching	By matching	By matching	By matching	By matching	By matching	By matching	By matching	By matching	By matching	By matching	By matching	By matching	8	69454.6	1.80512e+06	465214	588258	2.21475e+06
P9WN37	glnA2	24946	glnA2	By matching	By MS/MS	By matching	By MS/MS	By MS/MS	By matching	By matching	By matching	By matching	By matching	By matching	By matching	By matching	By matching	By matching	By matching	By matching	By matching	By matching	By matching	By matching	By matching	By matching	By matching	By matching	12		3.42268e+06	287735	1.06508e+06	3.17748e+06
P9WN39	glnA1	26217	glnA1	By MS/MS	By MS/MS	By MS/MS	By MS/MS	By MS/MS	By matching	By matching	By matching	By matching	By matching	By MS/MS	By MS/MS	By MS/MS	By MS/MS	By MS/MS	By matching	By matching	By matching	By matching	By matching	By matching	By matching	By matching	By matching	By matching	86	3.60086e+06	98517808	30037246	11120392	81449048						8922521	15458034	25329606	11766998	16259523
P9WN49	glmS	24924	glmS	By matching	By MS/MS	By MS/MS	By MS/MS	By MS/MS	By matching	By matching	By matching	By matching	By matching	By matching	By matching	By matching	By matching	By matching	By matching	By matching	By matching	By matching	By matching	By matching	By matching	By matching	By matching	By matching	18		4.80794e+06	794571	1210835	4370192
P9WN51	gcvT	26472	gcvT	By MS/MS	By MS/MS	By MS/MS	By MS/MS	By MS/MS	By matching	By matching	By matching	By matching	By matching	By matching	By matching	By matching	By matching	By matching	By matching	By matching	By matching	By matching	By matching	By matching	By matching	By matching	By matching	By matching	7	397902	5.26828e+06	1.2643e+06	1.36196e+06	5006461
P9WN53	gcvP	25631	gcvP	By matching	By MS/MS	By matching	By MS/MS	By MS/MS	By matching	By matching	By matching	By matching	By matching	By matching	By matching	By matching	By matching	By matching	By matching	By matching	By matching	By matching	By matching	By matching	By matching	By matching	By matching	By matching	7	139012	1.43189e+06	136312	421904	1.37791e+06
P9WN65	rmlB	25863	rmlB	By matching	By MS/MS	By matching	By MS/MS	By MS/MS	By matching	By matching	By matching	By matching	By matching	By matching	By matching	By matching	By matching	By matching	By matching	By matching	By matching	By matching	By matching	By matching	By matching	By matching	By matching	By matching	14	807972	4062978	315952	1.27401e+06	7169879
P9WN69	pgi	26419	pgi	By matching	By MS/MS	By MS/MS	By MS/MS	By MS/MS	By matching	By matching	By matching	By matching	By matching	By MS/MS	By matching	By MS/MS	By matching	By matching	By matching	By matching	By matching	By matching	By matching	By matching	By matching	By matching	By matching	By matching	17	83937	3680380	860751	1.16748e+06	4.54465e+06						361756	1.13395e+06	1.71171e+06	1301665	1.5436e+06
P9WN73	zwf2	25194	zwf2	By matching	By MS/MS	By matching	By MS/MS	By MS/MS	By matching	By matching	By matching	By matching	By matching	By matching	By matching	By matching	By matching	By matching	By matching	By matching	By matching	By matching	By matching	By matching	By matching	By matching	By matching	By matching	5	53164.9	896603	321716	385899	795411
P9WN83	gap	25885	gap	By MS/MS	By MS/MS	By MS/MS	By MS/MS	By MS/MS	By matching	By matching	By matching	By matching	By matching	By matching	By matching	By matching	By matching	By matching	By matching	By matching	By matching	By matching	By matching	By matching	By matching	By matching	By matching	By matching	33	1.09066e+06	24437976	7217383	7843451	22722394
P9WN93	fumC	26551	fumC	By MS/MS	By MS/MS	By MS/MS	By MS/MS	By MS/MS	By matching	By matching	By matching	By matching	By matching	By matching	By matching	By matching	By matching	By matching	By matching	By matching	By matching	By matching	By matching	By matching	By matching	By matching	By matching	By matching	23	662766	13952193	4.14939e+06	3.2871e+06	16308624
P9WN95	ftsZ	26079	ftsZ	By matching	By MS/MS	By MS/MS	By MS/MS	By MS/MS	By matching	By matching	By matching	By matching	By matching	By matching	By matching	By matching	By matching	By matching	By matching	By matching	By matching	By matching	By matching	By matching	By matching	By matching	By matching	By matching	5	64478.2	2.72947e+06	193467	296129	1.21621e+06
P9WNA5	eccC5	25760	eccC5	By MS/MS	By MS/MS	By MS/MS	By MS/MS	By MS/MS	By matching	By matching	By matching	By matching	By matching	By matching	By matching	By matching	By matching	By matching	By matching	By matching	By matching	By matching	By matching	By matching	By matching	By matching	By matching	By matching	38	596644	14181401	3025828	3.69188e+06	14372662
P9WNA9	eccC3	26423	eccC3	By MS/MS	By MS/MS	By MS/MS	By MS/MS	By MS/MS	By matching	By matching	By matching	By matching	By matching	By matching	By matching	By matching	By matching	By matching	By matching	By matching	By matching	By matching	By matching	By matching	By matching	By matching	By matching	By matching	172	8633672	119663832	28338544	30567286	122855296
P9WNB1	eccCb1	25842	eccCb1	By matching	By MS/MS	By matching	By MS/MS	By MS/MS	By matching	By matching	By matching	By matching	By matching	By matching	By matching	By matching	By matching	By matching	By matching	By matching	By matching	By matching	By matching	By matching	By matching	By matching	By matching	By matching	10	91303.7	1.71729e+06	147228	716782	2.36925e+06
P9WND5	lldD	26080	lldD	By MS/MS	By MS/MS	By MS/MS	By MS/MS	By MS/MS	By matching	By matching	By matching	By matching	By matching	By matching	By matching	By MS/MS	By MS/MS	By MS/MS	By matching	By matching	By matching	By matching	By matching	By matching	By matching	By matching	By matching	By matching	81	10577180	72044112	24170350	26655312	66104384						2.10543e+06	2.99043e+06	3.9509e+06	2.10509e+06	2687490
P9WNE1	fgd1	26082	fgd1	By matching	By MS/MS	By MS/MS	By MS/MS	By MS/MS	By matching	By matching	By matching	By matching	By matching	By matching	By matching	By matching	By matching	By matching	By matching	By matching	By matching	By matching	By matching	By matching	By matching	By matching	By matching	By matching	16	233151	4006784	631242	958407	4541733
P9WNE5	bfrB	26684	bfrB	By MS/MS	By MS/MS	By MS/MS	By MS/MS	By MS/MS	By matching	By matching	By matching	By matching	By matching	By matching	By matching	By matching	By matching	By matching	By matching	By matching	By matching	By matching	By matching	By matching	By matching	By matching	By matching	By matching	19	784314	11989294	3.42971e+06	3.16501e+06	11543700
P9WNF3	mpt83	26176	mpt83	By MS/MS	By MS/MS	By MS/MS	By MS/MS	By MS/MS	By matching	By matching	By matching	By matching	By matching	By matching	By MS/MS	By matching	By matching	By matching	By matching	By matching	By matching	By matching	By matching	By matching	By matching	By matching	By matching	By matching	19	1.29422e+06	20081132	3902430	6156714	12903166							400178			284699
P9WNF5	mpt70	25666	mpt70	By MS/MS	By MS/MS	By MS/MS	By MS/MS	By MS/MS	By matching	By matching	By matching	By matching	By matching	By matching	By MS/MS	By MS/MS	By MS/MS	By MS/MS	By matching	By matching	By matching	By matching	By matching	By matching	By matching	By matching	By matching	By matching	18	2.64535e+06	31626678	4.47575e+06	8.2662e+06	24282144						1.84931e+06	2.08066e+06	6.09384e+06	2162244	3.69983e+06
P9WNF9	ethA	26278	ethA	By matching	By MS/MS	By matching	By MS/MS	By MS/MS	By matching	By matching	By matching	By matching	By matching	By matching	By matching	By matching	By matching	By matching	By matching	By matching	By matching	By matching	By matching	By matching	By matching	By matching	By matching	By matching	6	31137.4	1843318	188124	563737	1.90119e+06
P9WNG3	fabH	26808	fabH	By matching	By MS/MS	By matching	By MS/MS	By MS/MS	By matching	By matching	By matching	By matching	By matching	By matching	By matching	By matching	By matching	By matching	By matching	By matching	By matching	By matching	By matching	By matching	By matching	By matching	By matching	By matching	3		853480		240261	484515
P9WNG7	etfB	25780	etfB	By matching	By MS/MS	By MS/MS	By MS/MS	By MS/MS	By matching	By matching	By matching	By matching	By matching	By matching	By matching	By matching	By matching	By matching	By matching	By matching	By matching	By matching	By matching	By matching	By matching	By matching	By matching	By matching	17	423433	8.31252e+06	1.71118e+06	1.23354e+06	7519663
P9WNG9	etfA	26828	etfA	By MS/MS	By MS/MS	By MS/MS	By MS/MS	By MS/MS	By matching	By matching	By matching	By matching	By matching	By MS/MS	By MS/MS	By MS/MS	By MS/MS	By MS/MS	By matching	By matching	By matching	By matching	By matching	By matching	By matching	By matching	By matching	By matching	44	1.53585e+06	20194608	4.57038e+06	7.71624e+06	13612470						875354	1.63948e+06	2.28728e+06	935579	1.36015e+06
P9WNL1	eno	25146	eno	By MS/MS	By MS/MS	By MS/MS	By MS/MS	By MS/MS	By matching	By matching	By matching	By matching	By matching	By matching	By matching	By matching	By matching	By matching	By matching	By matching	By matching	By matching	By matching	By matching	By matching	By matching	By matching	By matching	36	1.19907e+06	22631718	4.04426e+06	5.80112e+06	22943982
P9WNL9	embA	26756	embA	By matching	By MS/MS	By matching	By MS/MS	By MS/MS	By matching	By matching	By matching	By matching	By matching	By matching	By matching	By matching	By matching	By matching	By matching	By matching	By matching	By matching	By matching	By matching	By matching	By matching	By matching	By matching	15	75232.9	3.52746e+06	305502	359828	2848067
P9WNM1	tsf	26170	tsf	By MS/MS	By MS/MS	By MS/MS	By MS/MS	By MS/MS	By matching	By matching	By matching	By matching	By matching	By matching	By matching	By matching	By matching	By matching	By matching	By matching	By matching	By matching	By matching	By matching	By matching	By matching	By matching	By matching	42	1.47538e+06	34427456	7921230	9343799	26752452
P9WNM7	fusA	25997	fusA	By matching	By MS/MS	By MS/MS	By MS/MS	By MS/MS	By matching	By matching	By matching	By matching	By matching	By matching	By matching	By matching	By matching	By matching	By matching	By matching	By matching	By matching	By matching	By matching	By matching	By matching	By matching	By matching	40	391887	13588558	3.31477e+06	3.97619e+06	14767631
P9WNM9	Rv0120c	25414	Rv0120c	By matching	By MS/MS	By MS/MS	By MS/MS	By MS/MS	By matching	By matching	By matching	By matching	By matching	By matching	By matching	By matching	By matching	By matching	By matching	By matching	By matching	By matching	By matching	By matching	By matching	By matching	By matching	By matching	25	311313	6.85636e+06	1255713	1413214	6.3046e+06
P9WNN1	tuf	26666	tuf	By MS/MS	By MS/MS	By MS/MS	By MS/MS	By MS/MS	By matching	By matching	By matching	By matching	By matching	By MS/MS	By MS/MS	By MS/MS	By MS/MS	By MS/MS	By matching	By matching	By matching	By matching	By matching	By matching	By matching	By matching	By matching	By matching	137	14741523	165172688	49945036	46518532	127993824						2.25608e+06	3712940	3673649	2764399	2.98904e+06
P9WNN9	echA8	26065	echA8	By matching	By MS/MS	By MS/MS	By MS/MS	By MS/MS	By matching	By matching	By matching	By matching	By matching	By matching	By matching	By matching	By matching	By matching	By matching	By matching	By matching	By matching	By matching	By matching	By matching	By matching	By matching	By matching	16	576318	9698670	1.81826e+06	2442711	9757990
P9WNP1	echA6	26103	echA6	By matching	By MS/MS	By MS/MS	By MS/MS	By MS/MS	By matching	By matching	By matching	By matching	By matching	By matching	By matching	By matching	By matching	By matching	By matching	By matching	By matching	By matching	By matching	By matching	By matching	By matching	By matching	By matching	17	101166	5022028	1.31297e+06	565305	5.414e+06
P9WNP5	menB	24957	menB	By matching	By MS/MS	By MS/MS	By matching	By MS/MS	By matching	By matching	By matching	By matching	By matching	By matching	By matching	By matching	By matching	By matching	By matching	By matching	By matching	By matching	By matching	By matching	By matching	By matching	By matching	By matching	11	48851.7	1703991	135391	344398	1.94399e+06
P9WNP7	fadB2	26174	fadB2	By matching	By MS/MS	By MS/MS	By MS/MS	By MS/MS	By matching	By matching	By matching	By matching	By matching	By matching	By matching	By matching	By matching	By matching	By matching	By matching	By matching	By matching	By matching	By matching	By matching	By matching	By matching	By matching	15	119571	4723325	889857	1.05986e+06	4.05284e+06
P9WNP9	eccD5	25721	eccD5	By matching	By MS/MS	By MS/MS	By MS/MS	By MS/MS	By matching	By matching	By matching	By matching	By matching	By matching	By matching	By matching	By matching	By matching	By matching	By matching	By matching	By matching	By matching	By matching	By matching	By matching	By matching	By matching	11		5171822	439802	337552	4.61197e+06
P9WNQ3	eccD3	26175	eccD3	By MS/MS	By MS/MS	By MS/MS	By MS/MS	By MS/MS	By matching	By matching	By matching	By matching	By matching	By matching	By matching	By matching	By MS/MS	By matching	By matching	By matching	By matching	By matching	By matching	By matching	By matching	By matching	By matching	By matching	37	2.76762e+06	23346842	7939441	9301353	25257474								3.06571e+06	1287949	1.84735e+06
P9WNR3	eccB3	25130	eccB3	By MS/MS	By MS/MS	By MS/MS	By MS/MS	By MS/MS	By matching	By matching	By matching	By matching	By matching	By matching	By matching	By matching	By matching	By matching	By matching	By matching	By matching	By matching	By matching	By matching	By matching	By matching	By matching	By matching	60	3.50348e+06	44929540	9187444	12886174	43321140
P9WNT9	dnaX	26523	dnaX	By matching	By MS/MS	By matching	By MS/MS	By MS/MS	By matching	By matching	By matching	By matching	By matching	By matching	By matching	By matching	By matching	By matching	By matching	By matching	By matching	By matching	By matching	By matching	By matching	By matching	By matching	By matching	5		868159	80448.5	122137	969352
P9WNU1	dnaN	25907	dnaN	By MS/MS	By MS/MS	By MS/MS	By MS/MS	By MS/MS	By matching	By matching	By matching	By matching	By matching	By matching	By matching	By matching	By matching	By matching	By matching	By matching	By matching	By matching	By matching	By matching	By matching	By matching	By matching	By matching	31	181127	11251753	2.96272e+06	2700996	13465230
P9WNU5	polA	26525	polA	By matching	By MS/MS	By matching	By MS/MS	By MS/MS	By matching	By matching	By matching	By matching	By matching	By matching	By matching	By matching	By matching	By matching	By matching	By matching	By matching	By matching	By matching	By matching	By matching	By matching	By matching	By matching	22		7953355	997402	2.14599e+06	9276779
P9WNV7	dnaJ2	26598	dnaJ2	By matching	By MS/MS	By matching	By MS/MS	By MS/MS	By matching	By matching	By matching	By matching	By matching	By matching	By matching	By matching	By matching	By matching	By matching	By matching	By matching	By matching	By matching	By matching	By matching	By matching	By matching	By matching	10	112204	3.54229e+06	140736	886529	4.16269e+06
P9WNV9	dnaJ1	25821	dnaJ1	By matching	By MS/MS	By MS/MS	By MS/MS	By MS/MS	By matching	By matching	By matching	By matching	By matching	By matching	By matching	By matching	By matching	By matching	By matching	By matching	By matching	By matching	By matching	By matching	By matching	By matching	By matching	By matching	5	68384.9	2.33621e+06	443331	451104	2.04876e+06
P9WNW3	dnaA	25700	dnaA	By matching	By MS/MS	By matching	By MS/MS	By MS/MS	By matching	By matching	By matching	By matching	By matching	By matching	By matching	By matching	By matching	By matching	By matching	By matching	By matching	By matching	By matching	By matching	By matching	By matching	By matching	By matching	10	93622.2	3.48264e+06	960003	1.05688e+06	3721477
P9WNW7	hsaC	25299	hsaC	By matching	By MS/MS	By matching	By MS/MS	By MS/MS	By matching	By matching	By matching	By matching	By matching	By matching	By matching	By matching	By matching	By matching	By matching	By matching	By matching	By matching	By matching	By matching	By matching	By matching	By matching	By matching	10		3.60771e+06	264284	685376	2874752
P9WNX3	serA	25218	serA	By MS/MS	By MS/MS	By MS/MS	By MS/MS	By MS/MS	By matching	By matching	By matching	By matching	By matching	By matching	By matching	By matching	By matching	By matching	By matching	By matching	By matching	By matching	By matching	By matching	By matching	By matching	By matching	By matching	53	1.84686e+06	32203064	6280714	8486255	34137652
P9WNX7	gabD2	25903	gabD2	By matching	By MS/MS	By MS/MS	By MS/MS	By MS/MS	By matching	By matching	By matching	By matching	By matching	By matching	By matching	By matching	By matching	By matching	By matching	By matching	By matching	By matching	By matching	By matching	By matching	By matching	By matching	By matching	19	247046	11502461	1.87721e+06	2.73338e+06	9944270
P9WNX9	gabD1	25354	gabD1	By matching	By MS/MS	By matching	By MS/MS	By MS/MS	By matching	By matching	By matching	By matching	By matching	By matching	By matching	By matching	By matching	By matching	By matching	By matching	By matching	By matching	By matching	By matching	By matching	By matching	By matching	By matching	17		4.24814e+06	393166	779382	4.01367e+06
P9WNY1	Rv0458	26725	Rv0458	By matching	By MS/MS	By MS/MS	By MS/MS	By MS/MS	By matching	By matching	By matching	By matching	By matching	By matching	By matching	By matching	By matching	By matching	By matching	By matching	By matching	By matching	By matching	By matching	By matching	By matching	By matching	By matching	20	110441	11707055	2.80678e+06	3.16657e+06	12249047
P9WNZ1	coaBC	25406	coaBC	By matching	By MS/MS	By matching	By MS/MS	By MS/MS	By matching	By matching	By matching	By matching	By matching	By matching	By matching	By matching	By matching	By matching	By matching	By matching	By matching	By matching	By matching	By matching	By matching	By matching	By matching	By matching	12	118314	3291352	970070	989863	4.0158e+06
P9WNZ5	desA2	26038	desA2	By matching	By MS/MS	By MS/MS	By MS/MS	By MS/MS	By matching	By matching	By matching	By matching	By matching	By matching	By matching	By matching	By matching	By matching	By matching	By matching	By matching	By matching	By matching	By matching	By matching	By matching	By matching	By matching	14	118401	4.57699e+06	1.18636e+06	1.51599e+06	4955395
P9WNZ7	desA1	25601	desA1	By matching	By MS/MS	By matching	By MS/MS	By MS/MS	By matching	By matching	By matching	By matching	By matching	By matching	By matching	By matching	By matching	By matching	By matching	By matching	By matching	By matching	By matching	By matching	By matching	By matching	By matching	By matching	7	96055.1	1.78617e+06	338895	860608	1.86657e+06
P9WP11	Rv1558	26760	Rv1558	By MS/MS	By MS/MS	By matching	By MS/MS	By MS/MS	By matching	By matching	By matching	By matching	By matching	By matching	By matching	By matching	By matching	By matching	By matching	By matching	By matching	By matching	By matching	By matching	By matching	By matching	By matching	By matching	15	99027.3	3.81936e+06	498000	1.22991e+06	4.04306e+06
P9WP13	Rv1261c	26248	Rv1261c	By matching	By MS/MS	By matching	By MS/MS	By MS/MS	By matching	By matching	By matching	By matching	By matching	By matching	By matching	By matching	By matching	By matching	By matching	By matching	By matching	By matching	By matching	By matching	By matching	By matching	By matching	By matching	11		2229785	151904	651868	2063585
P9WP15	ddn	25386	ddn	By matching	By MS/MS	By matching	By MS/MS	By MS/MS	By matching	By matching	By matching	By matching	By matching	By matching	By matching	By matching	By matching	By matching	By matching	By matching	By matching	By matching	By matching	By matching	By matching	By matching	By matching	By matching	5	63891.7	1910675	215511	695446	1.94378e+06
P9WP19	dapF	26091	dapF	By matching	By MS/MS	By MS/MS	By MS/MS	By MS/MS	By matching	By matching	By matching	By matching	By matching	By matching	By matching	By matching	By matching	By matching	By matching	By matching	By matching	By matching	By matching	By matching	By matching	By matching	By matching	By matching	3		1.29503e+06	157729	172436	1.38884e+06
P9WP21	dapD	25769	dapD	By matching	By MS/MS	By MS/MS	By MS/MS	By MS/MS	By matching	By matching	By matching	By matching	By matching	By matching	By matching	By matching	By matching	By matching	By matching	By matching	By matching	By matching	By matching	By matching	By matching	By matching	By matching	By matching	14	158564	6.36766e+06	469384	2.56104e+06	7152102
P9WP23	dapB	26906	dapB	By matching	By MS/MS	By matching	By MS/MS	By MS/MS	By matching	By matching	By matching	By matching	By matching	By matching	By matching	By matching	By matching	By matching	By matching	By matching	By matching	By matching	By matching	By matching	By matching	By matching	By matching	By matching	7	36338.5	2.4789e+06	100095	131031	3.35162e+06
P9WP31	ddl	26385	ddl	By matching	By MS/MS	By matching	By MS/MS	By MS/MS	By matching	By matching	By matching	By matching	By matching	By matching	By matching	By matching	By matching	By matching	By matching	By matching	By matching	By matching	By matching	By matching	By matching	By matching	By matching	By matching	8	90734.1	2.46025e+06		598075	2.06845e+06
P9WP35	qcrC	25001	qcrC	By matching	By MS/MS	By MS/MS	By MS/MS	By MS/MS	By matching	By matching	By matching	By matching	By matching	By matching	By matching	By matching	By matching	By matching	By matching	By matching	By matching	By matching	By matching	By matching	By matching	By matching	By matching	By matching	4		1.54144e+06	465414	535146	1.8975e+06
P9WP43	cut7	26542	cut7	By matching	By MS/MS	By MS/MS	By MS/MS	By MS/MS	By matching	By matching	By matching	By matching	By matching	By matching	By matching	By matching	By matching	By matching	By matching	By matching	By matching	By matching	By matching	By matching	By matching	By matching	By matching	By matching	9		2.20733e+06	252522	555879	1.33239e+06
P9WP51	cbs	25650	cbs	By matching	By MS/MS	By matching	By MS/MS	By MS/MS	By matching	By matching	By matching	By matching	By matching	By matching	By matching	By matching	By matching	By matching	By matching	By matching	By matching	By matching	By matching	By matching	By matching	By matching	By matching	By matching	8	44052.2	1.36804e+06	264392	364331	1.63562e+06
P9WP53	cysM	25068	cysM	By matching	By MS/MS	By matching	By MS/MS	By MS/MS	By matching	By matching	By matching	By matching	By matching	By matching	By matching	By matching	By matching	By matching	By matching	By matching	By matching	By matching	By matching	By matching	By matching	By matching	By matching	By matching	3		785120	199481	173459	1.30706e+06
P9WP55	cysK1	26283	cysK1	By matching	By MS/MS	By matching	By MS/MS	By MS/MS	By matching	By matching	By matching	By matching	By matching	By matching	By matching	By matching	By matching	By matching	By matching	By matching	By matching	By matching	By matching	By matching	By matching	By matching	By matching	By matching	7		1.1628e+06		400608	1.04412e+06
P9WP69	ctaC	26006	ctaC	By matching	By MS/MS	By MS/MS	By MS/MS	By MS/MS	By matching	By matching	By matching	By matching	By matching	By matching	By matching	By matching	By matching	By matching	By matching	By matching	By matching	By matching	By matching	By matching	By matching	By matching	By matching	By matching	23	572357	13654285	2.22855e+06	1.98068e+06	11553717
P9WP75	cspA	25962	cspA	By matching	By MS/MS	By matching	By MS/MS	By MS/MS	By matching	By matching	By matching	By matching	By matching	By matching	By matching	By matching	By matching	By matching	By matching	By matching	By matching	By matching	By matching	By matching	By matching	By matching	By matching	By matching	2	230775	1.74162e+06	277208	355485	1.37875e+06
P9WPB3	pcaA	25441	pcaA	By matching	By MS/MS	By MS/MS	By MS/MS	By MS/MS	By matching	By matching	By matching	By matching	By matching	By matching	By matching	By matching	By matching	By matching	By matching	By matching	By matching	By matching	By matching	By matching	By matching	By matching	By matching	By matching	19	373546	6292728	922635	1.60865e+06	6853455
P9WPB5	cmaA2	25963	cmaA2	By MS/MS	By MS/MS	By matching	By MS/MS	By MS/MS	By matching	By matching	By matching	By matching	By matching	By matching	By matching	By matching	By matching	By matching	By matching	By matching	By matching	By matching	By matching	By matching	By matching	By matching	By matching	By matching	16	106708	4245422	315154	1.04262e+06	4200344
P9WPB9	clpX	26550	clpX	By matching	By MS/MS	By matching	By MS/MS	By MS/MS	By matching	By matching	By matching	By matching	By matching	By matching	By matching	By matching	By matching	By matching	By matching	By matching	By matching	By matching	By matching	By matching	By matching	By matching	By matching	By matching	9	65899.8	2.29638e+06	298408	1.05715e+06	3.03909e+06
P9WPC3	clpP2	25404	clpP2	By MS/MS	By MS/MS	By MS/MS	By MS/MS	By MS/MS	By matching	By matching	By matching	By matching	By matching	By matching	By matching	By matching	By matching	By matching	By matching	By matching	By matching	By matching	By matching	By matching	By matching	By matching	By matching	By matching	6	888513	10936919	2.6691e+06	2.59932e+06	12086480
P9WPC5	clpP1	26502	clpP1	By matching	By MS/MS	By MS/MS	By MS/MS	By MS/MS	By matching	By matching	By matching	By matching	By matching	By matching	By matching	By matching	By matching	By matching	By matching	By matching	By matching	By matching	By matching	By matching	By matching	By matching	By matching	By matching	16	235031	8504867	2.72418e+06	1.06744e+06	8074779
P9WPC9	clpC1	25534	clpC1	By matching	By MS/MS	By MS/MS	By MS/MS	By MS/MS	By matching	By matching	By matching	By matching	By matching	By matching	By matching	By matching	By matching	By matching	By matching	By matching	By matching	By matching	By matching	By matching	By matching	By matching	By matching	By matching	55	331645	20473518	4.43991e+06	5671242	20063586
P9WPD1	clpB	25533	clpB	By MS/MS	By MS/MS	By MS/MS	By MS/MS	By MS/MS	By matching	By matching	By matching	By matching	By matching	By matching	By matching	By matching	By matching	By matching	By matching	By matching	By matching	By matching	By matching	By matching	By matching	By matching	By matching	By matching	55	556099	24204576	5993485	7201354	24089974
P9WPD5	gltA2	25536	gltA2	By MS/MS	By MS/MS	By MS/MS	By MS/MS	By MS/MS	By matching	By matching	By matching	By matching	By matching	By matching	By matching	By matching	By matching	By matching	By matching	By matching	By matching	By matching	By matching	By matching	By matching	By matching	By matching	By matching	53	1.70465e+06	45242016	9029676	9319504	43820496
P9WPE1	citE	25553	citE	By matching	By MS/MS	By matching	By MS/MS	By MS/MS	By matching	By matching	By matching	By matching	By matching	By matching	By matching	By matching	By matching	By matching	By matching	By matching	By matching	By matching	By matching	By matching	By matching	By matching	By matching	By matching	4	35415.9	707117	120385	321091	773085
P9WPE3	cinA	26699	cinA	By matching	By MS/MS	By matching	By MS/MS	By MS/MS	By matching	By matching	By matching	By matching	By matching	By matching	By matching	By matching	By matching	By matching	By matching	By matching	By matching	By matching	By matching	By matching	By matching	By matching	By matching	By matching	6		809024	164546	200877	1.37729e+06
P9WPE5	groS	26196	groS	By MS/MS	By MS/MS	By MS/MS	By MS/MS	By MS/MS	By matching	By matching	By matching	By matching	By matching	By MS/MS	By MS/MS	By MS/MS	By MS/MS	By MS/MS	By matching	By matching	By matching	By matching	By matching	By matching	By matching	By matching	By matching	By matching	138	148021184	802375360	216425856	258972560	426004256						71433368	75361088	93859144	45327148	107473712
P9WPE7	groEL2	25734	groEL2	By MS/MS	By MS/MS	By MS/MS	By MS/MS	By MS/MS	By matching	By matching	By matching	By matching	By matching	By MS/MS	By MS/MS	By MS/MS	By MS/MS	By MS/MS	By matching	By matching	By matching	By matching	By matching	By matching	By matching	By matching	By matching	By matching	179	36030256	502339392	127359232	140235728	420037888						7916284	11955226	7.58186e+06	11316805	11068462
P9WPE9	groEL1	26737	groEL1	By MS/MS	By MS/MS	By MS/MS	By MS/MS	By MS/MS	By matching	By matching	By matching	By matching	By matching	By matching	By matching	By matching	By matching	By matching	By matching	By matching	By matching	By matching	By matching	By matching	By matching	By matching	By matching	By matching	79	3197976	56494120	12918235	15308861	53339436
P9WPH9	eccA1	24890	eccA1	By MS/MS	By MS/MS	By MS/MS	By MS/MS	By MS/MS	By matching	By matching	By matching	By matching	By matching	By matching	By matching	By matching	By matching	By matching	By matching	By matching	By matching	By matching	By matching	By matching	By matching	By matching	By matching	By matching	31	288676	15559768	3.30451e+06	4196060	14757324
P9WPI1	eccA5	26455	eccA5	By matching	By MS/MS	By matching	By MS/MS	By MS/MS	By matching	By matching	By matching	By matching	By matching	By matching	By matching	By matching	By matching	By matching	By matching	By matching	By matching	By matching	By matching	By matching	By matching	By matching	By matching	By matching	9		2.23668e+06	119037	293578	2.8278e+06
P9WPI3	eccA3	25975	eccA3	By MS/MS	By MS/MS	By MS/MS	By MS/MS	By MS/MS	By matching	By matching	By matching	By matching	By matching	By matching	By matching	By matching	By matching	By matching	By matching	By matching	By matching	By matching	By matching	By matching	By matching	By matching	By matching	By matching	88	7.15038e+06	100846256	25091992	23677844	101405592
P9WPI5	Rv0106	25002	Rv0106	By MS/MS	By MS/MS	By MS/MS	By MS/MS	By MS/MS	By matching	By matching	By matching	By matching	By matching	By matching	By matching	By matching	By matching	By matching	By matching	By matching	By matching	By matching	By matching	By matching	By matching	By matching	By matching	By matching	32	1.26641e+06	19926054	3.34658e+06	4573726	15978026
P9WPJ7	mtcA1	25069	mtcA1	By matching	By MS/MS	By matching	By MS/MS	By MS/MS	By matching	By matching	By matching	By matching	By matching	By matching	By matching	By matching	By matching	By matching	By matching	By matching	By matching	By matching	By matching	By matching	By matching	By matching	By matching	By matching	6	65144.8	1.00967e+06	116182	228340	700491
P9WPJ9	mtcA2	26674	mtcA2	By matching	By MS/MS	By MS/MS	By MS/MS	By MS/MS	By matching	By matching	By matching	By matching	By matching	By matching	By matching	By matching	By matching	By matching	By matching	By matching	By matching	By matching	By matching	By matching	By matching	By matching	By matching	By matching	6		2591317	530070	642505	2610713
P9WPQ9	bfr	25747	bfr	By MS/MS	By MS/MS	By MS/MS	By MS/MS	By MS/MS	By matching	By matching	By matching	By matching	By matching	By matching	By matching	By matching	By matching	By matching	By matching	By matching	By matching	By matching	By matching	By matching	By matching	By matching	By matching	By matching	21	1.27476e+06	7.35974e+06	1228051	2151121	5095183
P9WPR5	Rv0654	25770	Rv0654	By matching	By MS/MS	By matching	By MS/MS	By MS/MS	By matching	By matching	By matching	By matching	By matching	By matching	By matching	By matching	By matching	By matching	By matching	By matching	By matching	By matching	By matching	By matching	By matching	By matching	By matching	By matching	10	59651.5	2.35912e+06	502488	757574	2.86781e+06
P9WPR9	Rv1488	26373	Rv1488	By MS/MS	By MS/MS	By MS/MS	By MS/MS	By MS/MS	By matching	By matching	By matching	By matching	By matching	By matching	By matching	By matching	By matching	By matching	By matching	By matching	By matching	By matching	By matching	By matching	By matching	By matching	By matching	By matching	50	2576297	46609188	10234901	12969713	47012876
P9WPS3	ctpV	26821	ctpV	By matching	By MS/MS	By matching	By MS/MS	By MS/MS	By matching	By matching	By matching	By matching	By matching	By matching	By matching	By matching	By matching	By matching	By matching	By matching	By matching	By matching	By matching	By matching	By matching	By matching	By matching	By matching	7	70724.7	1.89627e+06		392295	1.85282e+06
P9WPU5	atpD	26072	atpD	By MS/MS	By MS/MS	By MS/MS	By MS/MS	By MS/MS	By matching	By matching	By matching	By matching	By matching	By matching	By matching	By matching	By matching	By matching	By matching	By matching	By matching	By matching	By matching	By matching	By matching	By matching	By matching	By matching	96	4308642	79769656	22508694	21527760	73303624
P9WPU7	atpA	25070	atpA	By MS/MS	By MS/MS	By MS/MS	By MS/MS	By MS/MS	By matching	By matching	By matching	By matching	By matching	By matching	By matching	By matching	By matching	By matching	By matching	By matching	By matching	By matching	By matching	By matching	By matching	By matching	By matching	By matching	61	4.96881e+06	60813120	19837054	15542504	61604420
P9WPU9	atpG	26675	atpG	By matching	By MS/MS	By MS/MS	By MS/MS	By MS/MS	By matching	By matching	By matching	By matching	By matching	By matching	By matching	By matching	By matching	By matching	By matching	By matching	By matching	By matching	By matching	By matching	By matching	By matching	By matching	By matching	29	646981	14813501	2899821	3.58835e+06	12807941
P9WPV1	atpC	26041	atpC	By matching	By MS/MS	By matching	By MS/MS	By MS/MS	By matching	By matching	By matching	By matching	By matching	By matching	By matching	By matching	By matching	By matching	By matching	By matching	By matching	By matching	By matching	By matching	By matching	By matching	By matching	By matching	4	49776.7	2.0223e+06	321000	1.17464e+06	2.30715e+06
P9WPV3	atpFH	25113	atpFH	By MS/MS	By MS/MS	By MS/MS	By MS/MS	By MS/MS	By matching	By matching	By matching	By matching	By matching	By matching	By matching	By matching	By matching	By matching	By matching	By matching	By matching	By matching	By matching	By matching	By matching	By matching	By matching	By matching	25	159852	9677321	3.73579e+06	3.75568e+06	10796568
P9WPV7	atpB	25783	atpB	By matching	By MS/MS	By matching	By MS/MS	By MS/MS	By matching	By matching	By matching	By matching	By matching	By matching	By matching	By matching	By matching	By matching	By matching	By matching	By matching	By matching	By matching	By matching	By matching	By matching	By matching	By matching	8	114615	3952426	614602	810338	5.56294e+06
P9WPW7	argG	26723	argG	By matching	By MS/MS	By MS/MS	By MS/MS	By MS/MS	By matching	By matching	By matching	By matching	By matching	By matching	By matching	By matching	By matching	By matching	By matching	By matching	By matching	By matching	By matching	By matching	By matching	By matching	By matching	By matching	14	147577	4697293	623603	1.66888e+06	4.61199e+06
P9WPX1	hom	25244	hom	By matching	By MS/MS	By MS/MS	By matching	By MS/MS	By matching	By matching	By matching	By matching	By matching	By matching	By matching	By matching	By matching	By matching	By matching	By matching	By matching	By matching	By matching	By matching	By matching	By matching	By matching	By matching	8	46546.4	2.38754e+06	513175	712576	2.23849e+06
P9WPX3	ask	26743	ask	By matching	By MS/MS	By MS/MS	By MS/MS	By MS/MS	By matching	By matching	By matching	By matching	By matching	By matching	By matching	By matching	By matching	By matching	By matching	By matching	By matching	By matching	By matching	By matching	By matching	By matching	By matching	By matching	13	119119	4.2483e+06	402356	1.18161e+06	3.59471e+06
P9WPZ9	argC	26140	argC	By matching	By MS/MS	By matching	By MS/MS	By MS/MS	By matching	By matching	By matching	By matching	By matching	By matching	By matching	By matching	By matching	By matching	By matching	By matching	By matching	By matching	By matching	By matching	By matching	By matching	By matching	By matching	7	80218.7	2.69067e+06	310771	870977	2.38384e+06
P9WQ01	argB	26917	argB	By matching	By MS/MS	By MS/MS	By matching	By MS/MS	By matching	By matching	By matching	By matching	By matching	By matching	By matching	By matching	By matching	By matching	By matching	By matching	By matching	By matching	By matching	By matching	By matching	By matching	By matching	By matching	6		1.68683e+06	321952	497587	1.53842e+06
P9WQ17	glgE	25736	glgE	By matching	By MS/MS	By matching	By MS/MS	By MS/MS	By matching	By matching	By matching	By matching	By matching	By matching	By matching	By matching	By matching	By matching	By matching	By matching	By matching	By matching	By matching	By matching	By matching	By matching	By matching	By matching	11		1.68228e+06		727378	2.29635e+06
P9WQ33	Rv1318c	25745	Rv1318c	By matching	By MS/MS	By matching	By MS/MS	By MS/MS	By matching	By matching	By matching	By matching	By matching	By matching	By matching	By matching	By matching	By matching	By matching	By matching	By matching	By matching	By matching	By matching	By matching	By matching	By matching	By matching	6		1.0493e+06		358396	1.2494e+06
P9WQ37	fadD13	26874	fadD13	By matching	By MS/MS	By matching	By MS/MS	By MS/MS	By matching	By matching	By matching	By matching	By matching	By matching	By matching	By matching	By matching	By matching	By matching	By matching	By matching	By matching	By matching	By matching	By matching	By matching	By matching	By matching	9	124579	2.56469e+06		1.15905e+06	3.38284e+06
P9WQ43	fadD26	25634	fadD26	By matching	By MS/MS	By matching	By MS/MS	By MS/MS	By matching	By matching	By matching	By matching	By matching	By matching	By matching	By matching	By matching	By matching	By matching	By matching	By matching	By matching	By matching	By matching	By matching	By matching	By matching	By matching	9	60503.7	1.74287e+06	221347	336315	1.59338e+06
P9WQ59	fadD28	25633	fadD28	By matching	By MS/MS	By MS/MS	By MS/MS	By MS/MS	By matching	By matching	By matching	By matching	By matching	By matching	By matching	By matching	By matching	By matching	By matching	By matching	By matching	By matching	By matching	By matching	By matching	By matching	By matching	By matching	22	137970	13416030	2.03051e+06	3.13576e+06	11031440
P9WQ69	csd	26676	csd	By matching	By MS/MS	By MS/MS	By matching	By MS/MS	By matching	By matching	By matching	By matching	By matching	By matching	By matching	By matching	By matching	By matching	By matching	By matching	By matching	By matching	By matching	By matching	By matching	By matching	By matching	By matching	7		1.09821e+06	344918	252714	983391
P9WQ73	serC	25114	serC	By matching	By MS/MS	By MS/MS	By MS/MS	By MS/MS	By matching	By matching	By matching	By matching	By matching	By matching	By matching	By matching	By matching	By matching	By matching	By matching	By matching	By matching	By matching	By matching	By matching	By matching	By matching	By matching	5		5265558	1.76928e+06	1653825	6564884
P9WQ75	ilvE	26618	ilvE	By matching	By MS/MS	By matching	By MS/MS	By MS/MS	By matching	By matching	By matching	By matching	By matching	By matching	By matching	By matching	By matching	By matching	By matching	By matching	By matching	By matching	By matching	By matching	By matching	By matching	By matching	By matching	8	104313	1.88362e+06	773312	765433	3.81542e+06
P9WQ79	gabT	25223	gabT	By matching	By MS/MS	By matching	By MS/MS	By MS/MS	By matching	By matching	By matching	By matching	By matching	By matching	By matching	By matching	By matching	By matching	By matching	By matching	By matching	By matching	By matching	By matching	By matching	By matching	By matching	By matching	8	70335.8	2.43217e+06	427516	743964	2.64737e+06
P9WQ95	amiC	25990	amiC	By matching	By MS/MS	By MS/MS	By matching	By MS/MS	By matching	By matching	By matching	By matching	By matching	By matching	By matching	By matching	By matching	By matching	By matching	By matching	By matching	By matching	By matching	By matching	By matching	By matching	By matching	By matching	6	88653.6	4.13774e+06	87789	678260	1.74901e+06
P9WQA1	gatA	25329	gatA	By matching	By MS/MS	By matching	By MS/MS	By MS/MS	By matching	By matching	By matching	By matching	By matching	By matching	By matching	By matching	By matching	By matching	By matching	By matching	By matching	By matching	By matching	By matching	By matching	By matching	By matching	By matching	12	83762.2	3.65291e+06	553148	764566	3164028
P9WQA3	fba	26519	fba	By matching	By MS/MS	By MS/MS	By MS/MS	By MS/MS	By matching	By matching	By matching	By matching	By matching	By matching	By matching	By matching	By matching	By matching	By matching	By matching	By matching	By matching	By matching	By matching	By matching	By matching	By matching	By matching	27	299294	16221390	3.197e+06	4.41297e+06	13067444
P9WQA5	Rv2971	26095	Rv2971	By matching	By MS/MS	By MS/MS	By MS/MS	By MS/MS	By matching	By matching	By matching	By matching	By matching	By matching	By matching	By matching	By matching	By matching	By matching	By matching	By matching	By matching	By matching	By matching	By matching	By matching	By matching	By matching	27	678154	24656154	4.42543e+06	5880282	23610896
P9WQA7	Rv2298	25073	Rv2298	By MS/MS	By MS/MS	By MS/MS	By MS/MS	By MS/MS	By matching	By matching	By matching	By matching	By matching	By matching	By matching	By matching	By matching	By matching	By matching	By matching	By matching	By matching	By matching	By matching	By matching	By matching	By matching	By matching	29	485464	10936159	2541355	3157607	14192467
P9WQB1	ald	26043	ald	By matching	By MS/MS	By MS/MS	By MS/MS	By MS/MS	By matching	By matching	By matching	By matching	By matching	By matching	By matching	By matching	By matching	By MS/MS	By matching	By matching	By matching	By matching	By matching	By matching	By matching	By matching	By matching	By matching	27	281631	15769347	5.88366e+06	5.58157e+06	16250916						930727	1.41827e+06	1.80972e+06	1.14192e+06	1.49294e+06
P9WQB3	leuA	25116	leuA	By matching	By MS/MS	By matching	By MS/MS	By MS/MS	By matching	By matching	By matching	By matching	By matching	By matching	By matching	By matching	By matching	By matching	By matching	By matching	By matching	By matching	By matching	By matching	By matching	By matching	By matching	By matching	10		2.57313e+06	331666	311073	2.11158e+06
P9WQC5	adhC	25167	adhC	By matching	By MS/MS	By MS/MS	By MS/MS	By MS/MS	By matching	By matching	By matching	By matching	By matching	By matching	By matching	By matching	By matching	By matching	By matching	By matching	By matching	By matching	By matching	By matching	By matching	By matching	By matching	By matching	10	56842.9	6367019	1.50498e+06	1.22483e+06	6133239
P9WQC7	adhB	26724	adhB	By matching	By MS/MS	By MS/MS	By MS/MS	By MS/MS	By matching	By matching	By matching	By matching	By matching	By matching	By matching	By matching	By matching	By matching	By matching	By matching	By matching	By matching	By matching	By matching	By matching	By matching	By matching	By matching	7		2.68748e+06	387887	395645	2.24733e+06
P9WQD1	acsA	25285	acsA	By matching	By MS/MS	By matching	By MS/MS	By MS/MS	By matching	By matching	By matching	By matching	By matching	By matching	By matching	By matching	By matching	By matching	By matching	By matching	By matching	By matching	By matching	By matching	By matching	By matching	By matching	By matching	13		2.12529e+06	177508	752161	2.28895e+06
P9WQD5	tesA	26315	tesA	By matching	By MS/MS	By matching	By MS/MS	By MS/MS	By matching	By matching	By matching	By matching	By matching	By matching	By matching	By matching	By matching	By matching	By matching	By matching	By matching	By matching	By matching	By matching	By matching	By matching	By matching	By matching	5		1.36045e+06	398655	400208	1.38389e+06
P9WQD7	kasB	25323	kasB	By matching	By MS/MS	By MS/MS	By MS/MS	By MS/MS	By matching	By matching	By matching	By matching	By matching	By matching	By matching	By matching	By matching	By matching	By matching	By matching	By matching	By matching	By matching	By matching	By matching	By matching	By matching	By matching	29	957247	17594032	5.44636e+06	4.04556e+06	17004436
P9WQD9	kasA	26902	kasA	By MS/MS	By MS/MS	By MS/MS	By MS/MS	By MS/MS	By matching	By matching	By matching	By matching	By matching	By matching	By matching	By matching	By matching	By matching	By matching	By matching	By matching	By matching	By matching	By matching	By matching	By matching	By matching	By matching	30	500795	7345065	1348692	1.02021e+06	6.33846e+06
P9WQE1	ppsE	26290	ppsE	By matching	By MS/MS	By MS/MS	By MS/MS	By MS/MS	By matching	By matching	By matching	By matching	By matching	By matching	By matching	By matching	By matching	By matching	By matching	By matching	By matching	By matching	By matching	By matching	By matching	By matching	By matching	By matching	19	1.0927e+06	37815532	9433688	11917605	36997852
P9WQE3	ppsD	25344	ppsD	By matching	By MS/MS	By matching	By MS/MS	By MS/MS	By matching	By matching	By matching	By matching	By matching	By matching	By matching	By matching	By matching	By matching	By matching	By matching	By matching	By matching	By matching	By matching	By matching	By matching	By matching	By matching	15	151121	4.78774e+06	925534	1.26933e+06	5803561
P9WQF3	acpM	26384	acpM	By MS/MS	By MS/MS	By MS/MS	By MS/MS	By MS/MS	By matching	By matching	By matching	By matching	By matching	By matching	By matching	By matching	By matching	By matching	By matching	By matching	By matching	By matching	By matching	By matching	By matching	By matching	By matching	By matching	21	153713	18372364	3.44463e+06	5061949	12877720
P9WQF7	fadE10	24804	fadE10	By MS/MS	By MS/MS	By MS/MS	By MS/MS	By MS/MS	By matching	By matching	By matching	By matching	By matching	By matching	By matching	By matching	By matching	By matching	By matching	By matching	By matching	By matching	By matching	By matching	By matching	By matching	By matching	By matching	57	1.10142e+06	37142504	7774050	10108794	42155192
P9WQG1	fadE25	25590	fadE25	By matching	By MS/MS	By MS/MS	By MS/MS	By MS/MS	By matching	By matching	By matching	By matching	By matching	By matching	By matching	By matching	By matching	By matching	By matching	By matching	By matching	By matching	By matching	By matching	By matching	By matching	By matching	By matching	40	290428	22092686	3.20163e+06	4.47685e+06	23027724
P9WQH5	accD6	25092	accD6	By matching	By MS/MS	By MS/MS	By MS/MS	By MS/MS	By matching	By matching	By matching	By matching	By matching	By matching	By matching	By matching	By matching	By matching	By matching	By matching	By matching	By matching	By matching	By matching	By matching	By matching	By matching	By matching	17	91903.9	3.94879e+06	618756	901832	4.45505e+06
P9WQH7	accD5	26325	accD5	By matching	By MS/MS	By MS/MS	By MS/MS	By MS/MS	By matching	By matching	By matching	By matching	By matching	By matching	By matching	By matching	By matching	By matching	By matching	By matching	By matching	By matching	By matching	By matching	By matching	By matching	By matching	By matching	31	219646	10302333	2.66787e+06	2.4882e+06	11086887
P9WQI1	Rv0647c	25042	Rv0647c	By matching	By MS/MS	By matching	By MS/MS	By MS/MS	By matching	By matching	By matching	By matching	By matching	By matching	By matching	By matching	By matching	By matching	By matching	By matching	By matching	By matching	By matching	By matching	By matching	By matching	By matching	By matching	14		2.69758e+06	377666	490595	2610707
P9WQI5	Rv2564	25460	Rv2564	By matching	By MS/MS	By MS/MS	By MS/MS	By MS/MS	By matching	By matching	By matching	By matching	By matching	By matching	By matching	By matching	By matching	By matching	By matching	By matching	By matching	By matching	By matching	By matching	By matching	By matching	By matching	By matching	19	145454	7334337	282940	1.928e+06	6540948
P9WQK3	ettA	25979	ettA	By MS/MS	By MS/MS	By MS/MS	By MS/MS	By MS/MS	By matching	By matching	By matching	By matching	By matching	By matching	By matching	By matching	By matching	By matching	By matching	By matching	By matching	By matching	By matching	By matching	By matching	By matching	By matching	By matching	33	342510	17948014	3429967	4622715	17618552
P9WQL5	mkl	26096	mkl	By MS/MS	By MS/MS	By MS/MS	By MS/MS	By MS/MS	By matching	By matching	By matching	By matching	By matching	By matching	By matching	By matching	By matching	By matching	By matching	By matching	By matching	By matching	By matching	By matching	By matching	By matching	By matching	By matching	31	300035	18896472	1296177	5078380	18694924
P9WQN9	fbpC	26253	fbpC	By matching	By MS/MS	By MS/MS	By MS/MS	By MS/MS	By matching	By matching	By matching	By matching	By matching	By matching	By matching	By matching	By matching	By matching	By matching	By matching	By matching	By matching	By matching	By matching	By matching	By matching	By matching	By matching	33	606449	19654786	4.50309e+06	5.19144e+06	23560180
P9WQP1	fbpB	25371	fbpB	By matching	By MS/MS	By MS/MS	By MS/MS	By MS/MS	By matching	By matching	By matching	By matching	By matching	By matching	By matching	By matching	By matching	By matching	By matching	By matching	By matching	By matching	By matching	By matching	By matching	By matching	By matching	By matching	36	302458	160397280	20208606	30450702	97601888
P9WQP3	fbpA	25372	fbpA	By MS/MS	By MS/MS	By MS/MS	By MS/MS	By MS/MS	By matching	By matching	By matching	By matching	By matching	By matching	By matching	By matching	By matching	By matching	By matching	By matching	By matching	By matching	By matching	By matching	By matching	By matching	By matching	By matching	28	1.86822e+06	37717488	9706602	9224426	37468776
P9WQP7	Rv1106c	26433	Rv1106c	By matching	By MS/MS	By matching	By MS/MS	By MS/MS	By matching	By matching	By matching	By matching	By matching	By matching	By matching	By matching	By matching	By matching	By matching	By matching	By matching	By matching	By matching	By matching	By matching	By matching	By matching	By matching	6	196752	2.68182e+06	455696	765774	2.22411e+06
Q10782	Rv1544	25924	Rv1544	By matching	By MS/MS	By MS/MS	By MS/MS	By MS/MS	By matching	By matching	By matching	By matching	By matching	By matching	By matching	By matching	By matching	By matching	By matching	By matching	By matching	By matching	By matching	By matching	By matching	By matching	By matching	By matching	22	671017	11329415	3300382	3.57028e+06	12721905
Q6MX34	hemD	26612	hemD	By matching	By MS/MS	By matching	By MS/MS	By MS/MS	By matching	By matching	By matching	By matching	By matching	By matching	By matching	By matching	By matching	By matching	By matching	By matching	By matching	By matching	By matching	By matching	By matching	By matching	By matching	By matching	13		1.65482e+06	285377	369974	2.05525e+06
Q6MX39	umaA	25240	umaA	By MS/MS	By MS/MS	By MS/MS	By MS/MS	By MS/MS	By matching	By matching	By matching	By matching	By matching	By matching	By matching	By matching	By matching	By matching	By matching	By matching	By matching	By matching	By matching	By matching	By matching	By matching	By matching	By matching	33	220133	12890505	3.27498e+06	3.51e+06	12864619
Q6MX43	secE2	26816	secE2	By MS/MS	By MS/MS	By MS/MS	By MS/MS	By MS/MS	By matching	By matching	By matching	By matching	By matching	By matching	By matching	By matching	By matching	By matching	By matching	By matching	By matching	By matching	By matching	By matching	By matching	By matching	By matching	By matching	21	3.10507e+06	28358964	5037757	9254096	23331696
Q79FN7	moxR1	25452	moxR1	By MS/MS	By MS/MS	By MS/MS	By MS/MS	By MS/MS	By matching	By matching	By matching	By matching	By matching	By matching	By matching	By matching	By matching	By matching	By matching	By matching	By matching	By matching	By matching	By matching	By matching	By matching	By matching	By matching	51	2.06914e+06	34842928	8011842	9777437	38225604
Q79FX6	mmaA2	25440	mmaA2	By matching	By MS/MS	By matching	By MS/MS	By MS/MS	By matching	By matching	By matching	By matching	By matching	By matching	By matching	By matching	By matching	By matching	By matching	By matching	By matching	By matching	By matching	By matching	By matching	By matching	By matching	By matching	8		4.06921e+06	170175	506653	5.16213e+06
Q79FX8	mmaA4	25443	mmaA4	By matching	By MS/MS	By MS/MS	By MS/MS	By MS/MS	By matching	By matching	By matching	By matching	By matching	By matching	By matching	By matching	By matching	By matching	By matching	By matching	By matching	By matching	By matching	By matching	By matching	By matching	By matching	By matching	14	274039	6811937	1.21518e+06	1.35776e+06	7294436
Q79FZ9	mce1A	25450	mce1A	By matching	By MS/MS	By MS/MS	By MS/MS	By MS/MS	By matching	By matching	By matching	By matching	By matching	By matching	By matching	By matching	By matching	By matching	By matching	By matching	By matching	By matching	By matching	By matching	By matching	By matching	By matching	By matching	9		3091342	660992	746295	2.57892e+06
Q93IG6	Rv3365c	26541	Rv3365c	By matching	By MS/MS	By matching	By MS/MS	By MS/MS	By matching	By matching	By matching	By matching	By matching	By matching	By matching	By matching	By matching	By matching	By matching	By matching	By matching	By matching	By matching	By matching	By matching	By matching	By matching	By matching	4		815272	86721	104887	330004
[truncated: 178 more columns]

## Sheet: Ad S+ vs Ad healthy
Accession	Label	Id	Gene_name	log2_fc_Ad S+ vs Ad healthy	log10_pval_Ad S+ vs Ad healthy	In Prado-Rosales et al., J Clin Invest, 2011	In Lee et al., Proteomics, 2015	In Giri et al., Proteomics, 2010	Reported only in Palacios et al., Mol Immunol, 2021 (review article on extracellular vesicles from mycobacteria, not restricted to Mtb)
P9WPE5	groS	26196	groS	18.549	1.84972		X	X
P9WPE7	groEL2	25734	groEL2	17.7399	6.20913	X	X
B5TV88	cfp-10	25139	cfp-10	16.8202	4.08365
P9WIN9	mpt64	26615	mpt64	16.7063	3.41191	X	X	X
P9WMK1	hspX	25804	hspX	16.3667	2.1233	X	X	X
A0A0N6WYQ3	katG	24809	katG	15.9966	8.18718		X	X
P9WNN1	tuf	26666	tuf	15.8995	4.33069	X	X
P9WMJ9	dnaK	25563	dnaK	15.6129	4.95576	X	X	X
P9WIP1	mpt63	26641	mpt63	15.4617	3.42543	X	X	X
P9WNA9	eccC3	26423	eccC3	15.4542	7.11432
P9WIR7	apa	26462	apa	15.4403	3.34818		X	X
P9WND5	lldD	26080	lldD	15.2232	3.00024		X
P9WPI3	eccA3	25975	eccA3	15.036	6.41395
P9WGV3	ahcY	25129	ahcY	15.0152	3.79193		X	X
P9WQP1	fbpB	25371	fbpB	14.9587	2.24416		X	X
P9WPU5	atpD	26072	atpD	14.9066	5.96232		X
P9WN39	glnA1	26217	glnA1	14.8311	2.90308		X	X
P9WGD5	ssb	25140	ssb	14.7497	2.08305		X
P71590	fhaA	26311	fhaA	14.731	4.26534		X
O53872	fadB	25636	fadB	14.706	3.70498		X
P9WPU7	atpA	25070	atpA	14.6835	4.82087		X
P9WK07	metE	26850	metE	14.6705	7.13571		X
O06218	Rv2159c	26837	Rv2159c	14.5575	8.07479		X
O53580	fadD32	26907	fadD32	14.5106	10.0992
P9WK61	lpqH	25249	lpqH	14.4699	1.90109		X
I6X8D2	pks13	26346	pks13	14.4633	4.51712		X
P95029	fas	26829	fas	14.435	5.61323
P9WGY7	rpoC	26122	rpoC	14.4219	9.55512
P9WPE9	groEL1	26737	groEL1	14.353	9.80811				X
P9WHP5	Rv2744c	26889	Rv2744c	14.193	9.47619		X
P9WNR3	eccB3	25130	eccB3	14.1835	6.32406
P9WG67	trxA	26412	trxA	14.1781	4.11835
P9WPR9	Rv1488	26373	Rv1488	14.0067	11.7919		X
P9WGU1	pstS1	24900	pstS1	13.895	1.54617		X	X
P71658	mihF	25437	mihF	13.858	4.54239		X
P9WPD5	gltA2	25536	gltA2	13.832	5.75677		X	X
P9WI57	pnp	26904	pnp	13.7832	8.73079		X
P9WQF7	fadE10	24804	fadE10	13.7496	4.61814
P95227	fadD2	26846	fadD2	13.7286	8.72504
P9WHF9	cysA1	26168	cysA1	13.7205	6.27788		X
P9WK17	glcB	25551	glcB	13.718	5.76009		X	X
P9WNQ3	eccD3	26175	eccD3	13.7024	4.16641
P9WQP3	fbpA	25372	fbpA	13.6877	6.43882		X	X
P9WGZ1	rpoA	26890	rpoA	13.6398	8.06173		X
P9WFD7	Rv2623	25914	Rv2623	13.6157	4.1405	X
P9WIP9	hbhA	26288	hbhA	13.6027	2.59431		X
O53611	icd2	25200	icd2	13.5981	5.97956		X
P9WQE1	ppsE	26290	ppsE	13.5831	4.33059
P9WNX3	serA	25218	serA	13.5742	9.9502		X
Q79FN7	moxR1	25452	moxR1	13.5715	10.4893
O53842	Rv0831c	25342	Rv0831c	13.5597	6.78993	X	X
P9WGY9	rpoB	25228	rpoB	13.5352	7.20423
P9WIS7	dlaT	24990	dlaT	13.5332	7.23964		X
P9WJE5	eccE3	26042	eccE3	13.5142	6.51581
P9WJA9	garA	25825	garA	13.4848	2.63925		X	X
I6YGE4	Rv3528c	25501	Rv3528c	13.4814	7.61746
P9WMH3	crp	24888	crp	13.435	5.43062
Q6MX43	secE2	26816	secE2	13.4288	3.39482
I6Y231	mas	24970	mas	13.3987	6.25375
P9WNF5	mpt70	25666	mpt70	13.3726	4.02972
P9WGC5	sucC	26469	sucC	13.3468	10.6106		X
P9WN83	gap	25885	gap	13.3202	5.01033		X
P9WNM1	tsf	26170	tsf	13.3169	6.07127		X
P9WMS3	dhmA1	24891	dhmA1	13.308	8.18573
P9WIS5	kgd	25554	kgd	13.2782	6.19746
O53182	korA	25393	korA	13.2196	2.47387
P9WIM7	pra	26543	pra	13.2024	6.82481
P9WIT3	Rv1771	24899	Rv1771	13.1914	3.20643
P9WGV1	metK	25679	metK	13.1902	5.4945		X
P9WPD1	clpB	25533	clpB	13.1566	3.86023		X
O69689	Rv3722c	24881	Rv3722c	13.1473	9.39156		X
P9WK13	mdh	26853	mdh	13.1411	7.65112		X
I6Y778	fabG4	24838	fabG4	13.1335	5.22633		X
O53203	gdh	25041	gdh	13.1184	3.97921
P9WHH9	lpdC	25797	lpdC	13.1025	3.03073		X	X
O86361	fadA2	26368	fadA2	13.0474	5.11984		X
P9WNL1	eno	25146	eno	12.9607	8.91394		X
P9WQA5	Rv2971	26095	Rv2971	12.9224	4.71219
P9WNG9	etfA	26828	etfA	12.9174	4.63817		X
P9WHE3	rplL	25390	rplL	12.9151	3.21666		X
P9WG25	tkt	26053	tkt	12.8997	6.17098		X
O53521	fadD15	25034	fadD15	12.89	10.4896
P9WGI9	glyA1	25643	glyA1	12.8699	2.31378		X
O06291	htrA	26164	htrA	12.8694	2.36403
P9WK55	lprA	26918	lprA	12.8533	2.22911		X
O53166	acn	26720	acn	12.8396	3.63812		X
P9WH43	rpsA	25045	rpsA	12.8341	3.65033		X
I6XF52	Rv2721c	26782	Rv2721c	12.8084	6.77565
P9WNF3	mpt83	26176	mpt83	12.7887	5.42889
O53422	fadA3	25055	fadA3	12.773	6.56951		X
P96890	accA3	26338	accA3	12.7712	6.70716		X
P9WH81	rplF	26603	rplF	12.7679	3.24777
P9WI79	pknD	26034	pknD	12.7619	9.97251
P9WQN9	fbpC	26253	fbpC	12.7485	4.52031		X	X
P9WPI5	Rv0106	25002	Rv0106	12.7438	6.3295
P9WH35	rpsD	25435	rpsD	12.7381	3.09796	X	X
P9WQD7	kasB	25323	kasB	12.7241	4.83162		X
O07415	mce1C	25157	mce1C	12.6951	6.21496
I6Y7V6	fadD31	26587	fadD31	12.6746	4.99078
P9WH37	rpsC	26881	rpsC	12.662	3.6341	X	X
P9WIN7	mtb12	25518	mtb12	12.661	1.74069
P96824	Rv0147	25855	Rv0147	12.6214	4.78807
I6XI06	Rv3705c	25782	Rv3705c	12.6002	2.42914
P9WKK9	leuB	25897	leuB	12.5788	4.94498		X
P9WQB1	ald	26043	ald	12.5405	2.72491			X
P9WKJ7	ilvC	25787	ilvC	12.5218	5.96724
O53777	Rv0580c	26335	Rv0580c	12.516	6.38839
P9WJE1	espA	25330	espA	12.5152	4.08942	X	X
P9WMW1	glgP	26771	glgP	12.5066	5.0797		X
P9WIS9	aceE	26195	aceE	12.4467	4.77658		X
P9WN93	fumC	26551	fumC	12.4364	4.9041		X
P9WPC9	clpC1	25534	clpC1	12.4336	3.45922
P9WNA5	eccC5	25760	eccC5	12.4104	6.87778
O53871	fadA	26913	fadA	12.3851	8.36902
P9WQK3	ettA	25979	ettA	12.3827	3.76651
P9WK45	lprG	26267	lprG	12.3622	4.10748		X
P9WH75	nrdE	26662	nrdE	12.3559	4.47159
P9WHW3	ppiA	26557	ppiA	12.3545	4.91795		X
P9WQG1	fadE25	25590	fadE25	12.3326	3.00911		X
P9WPU9	atpG	26675	atpG	12.3248	7.6859
P9WHE7	rplJ	26123	rplJ	12.3226	3.17084		X
O33272	Rv2969c	26450	Rv2969c	12.321	6.72511
P9WNM7	fusA	25997	fusA	12.308	4.41369
P9WH31	rpsF	26796	rpsF	12.2939	3.37966		X
P9WPH9	eccA1	24890	eccA1	12.2886	3.68444
P9WMJ7	htpG	25246	htpG	12.2734	2.93047		X
P9WG47	gyrA	25156	gyrA	12.2733	4.38372
P9WMU1	wag31	25141	wag31	12.2464	4.16776		X
O53519	TB16.3	25775	TB16.3	12.2377	1.83754
P9WQA3	fba	26519	fba	12.2329	3.67173		X	X
P9WGC7	sucD	26036	sucD	12.2258	3.3493		X
P9WQF3	acpM	26384	acpM	12.2237	2.79926		X	X
P9WKE3	prs	25266	prs	12.2005	3.68433		X
P9WGY1	frr	25906	frr	12.1782	2.73122
P9WMK7	hup	25938	hup	12.1782	5.71495		X
I6YBZ8	htdY	26201	htdY	12.1757	3.10424		X
P9WQL5	mkl	26096	mkl	12.1588	2.54588				X
P9WNE5	bfrB	26684	bfrB	12.1461	6.16312	X	X	X
P9WIH3	pckG	25905	pckG	12.1397	4.30627		X
O06216	Rv2161c	25368	Rv2161c	12.1394	8.62944
O53780	lpqN	26383	lpqN	12.1305	2.36842		X
P9WH61	rpsM	24898	rpsM	12.119	4.62565		X
I6Y8B5	echA3	25893	echA3	12.1184	2.73272		X
P9WGP5	secA1	26167	secA1	12.1018	3.01815
Q10782	Rv1544	25924	Rv1544	12.0945	6.75369		X
P9WPV3	atpFH	25113	atpFH	12.0825	2.65316
P9WG33	tal	25586	tal	12.0773	8.42049			X
P9WQA7	Rv2298	25073	Rv2298	12.0625	5.72279
Q6MX39	umaA	25240	umaA	12.013	3.36524
P9WFC9	Rv1636	26791	Rv1636	12.0081	4.52299		X
P9WMN7	moeZ	26203	moeZ	11.9879	4.06801
P9WGR1	inhA	26797	inhA	11.9817	3.9353		X
P9WNY1	Rv0458	26725	Rv0458	11.9596	2.9039
O07175	pepA	25374	pepA	11.9432	3.05993		X
P9WPC3	clpP2	25404	clpP2	11.933	5.65991		X
P9WKE5	pyk	26365	pyk	11.9116	3.45085		X
P9WGI1	sigA	24870	sigA	11.8885	3.12466
P9WNU1	dnaN	25907	dnaN	11.8822	3.11569		X
P9WGM7	mtrA	25336	mtrA	11.8772	8.0458
P9WP69	ctaC	26006	ctaC	11.8696	5.01299
P75019	echA21	25019	echA21	11.8521	3.35957		X
P9WJD3	espE	25976	espE	11.8312	7.88165
P9WFL3	Rv3193c	24961	Rv3193c	11.8252	3.92026
P96414	fadE4	26521	fadE4	11.7977	3.12937		X
O53670	Rv0248c	24897	Rv0248c	11.786	3.37519		X
O07242	Rv0315	26126	Rv0315	11.7779	4.26861		X	X
P9WKI7	guaB	25150	guaB	11.7732	5.60524
O53943	espG5	26884	espG5	11.7503	7.24757
P9WQ59	fadD28	25633	fadD28	11.7399	3.00723
P9WQH7	accD5	26325	accD5	11.7362	3.56906		X
P9WHF7	sseA	26622	sseA	11.7171	4.19365		X
P9WNX7	gabD2	25903	gabD2	11.7085	4.05614
P9WHA5	rplB	25739	rplB	11.6967	5.80139		X
P9WPQ9	bfr	25747	bfr	11.6954	1.79999
P96277	Rv0431	25359	Rv0431	11.6878	3.43172		X
I6Y293	lppZ	25923	lppZ	11.6796	2.27149				X
P9WH33	rpsE	26241	rpsE	11.6616	3.07979	X	X
P9WH87	rplC	26416	rplC	11.6575	3.00159		X
P9WNN9	echA8	26065	echA8	11.6497	9.17254		X
I6YHB0	hns	25366	hns	11.6308	3.65894
P96409	Rv0227c	26912	Rv0227c	11.6241	4.59445
P95228	fadE6	25220	fadE6	11.6183	3.12291
O06396	Rv0530	25981	Rv0530	11.6058	3.44132
P9WLJ5	Rv2091c	24982	Rv2091c	11.5999	4.97448		X
O33263	Rv2129c	26475	Rv2129c	11.5998	7.97015
O53565	Rv3520c	26654	Rv3520c	11.5943	3.67487
P9WLD5	Rv2302	26866	Rv2302	11.5877	2.81605
P9WLN1	Rv2005c	25290	Rv2005c	11.5733	2.72142
P9WHD1	rplR	25305	rplR	11.565	3.25631		X
P9WGT9	pstS2	25664	pstS2	11.5458	3.79936		X
P9WH85	rplD	25206	rplD	11.5455	6.85725		X
P9WFN1	Rv2140c	25132	Rv2140c	11.5447	5.6322		X
O53554	ilvX	25288	ilvX	11.5302	4.50964		X
P9WHU1	prcA	25811	prcA	11.5016	2.70282		X
P96825	Rv0148	26464	Rv0148	11.4799	8.24024		X
P9WPC5	clpP1	26502	clpP1	11.4705	2.67127		X
O05592	Rv1006	25794	Rv1006	11.4624	4.8981
P9WHF3	rho	26094	rho	11.4556	4.47294
P9WKK1	infB	26693	infB	11.4478	3.5185
O33283	ephG	26197	ephG	11.4304	6.36356		X
P9WKI5	guaB3	25704	guaB3	11.4191	4.9627
P95186	fadE23	25931	fadE23	11.4187	3.34646
O07417	lprK	25673	lprK	11.4166	9.80032
O05853	Rv3213c	25497	Rv3213c	11.4138	3.57252
O53896	pepD	25952	pepD	11.3989	3.26919
O07177	mak	26885	mak	11.3915	3.42095
P96878	Rv3273	26261	Rv3273	11.3881	9.90668
P9WGE7	sodB	25192	sodB	11.3786	4.21436		X
P9WFK1	Rv0635	25180	Rv0635	11.3613	3.39693
P9WN13	Rv3401	26786	Rv3401	11.3563	4.07035		X
P9WH39	rpsB	26403	rpsB	11.344	3.18441		X
P95072	sppA	25470	sppA	11.3284	5.62668				X
I6X7D4	Rv3463	24998	Rv3463	11.3199	3.61598
P96832	pntAa	25166	pntAa	11.3186	3.94376
I6XW38	Rv0730	26822	Rv0730	11.3116	3.62739
P9WJN9	mraZ	25459	mraZ	11.3077	4.07114
P9WH25	rpsI	26770	rpsI	11.296	6.18661
P9WFI9	Rv0281	25657	Rv0281	11.2824	7.34665
I6WZG6	cfp29	25425	cfp29	11.2718	1.75959		X
P9WFJ9	Rv0637	25901	Rv0637	11.2647	4.36028
I6XVZ6	Rv0686	25499	Rv0686	11.2625	2.99385
I6XI16	Rv3718c	26800	Rv3718c	11.257	2.8498
P9WNM9	Rv0120c	25414	Rv0120c	11.237	7.10829
P9WNG7	etfB	25780	etfB	11.2332	5.10071
P9WG55	tig	26295	tig	11.2152	10.8718				X
P9WKC7	tgs2	26646	tgs2	11.1842	4.65145
P9WID1	pgk	26088	pgk	11.1803	2.0607
I6WYY7	hadB	26498	hadB	11.1762	6.82906
P9WMT9	greA	25861	greA	11.1702	2.66804
P95206	Rv0398c	26474	Rv0398c	11.1699	2.46155
P9WQD9	kasA	26902	kasA	11.1463	4.30383		X
P95159	Rv1855c	25493	Rv1855c	11.1433	3.57355
I6YGX9	moxR2	25451	moxR2	11.1412	4.42692
P9WN51	gcvT	26472	gcvT	11.0888	6.39114
O07414	mce1B	26380	mce1B	11.0839	3.87557
P9WPB3	pcaA	25441	pcaA	11.0804	6.15337
P9WK19	map	26690	map	11.0764	2.96399
P9WP21	dapD	25769	dapD	11.0693	2.50723
O53669	Rv0247c	26052	Rv0247c	11.0681	5.08693
P9WN65	rmlB	25863	rmlB	11.066	1.72288
P96834	pntB	26460	pntB	11.0643	4.10143
P9WHT3	pepA	26317	pepA	11.0642	3.52164
P9WFX7	trpC	26650	trpC	11.0602	8.70071
P9WFK7	eis	24960	eis	11.0501	2.28846		X
P9WHC7	rplA	26768	rplA	11.0394	3.31041		X
O65936	Rv1751	25561	Rv1751	11.0357	2.49161
O05842	Rv3224	26138	Rv3224	11.0225	4.42349		X
P9WH23	qcrA	25723	qcrA	11.0218	3.17699
Q79FX8	mmaA4	25443	mmaA4	11.0053	5.54209		X
P9WNU5	polA	26525	polA	10.9972	2.14267
O53695	mycP3	25660	mycP3	10.9674	12.6887		X
P9WIR9	Rv0954	25618	Rv0954	10.9621	7.26248		X
P9WI81	pknB	25446	pknB	10.9541	4.32716
O05769	Rv3090	25543	Rv3090	10.9367	4.14407
P9WQI5	Rv2564	25460	Rv2564	10.934	2.38024
P9WH83	rplE	25828	rplE	10.9042	3.92007		X
I6X654	fadE22	25379	fadE22	10.8782	3.14756
O50460	Rv1245c	25944	Rv1245c	10.8776	4.65575
P9WG49	topA	26342	topA	10.8714	6.37192
P9WQ73	serC	25114	serC	10.8483	2.22561		X
O05307	fadD6	26839	fadD6	10.8474	3.18605
P9WJD9	espB	26020	espB	10.8448	4.61659
P9WG45	gyrB	25684	gyrB	10.8282	3.21144
L0T2W6	mce1F	26775	mce1F	10.8122	2.60284
A5YKM2	ppk1	26033	ppk1	10.8088	2.64987
O69652	Rv3684	26343	Rv3684	10.7982	3.65254
P95125	lipN	26703	lipN	10.7779	3.28751
O07807	Rv3816c	26700	Rv3816c	10.77	3.54972
P9WNZ5	desA2	26038	desA2	10.7693	3.94837		X
I6Y498	Rv3680	26777	Rv3680	10.764	3.49374
P9WKG3	ispG	26876	ispG	10.7631	2.78871
P9WH27	rpsH	26332	rpsH	10.7555	3.23602		X
P9WHK7	pyrG	26515	pyrG	10.7539	2.98881
O07416	mce1D	25941	mce1D	10.7215	5.12293
P71905	rne	25487	rne	10.7161	2.69676
P9WPW7	argG	26723	argG	10.687	3.80483
P9WQC5	adhC	25167	adhC	10.6747	2.71856		X
P9WGD9	ftsY	26192	ftsY	10.667	3.31444				X
I6Y1P2	Rv2778c	25445	Rv2778c	10.6442	2.81008
O06582	prpD	26223	prpD	10.6399	1.87106
P9WLA1	Rv2560	26050	Rv2560	10.6396	1.90139
P9WFW7	alaS	26090	alaS	10.6345	1.77712
P9WK47	lprF	25753	lprF	10.6271	5.10545		X
P9WFX9	trpB	25860	trpB	10.6187	2.15674		X
P9WQE3	ppsD	25344	ppsD	10.6148	4.58521
P9WID5	adoK	26173	adoK	10.6099	2.6444		X
P9WH51	rpsQ	26357	rpsQ	10.5865	2.26701	X	X
O05777	Rv3099c	24997	Rv3099c	10.5842	5.67507		X
P9WIR3	cfp32	25750	cfp32	10.5761	2.35159
O53572	Rv3587c	25315	Rv3587c	10.5741	2.19846		X
P9WHE1	rplM	25978	rplM	10.5698	2.33728		X
O69714	Rv3747	25295	Rv3747	10.5691	6.17265
P9WHG1	prfB	25480	prfB	10.5685	5.28535
I6YAY5	Rv3033	26880	Rv3033	10.5466	1.31078
O07236	Rv0309	26028	Rv0309	10.5455	1.99852		X
O05779	ftsE	26145	ftsE	10.5353	7.04287				X
P9WNP1	echA6	26103	echA6	10.5348	2.65965
P9WFV7	glyQS	24841	glyQS	10.5154	2.40862
P9WJK3	mviN	24849	mviN	10.4967	3.17143
O07754	Rv1875	25557	Rv1875	10.4948	3.55934
P9WNE1	fgd1	26082	fgd1	10.4853	6.2437
B5TV89	esat-6	25693	esat-6	10.4646	6.65662			X
P9WLT1	Rv1708	25877	Rv1708	10.446	3.74518
P9WNZ1	coaBC	25406	coaBC	10.4414	4.43102
P9WHB3	rpmA	25131	rpmA	10.4017	4.006		X
P9WN49	glmS	24924	glmS	10.4002	2.36079
O33185	Rv1683	26463	Rv1683	10.3916	1.63336
O53346	Rv3200c	26702	Rv3200c	10.3905	2.26133
P9WGT3	fabG1	25619	fabG1	10.3881	3.06547
O53404	Rv1056	24981	Rv1056	10.387	5.74524
O05882	Rv3237c	24896	Rv3237c	10.3785	5.51519
P9WLH9	Rv2226	26441	Rv2226	10.3731	3.39914
I6Y4U4	Rv0794c	26279	Rv0794c	10.3586	4.20659
O06802	Rv1769	26251	Rv1769	10.3558	2.88238
P9WNW3	dnaA	25700	dnaA	10.3539	3.95902
P9WNP7	fadB2	26174	fadB2	10.3443	4.48818		X
P95146	Rv1869c	24959	Rv1869c	10.3375	3.26276
O53961	Rv1919c	24995	Rv1919c	10.3331	2.36196
P9WH29	rpsG	25351	rpsG	10.3228	9.61828		X
O53319	Rv3169	26645	Rv3169	10.3188	2.59011	X	X
O53146	qor	25095	qor	10.3184	2.30521		X
P9WQH5	accD6	25092	accD6	10.3067	3.77401
P9WG43	tpiA	26221	tpiA	10.3024	3.19194		X
P9WIB7	Rv2951c	26539	Rv2951c	10.2998	2.77842
O53664	htdX	26637	htdX	10.2969	1.82961
P9WKF5	adk	25361	adk	10.2905	3.1445
L7N655	pepN	26409	pepN	10.2898	2.01506		X	X
P9WIE1	bcp	26640	bcp	10.2853	1.84812
P9WFJ5	Rv2345	26845	Rv2345	10.283	2.90854
P9WHL7	purL	25126	purL	10.2806	1.8479
P9WN69	pgi	26419	pgi	10.2792	3.72881		X
P9WHT9	prcB	26369	prcB	10.2691	1.63688		X
P9WP11	Rv1558	26760	Rv1558	10.2621	3.62629
O53181	korB	24847	korB	10.2432	2.39801
L7N6A5	manB	24877	manB	10.2426	5.03969
P9WIV9	nuoG	26374	nuoG	10.2387	4.47139
P9WHH1	trxB	26182	trxB	10.2285	4.69243
P9WLL7	Rv2074	25847	Rv2074	10.2282	3.77722
P9WGS1	Rv1543	25805	Rv1543	10.2233	2.0361
O06803	Rv1770	26627	Rv1770	10.2048	2.48585
P9WLQ1	Rv1987	25509	Rv1987	10.2021	2.64275		X
O53289	serB2	25017	serB2	10.1947	3.0336
I6YEH6	echA16	25882	echA16	10.1869	1.98336		X
O53362	Rv3311	25291	Rv3311	10.1832	4.08384
P9WGP3	secA2	26620	secA2	10.1693	2.36725
O05855	rhlE	26597	rhlE	10.157	2.38697
P95187	fadE24	26271	fadE24	10.1535	1.90952
P9WHW1	ppiB	25447	ppiB	10.1491	2.75437
O53751	Rv0466	26820	Rv0466	10.1441	4.55895
P9WM91	Rv0036c	26600	Rv0036c	10.1407	6.88556
O05861	Rv3205c	24950	Rv3205c	10.1302	4.21725
P9WPX3	ask	26743	ask	10.1285	3.61186
P9WII9	pdxS	25036	pdxS	10.1261	1.89558		X
P9WPV7	atpB	25783	atpB	10.1017	3.33089
P9WNV7	dnaJ2	26598	dnaJ2	10.0893	2.59757
P9WJE3	eccE5	26852	eccE5	10.0845	5.86303
I6Y4V6	purM	26378	purM	10.0704	3.75579
P9WHN1	purC	26608	purC	10.0616	2.55745
P71814	phoP	24802	phoP	10.0561	3.54889
P9WJJ7	nadC	24801	nadC	10.042	2.01678
P9WFX3	trpE	26066	trpE	10.0213	4.97624
P9WH73	nrdF1	25127	nrdF1	10.0204	2.34256
O86340	Rv2061c	26037	Rv2061c	10.019	2.80377
O05899	Rv3256c	26495	Rv3256c	10.0083	1.7985
O07427	Rv0183	25161	Rv0183	10.0075	3.59168
I6Y204	dacB2	25922	dacB2	10.0066	3.07312		X
P9WFW3	aspS	25420	aspS	10.0012	3.40464
P9WPB5	cmaA2	25963	cmaA2	9.99452	3.09775		X
P9WNP9	eccD5	25721	eccD5	9.99086	1.52717
P9WKI3	guaB1	26492	guaB1	9.96886	1.77598		X
P9WGT7	pstS3	26582	pstS3	9.96637	2.01327		X
P9WGT1	fabG3	26356	fabG3	9.96619	6.29426
P9WQA1	gatA	25329	gatA	9.96438	4.12995
P9WL01	Rv3292	25507	Rv3292	9.96116	3.48339
P9WIU9	nusG	25823	nusG	9.95621	1.93765
O06592	Rv1598c	26718	Rv1598c	9.93517	2.57628
L0TAD5	Rv1703c	26417	Rv1703c	9.92423	2.00511
P9WGJ9	embR	26345	embR	9.92307	2.17966
P9WNX9	gabD1	25354	gabD1	9.90706	1.98309		X	X
O07744	Rv1888c	26919	Rv1888c	9.9056	1.50813
P9WQ75	ilvE	26618	ilvE	9.90139	3.7396
P9WHC1	rplV	26607	rplV	9.90133	4.89306		X
P9WFT9	proS	26867	proS	9.90103	3.10495		X
P9WHC3	rplU	25830	rplU	9.89839	1.5295		X
P9WIV7	nuoF	25300	nuoF	9.88718	4.23859
O53897	moaB2	26249	moaB2	9.87864	3.00599
O33268	Rv0338c	26005	Rv0338c	9.87587	1.909
P9WQP7	Rv1106c	26433	Rv1106c	9.86099	5.62149
P9WIQ3	fprA	26744	fprA	9.85254	3.77817
I6Y4E8	echA5	25378	echA5	9.83512	4.80624		X
P9WIW5	nuoM	26728	nuoM	9.81625	3.8429
P9WI71	pknH	26386	pknH	9.81374	2.76217
P9WGA5	Rv2603c	25181	Rv2603c	9.78571	3.26837
P9WQ37	fadD13	26874	fadD13	9.77708	2.08777		X
P9WGV5	Rv2953	25391	Rv2953	9.77694	2.29852
P9WIJ9	parB	25799	parB	9.77295	3.28377
P9WGB7	metB	24887	metB	9.77143	3.78173		X
I6X831	Rv3688c	25349	Rv3688c	9.76916	2.14834
P9WPB9	clpX	26550	clpX	9.76839	2.83362
O53512	aroG	25268	aroG	9.75928	3.53547
P9WIN3	Rv2952	26559	Rv2952	9.75401	1.81774
P9WPR5	Rv0654	25770	Rv0654	9.74829	3.94879
P9WHM7	purH	25827	purH	9.74559	3.0242
P9WI89	Rv3633	26591	Rv3633	9.74399	4.22344
P9WN37	glnA2	24946	glnA2	9.74007	1.93729		X
P95185	fadB4	25035	fadB4	9.73477	2.37979
O53176	Rv2449c	25392	Rv2449c	9.72909	2.3803
P95144	Rv1871c	25526	Rv1871c	9.72515	2.03068
P9WQ79	gabT	25223	gabT	9.71236	4.41213		X
P95290	lipD	25085	lipD	9.70729	2.33038
P9WJA1	hsaA	26504	hsaA	9.70534	2.09866
O06159	bkdC	25841	bkdC	9.69776	2.30787
P9WGN3	secY	25422	secY	9.69279	5.62404
P96831	fadE2	26561	fadE2	9.68793	4.06285
O53830	Rv0818	25187	Rv0818	9.6863	1.81885
P9WJF9	csm3	25724	csm3	9.67399	5.08181
P9WIC9	gpmA	26593	gpmA	9.66064	1.9546
P96833	pntAb	26056	pntAb	9.64741	2.71829
I6XEI5	Rv2525c	26696	Rv2525c	9.64679	1.46601
P9WPZ9	argC	26140	argC	9.64598	3.73851
Q79FZ9	mce1A	25450	mce1A	9.64507	2.35815
I6YF40	Rv3075c	25713	Rv3075c	9.64489	4.89098
P9WGN9	secF	25109	secF	9.64302	2.31384
P9WHV1	proA	26387	proA	9.63196	1.95276		X
P9WH11	rmlC	25607	rmlC	9.62222	3.12978
P9WNL9	embA	26756	embA	9.60755	2.68746
P9WFU1	pheT	26247	pheT	9.59919	2.31899
Q79FX6	mmaA2	25440	mmaA2	9.59665	1.38356
P0CH91	mmaA3	25442	mmaA3	9.59174	3.79311
P9WFS9	valS	26341	valS	9.58105	1.68218		X
P9WL45	chdC	25004	chdC	9.56587	2.16511
P9WPV1	atpC	26041	atpC	9.56407	2.33656
O07809	Rv3814c	25801	Rv3814c	9.55226	2.07422
P71635	csm6	25921	csm6	9.54946	2.50266
P95200	ndhA	26194	ndhA	9.54944	1.99479
I6Y276	Rv2993c	26576	Rv2993c	9.54932	3.77332
P9WGR5	Rv0484c	25434	Rv0484c	9.52617	3.54791
P71701	Rv0044c	25857	Rv0044c	9.52468	1.71098
P9WIT7	pyrB	25685	pyrB	9.52418	4.70352		X
P9WNZ7	desA1	25601	desA1	9.52283	4.08778		X
P9WNW7	hsaC	25299	hsaC	9.50379	1.89944		X
P9WPX1	hom	25244	hom	9.50301	3.69569
P9WMR9	dhaA	26216	dhaA	9.49605	1.95172
P9WQ95	amiC	25990	amiC	9.49231	1.99118
P9WJC5	espI	26730	espI	9.48865	2.34617
P9WPJ9	mtcA2	26674	mtcA2	9.48538	2.38848
P96404	echA1	25609	echA1	9.48167	2.99054		X
I6Y9I3	Rv2509	26305	Rv2509	9.47464	3.42055
P9WGL9	regX3	25928	regX3	9.4733	2.32898
O05456	Rv3888c	26799	Rv3888c	9.46337	2.39727
P71897	Rv2315c	24969	Rv2315c	9.46107	1.7505
P9WFY1	trpA	25605	trpA	9.44174	3.59375
I6Y340	Rv0216	26843	Rv0216	9.43406	2.50459		X
P9WN21	glpX	26298	glpX	9.43217	5.05651
P9WNB1	eccCb1	25842	eccCb1	9.3989	3.19884
P9WP75	cspA	25962	cspA	9.39352	2.23425
O33182	Rv1680	26688	Rv1680	9.38527	3.58584
P9WFK9	Rv0566c	26568	Rv0566c	9.37364	1.5753
O06403	Rv0537c	26102	Rv0537c	9.35207	4.21784
O06597	Rv1593c	26137	Rv1593c	9.33683	3.28877
I6X9Y7	Rv0854	25869	Rv0854	9.33562	1.94704
I6XFB7	Rv2799	25763	Rv2799	9.33503	7.27451
O53445	Rv1097c	26614	Rv1097c	9.31787	1.8839
P9WH79	rplI	25232	rplI	9.31786	1.75509		X
P9WQI1	Rv0647c	25042	Rv0647c	9.31368	2.18884
P95197	purT	25205	purT	9.30923	1.71611
P9WP15	ddn	25386	ddn	9.30075	3.54638
P71790	gmdA	25369	gmdA	9.28343	2.29735		X
P9WK53	lprB	25754	lprB	9.27753	2.36703
P9WFV1	leuS	25182	leuS	9.27225	1.81956		X
P9WJ03	sir	25541	sir	9.27088	2.85612		X
P9WQC7	adhB	26724	adhB	9.26003	2.12648
P95229	Rv0272c	26092	Rv0272c	9.24251	1.68073
P9WJL3	murE	26026	murE	9.22756	1.75768
P9WNV9	dnaJ1	25821	dnaJ1	9.20687	4.74516
P9WP13	Rv1261c	26248	Rv1261c	9.2029	1.8568
O06428	grcC1	25005	grcC1	9.20075	2.59769
P9WIT1	Rv2280	25964	Rv2280	9.20062	3.15223
P9WM51	Rv1260	25878	Rv1260	9.19745	4.063
P9WP31	ddl	26385	ddl	9.19725	2.26974
O50416	lpqD	26224	lpqD	9.18124	4.88343				X
P9WHL5	purQ	26104	purQ	9.1784	3.64852
P9WQD1	acsA	25285	acsA	9.17555	1.87013
P9WLA5	Rv2557	26633	Rv2557	9.17161	1.69188		X
P9WI97	phoU1	26157	phoU1	9.16055	3.14018
P9WKI1	ino1	24947	ino1	9.14289	2.88739
O07431	Rv0187	26177	Rv0187	9.14243	2.34606
I6XG13	Rv3050c	25318	Rv3050c	9.13222	1.9731
P9WH47	rpsR2	25599	rpsR2	9.12928	1.91067		X
O69690	lucA	26121	lucA	9.11314	2.27288
O53728	Rv0443	25144	Rv0443	9.102	3.39176
P9WP35	qcrC	25001	qcrC	9.09901	2.31208
P9WHW5	pstP	26015	pstP	9.09102	1.7176
P9WQB3	leuA	25116	leuA	9.08692	1.98126
I6YDN6	pepQ	25527	pepQ	9.07724	1.76576
P9WFE3	ureG	25960	ureG	9.07691	3.13232
O06413	Rv0547c	26631	Rv0547c	9.07355	6.25265
P9WI73	pknG	25889	pknG	9.06741	3.3241
P9WP23	dapB	26906	dapB	9.06416	1.40181		X
P9WI61	plsB	25810	plsB	9.05841	3.66603
Q6MX34	hemD	26612	hemD	9.05528	2.21899
P9WG65	mpt53	25178	mpt53	9.05502	1.65896	X		X
P9WHK5	pyrH	24874	pyrH	9.05437	1.94961
O53718	Rv0383c	26470	Rv0383c	9.04421	2.22991
P9WM45	Rv1269c	25859	Rv1269c	9.03369	2.55246		X
O07422	Rv0178	25887	Rv0178	9.03229	1.35995
I6X7X3	lpqG	24988	lpqG	9.03025	2.17958
P72043	Rv3777	26233	Rv3777	9.02767	3.48157
O07411	fadD5	26465	fadD5	9.02627	1.82387
P9WJL5	murD	25060	murD	9.02548	1.83769
P9WFT5	thrS	26294	thrS	9.02248	3.39669
I6YDI9	plsC	25968	plsC	9.01867	1.82632
P9WKL1	icd	25251	icd	9.00807	2.01367		X
P9WFK3	Rv0504c	26361	Rv0504c	9.00274	2.00102
P9WNF9	ethA	26278	ethA	8.99988	2.84943
P9WFJ3	Rv0146	25706	Rv0146	8.97811	1.91577
P9WP51	cbs	25650	cbs	8.97788	4.70275		X
P96900	Rv3295	26255	Rv3295	8.97294	2.3254
P9WN53	gcvP	25631	gcvP	8.95415	3.11768
P9WP43	cut7	26542	cut7	8.95162	2.08024		X
P9WFV9	gltX	26567	gltX	8.94706	1.81762
O86353	Rv2054	26872	Rv2054	8.94412	1.90229
P9WN95	ftsZ	26079	ftsZ	8.94062	2.52801
P9WJT1	mmpS3	26232	mmpS3	8.94003	4.77388
P9WHD3	rplQ	26719	rplQ	8.93669	1.56061		X
P9WJC7	espG3	25974	espG3	8.91633	4.8791
P9WQ01	argB	26917	argB	8.90803	2.37825
P9WG69	fadA4	25902	fadA4	8.88516	1.88463		X
O53158	fadE15	25303	fadE15	8.88381	1.81044
P9WQ43	fadD26	25634	fadD26	8.87555	4.81076
P9WNP5	menB	24957	menB	8.86682	3.06227		X
O53406	fadD14	26493	fadD14	8.85872	3.1511
P72047	rfbE	26842	rfbE	8.85262	3.92105
P9WHM9	purD	25273	purD	8.85076	2.82973
O53168	ripA	26349	ripA	8.8397	1.63814
P9WQ17	glgE	25736	glgE	8.83736	1.33927		X
P9WN73	zwf2	25194	zwf2	8.82008	4.16661
P9WPI1	eccA5	26455	eccA5	8.81775	1.46426
O53390	metC	26362	metC	8.81473	1.46736
P71672	Rv1404	26861	Rv1404	8.81296	1.97399
O07235	Rv0308	25215	Rv0308	8.80566	2.30727
P9WG83	Rv0097	25421	Rv0097	8.80441	1.93016
P9WML7	hisC	26580	hisC	8.8041	3.24328
P96227	Rv3850	25934	Rv3850	8.80135	3.10669
P9WPS3	ctpV	26821	ctpV	8.7958	2.22418
P9WQD5	tesA	26315	tesA	8.78482	2.28308
I6Y897	Rv0613c	26689	Rv0613c	8.78204	1.72478
O69687	Rv3720	25930	Rv3720	8.76184	1.70398
O53622	Rv0077c	26621	Rv0077c	8.75692	3.30271
O06790	Rv1754c	26801	Rv1754c	8.74978	1.85897
O05294	Rv1192	24876	Rv1192	8.72994	2.23412
I6XEI0	Rv2520c	25709	Rv2520c	8.69332	1.62263
P9WM15	Rv1352	25508	Rv1352	8.69231	2.67519
P9WJZ7	Rv1220c	26851	Rv1220c	8.6908	2.11366
O05316	Rv1215c	25133	Rv1215c	8.68718	5.69486
P9WJB5	fhaB	25771	fhaB	8.68688	1.39648
P9WH67	rpsJ	25123	rpsJ	8.67705	2.30693
O69686	Rv3719	25081	Rv3719	8.65652	1.50414
O69693	Rv3726	25900	Rv3726	8.65639	4.3063
I6YEU0	pca	25210	pca	8.63801	2.07111
O06576	ephC	25818	ephC	8.60851	2.04191
P9WL63	Rv2629	25026	Rv2629	8.59761	2.89662		X
O53581	cut6	25692	cut6	8.58419	2.38837
P9WG81	folD	26001	folD	8.57983	2.09183
P9WH65	rpsK	25737	rpsK	8.53873	2.33331
O86337	lprC	25996	lprC	8.53765	1.73332				X
P9WLN5	Rv2001	25927	Rv2001	8.53665	1.76536
P9WJJ3	nadE	26443	nadE	8.53636	2.17196		X
P9WHD9	rplN	26471	rplN	8.53564	3.76998		X
O05296	Rv1194c	26139	Rv1194c	8.46242	3.32731
O53379	Rv3329	26713	Rv3329	8.43874	1.41778
P9WGK7	prrB	25851	prrB	8.40874	4.18872
P9WHE5	rplK	26873	rplK	8.39805	2.00296
P9WLX5	Rv1480	25204	Rv1480	8.38859	2.25193
P9WHK3	pyrR	25888	pyrR	8.38305	1.33533
P9WK93	lgt	26701	lgt	8.35592	1.99707
L7N6B0	lpqI	26231	lpqI	8.35267	1.58214				X
P9WL15	Rv2927c	26813	Rv2927c	8.35236	1.77324
P9WMV5	Rv1279	26422	Rv1279	8.35202	2.17017
P9WK95	leuD	26142	leuD	8.3511	2.1725
P9WFT7	serS	25849	serS	8.35086	1.64815
P96257	glnH	25815	glnH	8.34335	1.74185
O53419	echA9	24976	echA9	8.33293	2.5647
P9WMN5	Rv2204c	26661	Rv2204c	8.32756	2.19394
P9WKJ5	ilvD	26291	ilvD	8.32396	1.88541		X
O05293	Rv1191	26285	Rv1191	8.32078	1.36261
P9WQ69	csd	26676	csd	8.30952	2.08673		X
O05898	manA	25867	manA	8.30856	1.32277
P9WJQ7	moeA1	26136	moeA1	8.30217	4.51973
P9WPE3	cinA	26699	cinA	8.30161	2.00506
P9WHR3	caeA	24895	caeA	8.28973	1.49074
P9WGQ7	Rv1144	26331	Rv1144	8.2665	4.9636
I6YGW9	Rv3678c	26012	Rv3678c	8.25351	1.39407		X
P9WP19	dapF	26091	dapF	8.21484	1.9107
P9WGH7	sigK	25598	sigK	8.18818	1.76541
P9WJG3	carD	26162	carD	8.18569	2.33891
P95017	Rv2536	26717	Rv2536	8.15397	1.95528
O07748	Rv1883c	25539	Rv1883c	8.15292	2.29117
O53370	sdhA	26716	sdhA	8.15278	1.37682
P9WGM3	pdtaR	26431	pdtaR	8.14908	1.97576
P9WQ33	Rv1318c	25745	Rv1318c	8.13379	1.38192
O05295	fadD36	25779	fadD36	8.1313	2.14285
P9WP55	cysK1	26283	cysK1	8.12902	1.36212		X
O53420	Rv1072	26114	Rv1072	8.1247	2.15096
I6XHJ3	fadA6	26453	fadA6	8.12196	1.89983		X
P71615	nrnA	26240	nrnA	8.11962	4.53966
P9WPJ7	mtcA1	25069	mtcA1	8.11069	4.3964
P9WH13	rmlA	26619	rmlA	8.10867	2.22698
O53417	Rv1069c	25955	Rv1069c	8.04906	2.32171
P9WHV5	ppx1	24917	ppx1	8.04686	1.77915
P9WP53	cysM	25068	cysM	8.02971	2.02612
P9WGX7	rsbW	25337	rsbW	8.02416	3.14721
P9WPE1	citE	25553	citE	8.01865	4.12382		X
P9WM39	Rv1288	25837	Rv1288	8.008	2.00455
P9WLZ9	Rv1363c	25486	Rv1363c	8.00486	1.89218
I6YGJ4	lppH	25395	lppH	7.99792	1.87664
P9WIZ9	acg	25163	acg	7.99131	1.58199
P9WH99	rpmF	26468	rpmF	7.99131	1.54914		X
D9HNS7	dop	25122	dop	7.97527	1.58766
P9WL31	Rv2895c	25774	Rv2895c	7.95557	1.73082		X
O07732	lipJ	26749	lipJ	7.94747	2.1046
I6YEA3	Rv2751	26757	Rv2751	7.94057	1.62904
A0A089QRB9	msl3	24973	msl3	7.88919	4.25565
P71787	Rv1508c	25697	Rv1508c	7.86272	6.60726
P9WGJ3	serB1	26583	serB1	7.85752	5.93142
I6YCA3	fadE26	25176	fadE26	7.82907	1.6429
P9WJD1	espF	26732	espF	7.82338	4.84765
P0CG95	sseC2	25691	sseC2	7.8061	2.03671
I6YA03	echA15	25652	echA15	7.7998	2.01537		X
I6Y9K2	mrr	25153	mrr	7.7617	2.34227
P9WH71	nrdF2	25128	nrdF2	7.75615	4.63744		X
P9WNT9	dnaX	26523	dnaX	7.72	1.77953
L7N672	pcnA	25786	pcnA	7.70551	4.97442
P71791	epiA	26144	epiA	7.70483	1.39951
O07419	Rv0175	25777	Rv0175	7.65371	1.33797
P9WKP1	Rv0940c	26205	Rv0940c	7.63109	1.93155
P9WHD7	rplO	25338	rplO	7.58478	4.93346		X
O07256	Rv0332	25267	Rv0332	7.56212	2.16855
P9WFM3	Rv1101c	26035	Rv1101c	7.55081	2.28961
O06816	Rv1443c	25478	Rv1443c	7.52303	1.36546
P9WJ01	Rv0480c	26087	Rv0480c	7.46456	1.93107
P9WG39	ilvG	25641	ilvG	7.45141	1.37247
P9WK75	lppK	26505	lppK	7.38917	1.85495
P9WJN5	mscL	26790	mscL	7.34361	2.35723				X
O53672	Rv0250c	26198	Rv0250c	7.33809	2.28532
P9WIZ1	nrdR	26111	nrdR	7.33762	2.38388
P9WLU7	Rv1546	26578	Rv1546	7.0865	2.08103
Q93IG6	Rv3365c	26541	Rv3365c	7.04584	1.74749
P9WFJ7	Rv1481	26392	Rv1481	6.95672	2.14018
P9WHA7	rpmC	25125	rpmC	6.89729	1.30759
P9WL67	Rv2627c	25788	Rv2627c	6.88772	1.96343
P96821	Rv0144	25892	Rv0144	6.823	2.38455
O53377	Rv3327	25730	Rv3327	6.48745	1.37825
P9WJF3	cwsA	25570	cwsA	6.34029	1.33054				X
L7N662	cydA	26774	cydA	5.92777	1.34043

## Sheet: Ch S+C+ vs Ch healthy
Accession	Label	Id	Gene_name	log2_fc_Ch S+C+ vs Ch healthy	log10_pval_Ch S+C+ vs Ch healthy	In Prado-Rosales et al., J Clin Invest, 2011	In Lee et al., Proteomics, 2015	In Giri et al., Proteomics, 2010	Reported only in Palacios et al., Mol Immunol, 2021 (review article on extracellular vesicles from mycobacteria, not restricted to Mtb)
P9WPE5	groS	26196	groS	14.7712	4.09638		X	X
P9WGE7	sodB	25192	sodB	13.0426	2.45265		X
P9WN39	glnA1	26217	glnA1	12.3758	5.41066		X	X
P9WPE7	groEL2	25734	groEL2	12.1689	2.96733	X	X
P9WHH9	lpdC	25797	lpdC	11.8944	2.17715		X	X
P9WGV3	ahcY	25129	ahcY	11.4858	4.50904		X	X
P9WNN1	tuf	26666	tuf	10.4622	4.24609	X	X
P71590	fhaA	26311	fhaA	10.4177	6.5187		X
P9WMK1	hspX	25804	hspX	10.1453	8.87094	X	X	X
P9WND5	lldD	26080	lldD	10.0594	5.94978		X
P9WNF5	mpt70	25666	mpt70	9.93894	4.57085
P9WG67	trxA	26412	trxA	9.86003	2.59842
P9WJA9	garA	25825	garA	9.35934	2.26203		X	X
P9WGU1	pstS1	24900	pstS1	9.33617	7.16371		X	X
P9WNG9	etfA	26828	etfA	9.06306	6.00054		X
P9WN69	pgi	26419	pgi	9.04127	2.6362		X
P9WQB1	ald	26043	ald	8.9021	4.74626
P9WK55	lprA	26918	lprA	8.89733	2.1553		X
P9WNQ3	eccD3	26175	eccD3	8.71623	1.37604
P9WGD5	ssb	25140	ssb	8.23288	1.364		X
I6XY36	Rv1498A	26841	Rv1498A	8.13128	2.05403
P9WKL1	icd	25251	icd	7.90934	1.45648		X

## Sheet: Ad S+ vs Ad pneumo
Accession	Label	Id	Gene_name	log2_fc_Ad S+ vs Ad pneumo	log10_pval_Ad S+ vs Ad pneumo
P9WPE5	groS	26196	groS	18.6583	1.84972
P9WPE7	groEL2	25734	groEL2	17.7628	6.20913
P9WIN9	mpt64	26615	mpt64	16.7674	3.41191
B5TV88	cfp-10	25139	cfp-10	16.7569	4.08365
P9WMK1	hspX	25804	hspX	16.1529	2.1233
P9WNN1	tuf	26666	tuf	15.9405	4.33069
A0A0N6WYQ3	katG	24809	katG	15.9019	8.18718
P9WIP1	mpt63	26641	mpt63	15.616	3.42544
P9WMJ9	dnaK	25563	dnaK	15.5342	4.95575
P9WNA9	eccC3	26423	eccC3	15.3412	7.11431
P9WIR7	apa	26462	apa	15.3199	3.34818
P9WPI3	eccA3	25975	eccA3	15.3094	6.41396
P9WND5	lldD	26080	lldD	15.2386	3.00024
P9WGV3	ahcY	25129	ahcY	15.1233	3.79193
P9WQP1	fbpB	25371	fbpB	15.0958	2.24417
P9WN39	glnA1	26217	glnA1	14.8273	2.90308
O53872	fadB	25636	fadB	14.805	3.70498
P9WPU5	atpD	26072	atpD	14.7687	5.96231
P9WK61	lpqH	25249	lpqH	14.7208	1.90111
I6X8D2	pks13	26346	pks13	14.7037	4.51714
P9WGD5	ssb	25140	ssb	14.6938	2.08304
P9WPU7	atpA	25070	atpA	14.673	4.82087
P9WK07	metE	26850	metE	14.6548	7.1357
P71590	fhaA	26311	fhaA	14.5791	4.26533
O53580	fadD32	26907	fadD32	14.5361	10.0992
P95029	fas	26829	fas	14.3707	5.61322
O06218	Rv2159c	26837	Rv2159c	14.3545	8.07477
P9WGY7	rpoC	26122	rpoC	14.3377	9.55511
P9WHP5	Rv2744c	26889	Rv2744c	14.2523	9.4762
P9WPE9	groEL1	26737	groEL1	14.2421	9.8081
P9WG67	trxA	26412	trxA	14.1902	4.11835
P9WPR9	Rv1488	26373	Rv1488	14.1716	11.792
P9WNR3	eccB3	25130	eccB3	14.0555	6.32405
P71658	mihF	25437	mihF	14.0217	4.54241
P9WHF9	cysA1	26168	cysA1	13.9787	6.27792
P9WGU1	pstS1	24900	pstS1	13.7738	1.54616
P9WPD5	gltA2	25536	gltA2	13.7445	5.75675
P9WIP9	hbhA	26288	hbhA	13.7234	2.59433
P95227	fadD2	26846	fadD2	13.7028	8.72503
P9WK17	glcB	25551	glcB	13.6995	5.76009
P9WI57	pnp	26904	pnp	13.6948	8.73077
P9WFD7	Rv2623	25914	Rv2623	13.6378	4.14051
P9WQP3	fbpA	25372	fbpA	13.6376	6.43882
O53611	icd2	25200	icd2	13.6258	5.97956
P9WNQ3	eccD3	26175	eccD3	13.6251	4.1664
P9WQF7	fadE10	24804	fadE10	13.6133	4.61812
P9WQE1	ppsE	26290	ppsE	13.6059	4.33059
Q79FN7	moxR1	25452	moxR1	13.6037	10.4893
P9WNF5	mpt70	25666	mpt70	13.5933	4.02976
P9WJA9	garA	25825	garA	13.5821	2.63926
P9WGZ1	rpoA	26890	rpoA	13.5541	8.06171
P9WGY9	rpoB	25228	rpoB	13.5071	7.20422
P9WIS7	dlaT	24990	dlaT	13.5026	7.23963
I6YGE4	Rv3528c	25501	Rv3528c	13.4757	7.61746
P9WMH3	crp	24888	crp	13.4696	5.43063
P9WJE5	eccE3	26042	eccE3	13.464	6.5158
I6Y231	mas	24970	mas	13.4591	6.25377
O53842	Rv0831c	25342	Rv0831c	13.4381	6.78991
P9WNX3	serA	25218	serA	13.4375	9.95017
P9WNM1	tsf	26170	tsf	13.4156	6.07129
Q6MX43	secE2	26816	secE2	13.3844	3.39481
P9WIS5	kgd	25554	kgd	13.3831	6.19748
P9WGV1	metK	25679	metK	13.3502	5.49453
P9WMS3	dhmA1	24891	dhmA1	13.2725	8.18572
P9WGC5	sucC	26469	sucC	13.2194	10.6106
I6Y778	fabG4	24838	fabG4	13.2057	5.22635
O53182	korA	25393	korA	13.1795	2.47386
P9WHE3	rplL	25390	rplL	13.1732	3.21672
P9WPD1	clpB	25533	clpB	13.1471	3.86023
O53203	gdh	25041	gdh	13.1396	3.97921
O53166	acn	26720	acn	13.1035	3.63819
I6XF52	Rv2721c	26782	Rv2721c	13.0948	6.77574
O53521	fadD15	25034	fadD15	13.0793	10.4897
P9WGI9	glyA1	25643	glyA1	13.0745	2.31382
P9WK13	mdh	26853	mdh	13.07	7.6511
P9WG25	tkt	26053	tkt	13.0438	6.17102
P9WN83	gap	25885	gap	13.0282	5.01026
P9WIM7	pra	26543	pra	13.0118	6.82476
O53422	fadA3	25055	fadA3	13.0117	6.56958
P9WNG9	etfA	26828	etfA	12.9885	4.63819
P9WHH9	lpdC	25797	lpdC	12.9643	3.0307
P9WH81	rplF	26603	rplF	12.9557	3.24781
O69689	Rv3722c	24881	Rv3722c	12.9517	9.3915
P96890	accA3	26338	accA3	12.9163	6.7072
P9WNL1	eno	25146	eno	12.9048	8.91392
O86361	fadA2	26368	fadA2	12.9033	5.1198
P9WNF3	mpt83	26176	mpt83	12.9023	5.42893
O06291	htrA	26164	htrA	12.8416	2.36402
I6Y7V6	fadD31	26587	fadD31	12.8344	4.99083
P9WK55	lprA	26918	lprA	12.8275	2.22911
P9WIT3	Rv1771	24899	Rv1771	12.8165	3.20634
P9WH43	rpsA	25045	rpsA	12.8073	3.65032
P9WI79	pknD	26034	pknD	12.7781	9.97252
P9WQA5	Rv2971	26095	Rv2971	12.7615	4.71214
O53777	Rv0580c	26335	Rv0580c	12.7163	6.38846
P9WPI5	Rv0106	25002	Rv0106	12.7093	6.32948
P96824	Rv0147	25855	Rv0147	12.6999	4.78809
P9WQN9	fbpC	26253	fbpC	12.6761	4.52029
I6XI06	Rv3705c	25782	Rv3705c	12.6368	2.42915
P9WMW1	glgP	26771	glgP	12.6256	5.07975
O07415	mce1C	25157	mce1C	12.6145	6.21493
P9WQB1	ald	26043	ald	12.6	2.72493
P9WKK9	leuB	25897	leuB	12.589	4.94498
P9WH35	rpsD	25435	rpsD	12.5884	3.09791
P9WIN7	mtb12	25518	mtb12	12.5741	1.74067
P9WPC9	clpC1	25534	clpC1	12.5559	3.45926
P9WH37	rpsC	26881	rpsC	12.5332	3.63405
P9WQK3	ettA	25979	ettA	12.5188	3.76656
P9WQG1	fadE25	25590	fadE25	12.5141	3.00917
P9WKJ7	ilvC	25787	ilvC	12.5125	5.96724
P9WQD7	kasB	25323	kasB	12.4981	4.83154
P9WMJ7	htpG	25246	htpG	12.4429	2.93053
O53871	fadA	26913	fadA	12.4402	8.36904
P9WHW3	ppiA	26557	ppiA	12.4393	4.91799
P9WMU1	wag31	25141	wag31	12.4105	4.16783
P9WQA3	fba	26519	fba	12.3942	3.6718
P9WIS9	aceE	26195	aceE	12.3672	4.77655
P9WH31	rpsF	26796	rpsF	12.3547	3.37968
P9WNM7	fusA	25997	fusA	12.3395	4.41371
P9WGY1	frr	25906	frr	12.3265	2.73127
P9WHE7	rplJ	26123	rplJ	12.3184	3.17084
P9WPH9	eccA1	24890	eccA1	12.3134	3.68445
P9WN93	fumC	26551	fumC	12.3099	4.90404
P9WH75	nrdE	26662	nrdE	12.2937	4.47156
P9WIH3	pckG	25905	pckG	12.288	4.30634
O33272	Rv2969c	26450	Rv2969c	12.2717	6.72509
P9WH61	rpsM	24898	rpsM	12.2453	4.62571
P9WNA5	eccC5	25760	eccC5	12.2346	6.8777
P9WQL5	mkl	26096	mkl	12.2302	2.54591
O53519	TB16.3	25775	TB16.3	12.2292	1.83754
I6YBZ8	htdY	26201	htdY	12.2054	3.10425
P9WJE1	espA	25330	espA	12.2026	4.08929
P9WNE5	bfrB	26684	bfrB	12.1963	6.16315
O06216	Rv2161c	25368	Rv2161c	12.1692	8.62946
O53780	lpqN	26383	lpqN	12.1562	2.36843
P9WPC3	clpP2	25404	clpP2	12.1464	5.66002
P9WGI1	sigA	24870	sigA	12.1441	3.12478
P9WPU9	atpG	26675	atpG	12.1324	7.6858
P9WGC7	sucD	26036	sucD	12.1298	3.34926
P9WK45	lprG	26267	lprG	12.1266	4.10738
Q10782	Rv1544	25924	Rv1544	12.1229	6.75371
P9WQF3	acpM	26384	acpM	12.0995	2.79921
I6Y8B5	echA3	25893	echA3	12.0742	2.7327
P9WMN7	moeZ	26203	moeZ	12.0658	4.06805
P9WP69	ctaC	26006	ctaC	12.0619	5.0131
Q6MX39	umaA	25240	umaA	12.0256	3.36525
P9WMK7	hup	25938	hup	12.0245	5.71487
P9WG47	gyrA	25156	gyrA	12.0186	4.3836
P9WG33	tal	25586	tal	12.0169	8.42045
O07175	pepA	25374	pepA	12.0096	3.05996
O53943	espG5	26884	espG5	12.0083	7.24774
P9WKE5	pyk	26365	pyk	12.0063	3.4509
P9WKE3	prs	25266	prs	11.9897	3.68423
P9WNU1	dnaN	25907	dnaN	11.9883	3.11575
P9WFL3	Rv3193c	24961	Rv3193c	11.9659	3.92034
P96414	fadE4	26521	fadE4	11.904	3.12943
P9WGT9	pstS2	25664	pstS2	11.8918	3.79957
O07242	Rv0315	26126	Rv0315	11.8889	4.26868
P9WPV3	atpFH	25113	atpFH	11.8885	2.65308
P9WQA7	Rv2298	25073	Rv2298	11.8752	5.72268
P9WFC9	Rv1636	26791	Rv1636	11.8636	4.52291
P9WKI7	guaB	25150	guaB	11.8601	5.6053
O33263	Rv2129c	26475	Rv2129c	11.8355	7.97031
P9WGR1	inhA	26797	inhA	11.8249	3.93521
P9WPQ9	bfr	25747	bfr	11.8006	1.80003
P9WGM7	mtrA	25336	mtrA	11.7953	8.04574
P9WQ59	fadD28	25633	fadD28	11.7839	3.00725
P9WNY1	Rv0458	26725	Rv0458	11.7836	2.90381
P75019	echA21	25019	echA21	11.7673	3.35952
P9WPC5	clpP1	26502	clpP1	11.7559	2.67143
P9WNN9	echA8	26065	echA8	11.7461	9.17261
P9WFN1	Rv2140c	25132	Rv2140c	11.7364	5.63234
P9WHF7	sseA	26622	sseA	11.725	4.19365
P9WNX7	gabD2	25903	gabD2	11.7236	4.05615
O05592	Rv1006	25794	Rv1006	11.7202	4.89828
O06396	Rv0530	25981	Rv0530	11.7118	3.44138
P9WGP5	secA1	26167	secA1	11.7081	3.01795
P9WQH7	accD5	26325	accD5	11.706	3.56905
O53670	Rv0248c	24897	Rv0248c	11.7052	3.37515
P9WHA5	rplB	25739	rplB	11.6899	5.80139
O53554	ilvX	25288	ilvX	11.6875	4.50975
I6YHB0	hns	25366	hns	11.6858	3.65898
P96409	Rv0227c	26912	Rv0227c	11.6842	4.59449
O53565	Rv3520c	26654	Rv3520c	11.6771	3.67492
P96277	Rv0431	25359	Rv0431	11.6534	3.4317
P9WH25	rpsI	26770	rpsI	11.6294	6.18688
P9WJD3	espE	25976	espE	11.6232	7.8815
P9WLD5	Rv2302	26866	Rv2302	11.6168	2.81607
P95228	fadE6	25220	fadE6	11.6073	3.1229
O05853	Rv3213c	25497	Rv3213c	11.5667	3.57263
P9WLJ5	Rv2091c	24982	Rv2091c	11.5309	4.97442
P96825	Rv0148	26464	Rv0148	11.5282	8.24028
P9WLN1	Rv2005c	25290	Rv2005c	11.5224	2.72139
P9WHU1	prcA	25811	prcA	11.5188	2.70283
P9WH85	rplD	25206	rplD	11.509	6.85722
P96878	Rv3273	26261	Rv3273	11.5026	9.90678
P9WH87	rplC	26416	rplC	11.4799	3.00148
P9WGE7	sodB	25192	sodB	11.4789	4.21443
P9WNG7	etfB	25780	etfB	11.4493	5.1009
P95072	sppA	25470	sppA	11.4493	5.62678
O53896	pepD	25952	pepD	11.4487	3.26923
P9WFI9	Rv0281	25657	Rv0281	11.4446	7.34679
I6Y293	lppZ	25923	lppZ	11.4444	2.27136
P9WJN9	mraZ	25459	mraZ	11.4419	4.07125
P9WHD1	rplR	25305	rplR	11.4341	3.25622
P9WKI5	guaB3	25704	guaB3	11.4189	4.9627
P95186	fadE23	25931	fadE23	11.4027	3.34645
O07417	lprK	25673	lprK	11.3922	9.8003
P9WKK1	infB	26693	infB	11.3612	3.51844
P9WFK1	Rv0635	25180	Rv0635	11.3541	3.39692
P9WFJ9	Rv0637	25901	Rv0637	11.3495	4.36035
P9WH33	rpsE	26241	rpsE	11.3421	3.07958
P95159	Rv1855c	25493	Rv1855c	11.3418	3.57372
O07177	mak	26885	mak	11.338	3.42091
P9WNU5	polA	26525	polA	11.3292	2.1429
P9WHF3	rho	26094	rho	11.3138	4.47282
I6X7D4	Rv3463	24998	Rv3463	11.2979	3.61596
I6WZG6	cfp29	25425	cfp29	11.2651	1.75959
P9WH39	rpsB	26403	rpsB	11.2643	3.18435
P9WQD9	kasA	26902	kasA	11.2423	4.30392
P9WIR9	Rv0954	25618	Rv0954	11.2253	7.26276
O05842	Rv3224	26138	Rv3224	11.209	4.42367
P96832	pntAa	25166	pntAa	11.2079	3.94367
O33283	ephG	26197	ephG	11.1739	6.36333
P9WID1	pgk	26088	pgk	11.1676	2.06069
I6XW38	Rv0730	26822	Rv0730	11.1538	3.62725
P9WN13	Rv3401	26786	Rv3401	11.1509	4.07017
P96834	pntB	26460	pntB	11.1398	4.10151
O53669	Rv0247c	26052	Rv0247c	11.1373	5.087
P95206	Rv0398c	26474	Rv0398c	11.1298	2.46152
P9WHT3	pepA	26317	pepA	11.1163	3.52169
P9WN65	rmlB	25863	rmlB	11.1028	1.72291
I6WYY7	hadB	26498	hadB	11.0999	6.82898
I6XVZ6	Rv0686	25499	Rv0686	11.0963	2.99371
I6XI16	Rv3718c	26800	Rv3718c	11.0957	2.84967
P9WG55	tig	26295	tig	11.0844	10.8716
P9WFX7	trpC	26650	trpC	11.0841	8.70074
P9WKC7	tgs2	26646	tgs2	11.0588	4.65133
P9WNM9	Rv0120c	25414	Rv0120c	11.0544	7.1081
P9WPB3	pcaA	25441	pcaA	11.0342	6.15332
P9WN51	gcvT	26472	gcvT	11.0304	6.39107
O50460	Rv1245c	25944	Rv1245c	11.0287	4.65591
Q79FX8	mmaA4	25443	mmaA4	11.0267	5.54212
P9WK19	map	26690	map	11.0096	2.96393
I6YGX9	moxR2	25451	moxR2	11.0076	4.42679
O65936	Rv1751	25561	Rv1751	10.9991	2.49158
P9WG49	topA	26342	topA	10.997	6.37207
P9WMT9	greA	25861	greA	10.9969	2.6679
O05769	Rv3090	25543	Rv3090	10.9431	4.14407
P9WFK7	eis	24960	eis	10.938	2.28837
O69652	Rv3684	26343	Rv3684	10.9361	3.65269
P9WHC7	rplA	26768	rplA	10.9297	3.3103
P9WQ73	serC	25114	serC	10.9118	2.22567
O53695	mycP3	25660	mycP3	10.8922	12.6886
P9WQI5	Rv2564	25460	Rv2564	10.8752	2.38018
P9WP21	dapD	25769	dapD	10.8744	2.50707
P9WH27	rpsH	26332	rpsH	10.8715	3.23614
O05882	Rv3237c	24896	Rv3237c	10.8675	5.5159
P9WH23	qcrA	25723	qcrA	10.865	3.17684
P9WHK7	pyrG	26515	pyrG	10.8639	2.98892
P9WH83	rplE	25828	rplE	10.8565	3.92001
P9WG45	gyrB	25684	gyrB	10.8467	3.21145
O07414	mce1B	26380	mce1B	10.8254	3.87529
P9WI81	pknB	25446	pknB	10.8211	4.32701
B5TV89	esat-6	25693	esat-6	10.8096	6.65713
I6X654	fadE22	25379	fadE22	10.7942	3.14748
A5YKM2	ppk1	26033	ppk1	10.7816	2.64984
P9WJK3	mviN	24849	mviN	10.7789	3.17177
P9WQC5	adhC	25167	adhC	10.7772	2.71867
O05307	fadD6	26839	fadD6	10.7764	3.18597
O07807	Rv3816c	26700	Rv3816c	10.7754	3.54972
L0T2W6	mce1F	26775	mce1F	10.7478	2.60278
P9WK47	lprF	25753	lprF	10.7427	5.10561
P9WLA1	Rv2560	26050	Rv2560	10.7063	1.90145
I6Y498	Rv3680	26777	Rv3680	10.6957	3.49366
O06582	prpD	26223	prpD	10.6873	1.87111
P9WJD9	espB	26020	espB	10.6864	4.61639
O69714	Rv3747	25295	Rv3747	10.6738	6.17281
P9WQE3	ppsD	25344	ppsD	10.6578	4.58527
O05777	Rv3099c	24997	Rv3099c	10.6511	5.67517
P9WNZ5	desA2	26038	desA2	10.6506	3.94822
P9WHG1	prfB	25480	prfB	10.6486	5.28546
P9WFW7	alaS	26090	alaS	10.6484	1.77713
P95125	lipN	26703	lipN	10.6373	3.28734
O07754	Rv1875	25557	Rv1875	10.6288	3.55952
O53572	Rv3587c	25315	Rv3587c	10.6277	2.19851
O07416	mce1D	25941	mce1D	10.6264	5.1228
P9WKG3	ispG	26876	ispG	10.6217	2.78855
I6Y1P2	Rv2778c	25445	Rv2778c	10.6087	2.81004
P9WID5	adoK	26173	adoK	10.5896	2.64437
P9WFX9	trpB	25860	trpB	10.5818	2.1567
P9WPW7	argG	26723	argG	10.5766	3.80469
O53346	Rv3200c	26702	Rv3200c	10.5743	2.26154
P9WNE1	fgd1	26082	fgd1	10.5649	6.24383
P9WHE1	rplM	25978	rplM	10.5512	2.33726
I6Y4U4	Rv0794c	26279	Rv0794c	10.5495	4.20688
P71905	rne	25487	rne	10.5457	2.69657
P9WGD9	ftsY	26192	ftsY	10.5385	3.31428
P9WH51	rpsQ	26357	rpsQ	10.5335	2.26696
P9WNP1	echA6	26103	echA6	10.5309	2.65965
P9WIB7	Rv2951c	26539	Rv2951c	10.5263	2.77872
P9WIR3	cfp32	25750	cfp32	10.5158	2.35153
P9WNZ1	coaBC	25406	coaBC	10.5152	4.43114
P9WNP7	fadB2	26174	fadB2	10.5004	4.48843
O53146	qor	25095	qor	10.4896	2.30542
I6YAY5	Rv3033	26880	Rv3033	10.485	1.31073
O05779	ftsE	26145	ftsE	10.4458	7.04273
L7N6A5	manB	24877	manB	10.4054	5.03998
O33185	Rv1683	26463	Rv1683	10.4008	1.63337
O07236	Rv0309	26028	Rv0309	10.3962	1.99836
P9WLT1	Rv1708	25877	Rv1708	10.3926	3.7451
P95146	Rv1869c	24959	Rv1869c	10.3781	3.26282
P9WPX3	ask	26743	ask	10.3666	3.61226
P9WIE1	bcp	26640	bcp	10.3666	1.84821
O53404	Rv1056	24981	Rv1056	10.3516	5.74518
P9WN69	pgi	26419	pgi	10.3488	3.72892
P9WGT3	fabG1	25619	fabG1	10.3334	3.06539
P9WNW3	dnaA	25700	dnaA	10.3182	3.95896
O05861	Rv3205c	24950	Rv3205c	10.3117	4.21757
P9WLH9	Rv2226	26441	Rv2226	10.3093	3.39905
P9WHT9	prcB	26369	prcB	10.3051	1.63692
P9WFV7	glyQS	24841	glyQS	10.2951	2.40835
L7N655	pepN	26409	pepN	10.2783	2.01505
P9WGT7	pstS3	26582	pstS3	10.2607	2.01367
O53362	Rv3311	25291	Rv3311	10.2604	4.08398
P9WKF5	adk	25361	adk	10.2584	3.14445
O53961	Rv1919c	24995	Rv1919c	10.2511	2.36185
P9WGS1	Rv1543	25805	Rv1543	10.2509	2.03614
P9WPB5	cmaA2	25963	cmaA2	10.2461	3.09818
P9WGP3	secA2	26620	secA2	10.238	2.36735
P71814	phoP	24802	phoP	10.2297	3.5492
P9WPV7	atpB	25783	atpB	10.2293	3.33111
I6YEH6	echA16	25882	echA16	10.2251	1.98341
P9WHH1	trxB	26182	trxB	10.2046	4.69239
P9WIV9	nuoG	26374	nuoG	10.203	4.47133
O06802	Rv1769	26251	Rv1769	10.2018	2.88215
P9WN49	glmS	24924	glmS	10.1974	2.36052
O53181	korB	24847	korB	10.1844	2.39793
P9WII9	pdxS	25036	pdxS	10.1832	1.89565
P9WG43	tpiA	26221	tpiA	10.1793	3.19174
P9WH29	rpsG	25351	rpsG	10.1716	9.61799
P9WHB3	rpmA	25131	rpmA	10.1677	4.0056
P9WLQ1	Rv1987	25509	Rv1987	10.1639	2.64269
P9WFJ5	Rv2345	26845	Rv2345	10.1617	2.90835
P9WHL7	purL	25126	purL	10.1424	1.84773
O06803	Rv1770	26627	Rv1770	10.1408	2.48576
O53751	Rv0466	26820	Rv0466	10.1321	4.55893
O53319	Rv3169	26645	Rv3169	10.126	2.58983
P9WKI3	guaB1	26492	guaB1	10.1131	1.77617
P9WM91	Rv0036c	26600	Rv0036c	10.1079	6.88548
O05899	Rv3256c	26495	Rv3256c	10.1063	1.79862
P9WP11	Rv1558	26760	Rv1558	10.1018	3.626
P9WLL7	Rv2074	25847	Rv2074	10.0949	3.77697
P9WHW1	ppiB	25447	ppiB	10.0895	2.75427
O86340	Rv2061c	26037	Rv2061c	10.0814	2.80388
P9WJJ7	nadC	24801	nadC	10.0621	2.01681
I6Y4V6	purM	26378	purM	10.0538	3.75575
P9WHC1	rplV	26607	rplV	10.0535	4.89339
P9WIN3	Rv2952	26559	Rv2952	10.0434	1.81817
P9WQH5	accD6	25092	accD6	10.0412	3.77354
P9WIV7	nuoF	25300	nuoF	10.0396	4.23892
P9WIU9	nusG	25823	nusG	10.0361	1.93777
P9WGA5	Rv2603c	25181	Rv2603c	10.0359	3.26888
P9WL01	Rv3292	25507	Rv3292	10.0342	3.48353
P9WHN1	purC	26608	purC	10.0208	2.55738
P9WGT1	fabG3	26356	fabG3	10.0194	6.29438
P9WHC3	rplU	25830	rplU	10.0107	1.52964
P9WH73	nrdF1	25127	nrdF1	9.99507	2.34252
O07427	Rv0183	25161	Rv0183	9.99279	3.59165
P9WFX3	trpE	26066	trpE	9.98119	4.97615
O53664	htdX	26637	htdX	9.97723	1.82921
P95187	fadE24	26271	fadE24	9.97607	1.90928
O06592	Rv1598c	26718	Rv1598c	9.96776	2.57633
P9WIJ9	parB	25799	parB	9.96048	3.28417
P9WFW3	aspS	25420	aspS	9.95751	3.40455
O53289	serB2	25017	serB2	9.92762	3.03312
O05855	rhlE	26597	rhlE	9.91316	2.38658
P9WGJ9	embR	26345	embR	9.90837	2.17964
P9WQP7	Rv1106c	26433	Rv1106c	9.90518	5.6216
I6Y204	dacB2	25922	dacB2	9.90054	3.07291
P9WGN3	secY	25422	secY	9.89741	5.62457
P9WQ75	ilvE	26618	ilvE	9.89235	3.73958
P9WNX9	gabD1	25354	gabD1	9.88769	1.98306
P95185	fadB4	25035	fadB4	9.87429	2.38005
L0TAD5	Rv1703c	26417	Rv1703c	9.86862	2.00502
P9WGV5	Rv2953	25391	Rv2953	9.85943	2.29867
P9WIQ3	fprA	26744	fprA	9.85602	3.77817
O53897	moaB2	26249	moaB2	9.84955	3.00593
I6X831	Rv3688c	25349	Rv3688c	9.84835	2.14848
P9WNP9	eccD5	25721	eccD5	9.83885	1.52698
I6Y4E8	echA5	25378	echA5	9.83516	4.80624
O06159	bkdC	25841	bkdC	9.82637	2.30812
P9WHM7	purH	25827	purH	9.82279	3.02437
P9WJE3	eccE5	26852	eccE5	9.81829	5.86241
P9WQ37	fadD13	26874	fadD13	9.81809	2.08784
P9WIC9	gpmA	26593	gpmA	9.81203	1.95486
P9WPB9	clpX	26550	clpX	9.79889	2.83368
P9WN37	glnA2	24946	glnA2	9.78299	1.93736
P9WNV7	dnaJ2	26598	dnaJ2	9.77995	2.59701
O33268	Rv0338c	26005	Rv0338c	9.77731	1.90884
P96404	echA1	25609	echA1	9.76658	2.99122
P9WI71	pknH	26386	pknH	9.76558	2.76207
Q79FX6	mmaA2	25440	mmaA2	9.76453	1.38379
P9WPV1	atpC	26041	atpC	9.76305	2.33697
P9WMR9	dhaA	26216	dhaA	9.72749	1.95216
P9WGL9	regX3	25928	regX3	9.71653	2.3295
O53830	Rv0818	25187	Rv0818	9.71439	1.8189
P71635	csm6	25921	csm6	9.71379	2.50301
P9WQA1	gatA	25329	gatA	9.7135	4.12937
P9WIT7	pyrB	25685	pyrB	9.70798	4.70404
O53176	Rv2449c	25392	Rv2449c	9.7027	2.38024
Q79FZ9	mce1A	25450	mce1A	9.69562	2.35825
P9WI89	Rv3633	26591	Rv3633	9.69255	4.22331
P9WFT9	proS	26867	proS	9.69212	3.1045
I6YF40	Rv3075c	25713	Rv3075c	9.677	4.89107
P9WPR5	Rv0654	25770	Rv0654	9.66772	3.94859
O07744	Rv1888c	26919	Rv1888c	9.66538	1.5078
O53512	aroG	25268	aroG	9.66529	3.53524
P71897	Rv2315c	24969	Rv2315c	9.66155	1.75086
P9WQ79	gabT	25223	gabT	9.65221	4.41197
P9WJF9	csm3	25724	csm3	9.63873	5.08171
P9WIW5	nuoM	26728	nuoM	9.63646	3.84245
P9WFS9	valS	26341	valS	9.62959	1.68226
P9WHV1	proA	26387	proA	9.59583	1.95269
P96831	fadE2	26561	fadE2	9.59552	4.0626
P9WGB7	metB	24887	metB	9.5857	3.78126
P95144	Rv1871c	25526	Rv1871c	9.58534	2.03042
I6XEI5	Rv2525c	26696	Rv2525c	9.58098	1.46591
P9WPZ9	argC	26140	argC	9.57517	3.73832
P9WNW7	hsaC	25299	hsaC	9.57465	1.89958
P9WKI1	ino1	24947	ino1	9.57045	2.88861
O07809	Rv3814c	25801	Rv3814c	9.56908	2.07426
P9WN21	glpX	26298	glpX	9.55287	5.05688
P9WL45	chdC	25004	chdC	9.55272	2.16508
P9WQ95	amiC	25990	amiC	9.54209	1.99128
P9WJA1	hsaA	26504	hsaA	9.53511	2.09832
P9WFU1	pheT	26247	pheT	9.52823	2.31884
P9WFY1	trpA	25605	trpA	9.52576	3.59399
P71701	Rv0044c	25857	Rv0044c	9.52205	1.71097
I6XFB7	Rv2799	25763	Rv2799	9.51992	7.27515
P9WPX1	hom	25244	hom	9.51953	3.69574
P9WNZ7	desA1	25601	desA1	9.50963	4.08775
I6Y340	Rv0216	26843	Rv0216	9.50646	2.50477
P9WP75	cspA	25962	cspA	9.50135	2.2345
P9WJC5	espI	26730	espI	9.49736	2.34619
P95290	lipD	25085	lipD	9.49669	2.32993
P9WNL9	embA	26756	embA	9.49619	2.68719
P9WPJ9	mtcA2	26674	mtcA2	9.48006	2.38847
P9WFK9	Rv0566c	26568	Rv0566c	9.4784	1.5755
I6Y9I3	Rv2509	26305	Rv2509	9.47296	3.42054
P9WGR5	Rv0484c	25434	Rv0484c	9.46355	3.54773
O06403	Rv0537c	26102	Rv0537c	9.45322	4.21816
P96833	pntAb	26056	pntAb	9.43554	2.71778
P9WNB1	eccCb1	25842	eccCb1	9.43336	3.19894
P9WNV9	dnaJ1	25821	dnaJ1	9.42309	4.74592
P9WH79	rplI	25232	rplI	9.41951	1.75531
P9WK53	lprB	25754	lprB	9.41395	2.36738
P9WHW5	pstP	26015	pstP	9.40492	1.7183
P9WGN9	secF	25109	secF	9.40073	2.3133
P95197	purT	25205	purT	9.3735	1.71625
I6Y276	Rv2993c	26576	Rv2993c	9.36835	3.77278
P9WHL5	purQ	26104	purQ	9.35796	3.64911
P9WH11	rmlC	25607	rmlC	9.33836	3.12901
P0CH91	mmaA3	25442	mmaA3	9.32749	3.79233
P95200	ndhA	26194	ndhA	9.32039	1.9943
P9WJL3	murE	26026	murE	9.3181	1.75788
P9WQI1	Rv0647c	25042	Rv0647c	9.2967	2.1888
I6X9Y7	Rv0854	25869	Rv0854	9.29585	1.94695
O53445	Rv1097c	26614	Rv1097c	9.29471	1.88384
P9WJ03	sir	25541	sir	9.28966	2.85617
P71790	gmdA	25369	gmdA	9.2888	2.29737
P9WM51	Rv1260	25878	Rv1260	9.26544	4.06324
O06428	grcC1	25005	grcC1	9.25884	2.59786
O69690	lucA	26121	lucA	9.25779	2.27329
O06413	Rv0547c	26631	Rv0547c	9.25349	6.25337
P96900	Rv3295	26255	Rv3295	9.24823	2.32622
P9WQC7	adhB	26724	adhB	9.23628	2.12642
O05456	Rv3888c	26799	Rv3888c	9.22264	2.39665
P9WP31	ddl	26385	ddl	9.22028	2.2698
P9WLA5	Rv2557	26633	Rv2557	9.21862	1.69199
P9WFK3	Rv0504c	26361	Rv0504c	9.19366	2.00155
I6YDN6	pepQ	25527	pepQ	9.17727	1.766
P9WFV1	leuS	25182	leuS	9.17657	1.81933
O53728	Rv0443	25144	Rv0443	9.16361	3.39198
O06597	Rv1593c	26137	Rv1593c	9.15983	3.2882
P9WP15	ddn	25386	ddn	9.15735	3.54589
O33182	Rv1680	26688	Rv1680	9.15263	3.58507
P9WP35	qcrC	25001	qcrC	9.13108	2.31217
P9WQD1	acsA	25285	acsA	9.11424	1.86997
O86353	Rv2054	26872	Rv2054	9.10333	1.90273
O07431	Rv0187	26177	Rv0187	9.09931	2.34593
P9WIT1	Rv2280	25964	Rv2280	9.09846	3.15188
P9WJL5	murD	25060	murD	9.08756	1.83786
O53622	Rv0077c	26621	Rv0077c	9.08228	3.30404
P9WP13	Rv1261c	26248	Rv1261c	9.07938	1.85649
P9WHK5	pyrH	24874	pyrH	9.07506	1.94967
P95229	Rv0272c	26092	Rv0272c	9.07042	1.68033
I6X7X3	lpqG	24988	lpqG	9.06909	2.1797
P72043	Rv3777	26233	Rv3777	9.06854	3.48173
P9WNF9	ethA	26278	ethA	9.05064	2.84961
P9WP23	dapB	26906	dapB	9.05021	1.40178
P9WQB3	leuA	25116	leuA	9.04992	1.98116
P9WN53	gcvP	25631	gcvP	9.04704	3.11803
P9WQ17	glgE	25736	glgE	9.04662	1.33975
P9WHM9	purD	25273	purD	9.03661	2.83042
P9WN95	ftsZ	26079	ftsZ	9.03362	2.52832
P9WNP5	menB	24957	menB	9.02961	3.0629
P9WH47	rpsR2	25599	rpsR2	9.02251	1.91038
P9WI97	phoU1	26157	phoU1	9.01942	3.13968
O50416	lpqD	26224	lpqD	9.01121	4.88274
P9WG65	mpt53	25178	mpt53	8.99134	1.6588
P9WI61	plsB	25810	plsB	8.9665	3.66567
P9WFV9	gltX	26567	gltX	8.9605	1.81766
I6XG13	Rv3050c	25318	Rv3050c	8.95933	1.97262
O53718	Rv0383c	26470	Rv0383c	8.94382	2.22959
O07422	Rv0178	25887	Rv0178	8.93638	1.35974
P9WQ43	fadD26	25634	fadD26	8.93623	4.81103
P9WFJ3	Rv0146	25706	Rv0146	8.93465	1.91564
P9WJT1	mmpS3	26232	mmpS3	8.92685	4.77382
P9WFE3	ureG	25960	ureG	8.92199	3.13173
P9WM45	Rv1269c	25859	Rv1269c	8.91655	2.55205
P9WM15	Rv1352	25508	Rv1352	8.91608	2.67609
P9WPI1	eccA5	26455	eccA5	8.90953	1.46449
I6YDI9	plsC	25968	plsC	8.90326	1.82599
P9WP43	cut7	26542	cut7	8.90265	2.08009
P9WPS3	ctpV	26821	ctpV	8.89723	2.22453
O69693	Rv3726	25900	Rv3726	8.89233	4.30747
I6Y897	Rv0613c	26689	Rv0613c	8.88908	1.7251
O69687	Rv3720	25930	Rv3720	8.88846	1.70435
P9WQD5	tesA	26315	tesA	8.87828	2.28342
O07411	fadD5	26465	fadD5	8.87138	1.82343
P9WG69	fadA4	25902	fadA4	8.86276	1.88456
P96227	Rv3850	25934	Rv3850	8.86231	3.10695
O07235	Rv0308	25215	Rv0308	8.85911	2.30747
P9WHD3	rplQ	26719	rplQ	8.85702	1.5604
P9WI73	pknG	25889	pknG	8.85698	3.32327
Q6MX34	hemD	26612	hemD	8.83769	2.21829
P9WQ01	argB	26917	argB	8.831	2.37797
P9WML7	hisC	26580	hisC	8.81814	3.24334
O53158	fadE15	25303	fadE15	8.80166	1.81019
I6YEU0	pca	25210	pca	8.79565	2.07168
O53406	fadD14	26493	fadD14	8.79512	3.15083
P9WJZ7	Rv1220c	26851	Rv1220c	8.78782	2.11402
P9WFT5	thrS	26294	thrS	8.77144	3.39564
P9WKL1	icd	25251	icd	8.76585	2.0129
O53390	metC	26362	metC	8.75293	1.4672
P72047	rfbE	26842	rfbE	8.75151	3.92057
P9WG83	Rv0097	25421	Rv0097	8.72415	1.92989
P9WJC7	espG3	25974	espG3	8.71596	4.8781
O69686	Rv3719	25081	Rv3719	8.71118	1.5043
O86337	lprC	25996	lprC	8.71014	1.73392
O05316	Rv1215c	25133	Rv1215c	8.71007	5.69499
P9WP51	cbs	25650	cbs	8.70132	4.70142
P9WJB5	fhaB	25771	fhaB	8.6821	1.39647
O06790	Rv1754c	26801	Rv1754c	8.67904	1.85873
P9WH67	rpsJ	25123	rpsJ	8.66728	2.30689
O53168	ripA	26349	ripA	8.65756	1.63759
P71672	Rv1404	26861	Rv1404	8.6506	1.97342
O53581	cut6	25692	cut6	8.64038	2.38861
P9WN73	zwf2	25194	zwf2	8.60675	4.16551
I6XEI0	Rv2520c	25709	Rv2520c	8.59476	1.62231
O05294	Rv1192	24876	Rv1192	8.5728	2.23349
O53379	Rv3329	26713	Rv3329	8.56552	1.41819
P9WHD9	rplN	26471	rplN	8.54793	3.77004
P9WHE5	rplK	26873	rplK	8.5418	2.00357
O06576	ephC	25818	ephC	8.53577	2.04162
P9WJQ7	moeA1	26136	moeA1	8.53457	4.52123
P9WH65	rpsK	25737	rpsK	8.51829	2.33322
P9WG81	folD	26001	folD	8.50153	2.0915
P96257	glnH	25815	glnH	8.48991	1.74244
P9WGK7	prrB	25851	prrB	8.45312	4.189
O05898	manA	25867	manA	8.44684	1.32323
P9WQ69	csd	26676	csd	8.418	2.08724
O53419	echA9	24976	echA9	8.40902	2.5651
P9WL63	Rv2629	25026	Rv2629	8.39273	2.89556
P9WJJ3	nadE	26443	nadE	8.37582	2.17124
P9WL15	Rv2927c	26813	Rv2927c	8.37215	1.77332
L7N6B0	lpqI	26231	lpqI	8.36992	1.58221
P9WMN5	Rv2204c	26661	Rv2204c	8.34603	2.19403
P9WFT7	serS	25849	serS	8.34563	1.64813
P9WLN5	Rv2001	25927	Rv2001	8.33271	1.76455
P9WH13	rmlA	26619	rmlA	8.29794	2.22801
O05296	Rv1194c	26139	Rv1194c	8.28508	3.32625
P9WGQ7	Rv1144	26331	Rv1144	8.28047	4.96372
I6YGW9	Rv3678c	26012	Rv3678c	8.27509	1.39415
P9WLZ9	Rv1363c	25486	Rv1363c	8.26582	1.89353
P95017	Rv2536	26717	Rv2536	8.26137	1.95582
P9WGJ3	serB1	26583	serB1	8.24326	5.9348
O05293	Rv1191	26285	Rv1191	8.23994	1.36231
P9WKJ5	ilvD	26291	ilvD	8.23053	1.88498
P9WIZ9	acg	25163	acg	8.2288	1.58309
P9WLX5	Rv1480	25204	Rv1480	8.22746	2.25111
P9WP19	dapF	26091	dapF	8.21428	1.9107
P9WGM3	pdtaR	26431	pdtaR	8.20411	1.97605
P9WPJ7	mtcA1	25069	mtcA1	8.20133	4.39709
P9WJG3	carD	26162	carD	8.19622	2.33896
P9WHK3	pyrR	25888	pyrR	8.1946	1.33466
P9WPE1	citE	25553	citE	8.17974	4.12509
O53420	Rv1072	26114	Rv1072	8.15754	2.15115
P9WK95	leuD	26142	leuD	8.15752	2.1715
I6XHJ3	fadA6	26453	fadA6	8.156	1.90001
P9WMV5	Rv1279	26422	Rv1279	8.15198	2.16912
P9WGH7	sigK	25598	sigK	8.1473	1.76521
P9WHR3	caeA	24895	caeA	8.12063	1.49005
P9WK93	lgt	26701	lgt	8.11755	1.99588
P9WHV5	ppx1	24917	ppx1	8.11701	1.77951
O05295	fadD36	25779	fadD36	8.10909	2.14272
D9HNS7	dop	25122	dop	8.10222	1.58827
P9WP53	cysM	25068	cysM	8.07147	2.02636
O53370	sdhA	26716	sdhA	8.06742	1.37647
P9WGX7	rsbW	25337	rsbW	8.02846	3.14724
P9WJD1	espF	26732	espF	7.99976	4.8493
P9WQ33	Rv1318c	25745	Rv1318c	7.96288	1.38118
O07748	Rv1883c	25539	Rv1883c	7.9523	2.28993
P9WP55	cysK1	26283	cysK1	7.94892	1.36135
L7N672	pcnA	25786	pcnA	7.89952	4.9764
I6YEA3	Rv2751	26757	Rv2751	7.8945	1.62879
P9WH99	rpmF	26468	rpmF	7.89288	1.54864
P9WM39	Rv1288	25837	Rv1288	7.89057	2.00384
I6YCA3	fadE26	25176	fadE26	7.89051	1.64325
P9WPE3	cinA	26699	cinA	7.8873	2.00276
I6YA03	echA15	25652	echA15	7.86096	2.01578
O53417	Rv1069c	25955	Rv1069c	7.858	2.32044
P9WL31	Rv2895c	25774	Rv2895c	7.84466	1.73019
A0A089QRB9	msl3	24973	msl3	7.83938	4.25519
P71787	Rv1508c	25697	Rv1508c	7.82366	6.6069
P71615	nrnA	26240	nrnA	7.79756	4.53681
O07732	lipJ	26749	lipJ	7.7852	2.10352
I6YGJ4	lppH	25395	lppH	7.78261	1.87533
P9WHD7	rplO	25338	rplO	7.76985	4.9355
I6Y9K2	mrr	25153	mrr	7.76493	2.34229
O07419	Rv0175	25777	Rv0175	7.68322	1.33813
P0CG95	sseC2	25691	sseC2	7.67503	2.03577
P9WK75	lppK	26505	lppK	7.65959	1.85706
P9WH71	nrdF2	25128	nrdF2	7.6037	4.6358
P9WNT9	dnaX	26523	dnaX	7.57047	1.77849
P71791	epiA	26144	epiA	7.53043	1.39849
P9WFM3	Rv1101c	26035	Rv1101c	7.51177	2.28926
O06816	Rv1443c	25478	Rv1443c	7.50394	1.36534
O07256	Rv0332	25267	Rv0332	7.49726	2.16799
P9WG39	ilvG	25641	ilvG	7.49319	1.37274
P9WJ01	Rv0480c	26087	Rv0480c	7.36654	1.93022
P9WKP1	Rv0940c	26205	Rv0940c	7.36435	1.92938
P9WIZ1	nrdR	26111	nrdR	7.3582	2.38409
O53672	Rv0250c	26198	Rv0250c	7.31454	2.28508
P9WJN5	mscL	26790	mscL	7.31188	2.3569
P9WLU7	Rv1546	26578	Rv1546	7.16531	2.08191
Q93IG6	Rv3365c	26541	Rv3365c	7.09937	1.74804
P9WFJ7	Rv1481	26392	Rv1481	6.99735	2.14069
P9WHA7	rpmC	25125	rpmC	6.98822	1.3084
P96821	Rv0144	25892	Rv0144	6.97358	2.38669
P9WL67	Rv2627c	25788	Rv2627c	6.90007	1.96359
P9WJF3	cwsA	25570	cwsA	6.57072	1.33349
O53377	Rv3327	25730	Rv3327	6.51441	1.37859
L7N662	cydA	26774	cydA	5.69959	1.33587

## Sheet: Ad healthy vs Ad pneumo
Accession	Label	Id	Gene_name	Fold change N/A (log2)	log10 t test N/A
N/A	N/A	N/A	N/A	N/A	N/A
