# Supplementary material for: A Mycobacterium tuberculosis fingerprint in human breath allows tuberculosis detection
Source: Nat Commun. 2022 Dec 14;13:7751. doi: 10.1038/s41467-022-35453-5 (PMC9751131; doi:10.1038/s41467-022-35453-5)
Supplement: Supplementary file 6 — Source data File [file 41467_2022_35453_MOESM6_ESM.xlsx]

## Sheet: Figure 1a 
Figure 1a		LAM (µg/EBC)
	Individual #		Controls				TB patients
	1	0	0	0	0	47.321	45.478	78.442	115.482
	2	0	0	0	0	88.865	63.935	68.398	61.67
	3	0	0	0	0	89.743	105.544	100.377	90.139
	4	0	0	0	0			584.415	465.579
	5	0.0979137	0.092628	0	0	67.279	82.377	96.577	91.764
	6	0	0	0	0			816.093	688.552
	7	0	0	0	0			1034	859.518
	8	0.0570481	0	0	0	133.799	148.457	190.125	171.023
	9	0	0.0780102	0	0	13.1727	9.64415	17.0504	13.9088
	10	0.0633103	0.0672586	0	0	13.4616	10.0596	18.0201	11.6387
	11	0	0	0	0	5.20769	5.84851	11.5258	8.17807
	12	0.0623239	0	0	0	13.8193	13.044	21.8043	26.7462
	13	0	0	0	0	4.02523	5.16683	6.63994	6.03479
	14	0	0	0	0	1.7911	1.45103	8.43104	4.89679
	15	0	0	0	0	5.35112	6.13111	10.5356	11.6019
	16	0	0	0	0		0	0.0676284	0.0712193
	17	0	0	0	0		0	0.0756104	0.060548
	18	0	0	0	0		2.93642	1.10274	1.85769
	19	0	0	0	0		0	0.0612349	0.0594919
	20	0	0	0	0		0.0695954	0.0906458	0.0835938
	21	0	0	0	0		0.0775575	0.0967041	0.0986772
	22	0	0	0	0		0.0982841	0.123819	0.104158
	23	0	0	0	0		0.178545	0.193752	0.177917
	24	0	0	0	0		0.170762	0.161917	0.18765
	25	0	0	0	0		0.123439	0.17946	0.17479
	26	0	0	0	0		1.35289	1.18116	2.14263
	27	0	0	0	0		1.1623	1.20393	1.77193
	28	0	0	0	0		0.107807	0.140494	0.123346
	29	0	0.0707724	0	0		0.126497	0.148446	0.111047
	30	0	0	0	0	8.322	4.183	4.409	4.696
	31	0	0	0		11.681	10.526	6.952	6.929
	32	0.125	0	0		15.653	12.613	6.749	6.435
	33	0	0	0		12.281	12.37	6.73	7.008
	34	0	0	0		16.127	16.059	7.597	8.12
	35	0	0	0			0.858841	1.02068	0.519661
	36	0.125	0	0			0.544609	0.62695	0.292318
	37	0	0	0			1.20799	1.32278	0.40135
	38	0	0	0			0.679146	0.782279	0.411164
	39	0	0	0			6.84515	6.08726	3.88174
	40	0	0	0			13.8457	2.69763	2.56488
	41	0	0	0			0.756947	0.806192	0.41359
	42	0	0	0			0.860375	1.05273	0.509838
	43	0	0	0			2.47945	2.93934	2.02796
	44	0	0	0			0.894447	1.11704	0.474557
	45	0	0	0			0.893364	1.24818	0.43165
	46						1.07079	1.30207	0.469308

## Sheet: Figure 1b
Figure 1b		LAM (µg/EBC)
		Individual #		Healthy				Ad S+				Ad S-C-				Ad S-C+			Ad pneumo
		1	0	0	0	0	47.321	45.478	78.442	115.482	13.1727	9.64415	17.0504	13.9088	0	0.0676284	0.0712193	0	0	0	0
		2	0	0	0	0	88.865	63.935	68.398	61.67	13.4616	10.0596	18.0201	11.6387	0	0.0756104	0.060548	0	0	0	0
		3	0	0	0	0	89.743	105.544	100.377	90.139	5.20769	5.84851	11.5258	8.17807	2.93642	1.10274	1.85769	0	0	0	0
		4	0	0	0	0			584.415	465.579	13.8193	13.044	21.8043	26.7462	0	0.0612349	0.0594919	0	0	0	0
		5	0.0979137	0.092628	0	0	67.279	82.377	96.577	91.764	4.02523	5.16683	6.63994	6.03479	0.0695954	0.0906458	0.0835938	0	0	0	0
		6	0	0	0	0			816.093	688.552	1.7911	1.45103	8.43104	4.89679	0.0775575	0.0967041	0.0986772	0	0	0	0
		7	0	0	0	0			1034	859.518	5.35112	6.13111	10.5356	11.6019	0.0982841	0.123819	0.104158	0	0	0	0
		8	0.0570481	0	0	0	133.799	148.457	190.125	171.023					0.178545	0.193752	0.177917	0	0	0	0
		9	0	0.0780102	0	0									0.170762	0.161917	0.18765	0	0	0	0
		10	0.0633103	0.0672586	0	0									0.123439	0.17946	0.17479	0	0	0	0
		11	0	0	0	0									1.35289	1.18116	2.14263	0	0	0	0
		12	0.0623239	0	0	0									1.1623	1.20393	1.77193	0	0	0	0
		13	0	0	0	0									0.107807	0.140494	0.123346	0	0	0	0
		14	0	0	0	0									0.126497	0.148446	0.111047	0	0.0707724	0	0
		15	0	0	0	0												0	0	0	0

## Sheet: Figure 1c
Figure 1c		LAM (µg/EBC)
		Individual #		Healthy			Ch S+/C+				Ad S-C-
		1	0	0	0	8.322	4.183	4.409	4.696	0.858841	1.02068	0.519661
		2	0.125	0	0	11.681	10.526	6.952	6.929	0.544609	0.62695	0.292318
		3	0	0	0	15.653	12.613	6.749	6.435	1.20799	1.32278	0.40135
		4	0	0	0	12.281	12.37	6.73	7.008	0.679146	0.782279	0.411164
		5	0	0	0	16.127	16.059	7.597	8.12	6.84515	6.08726	3.88174
		6	0.125	0	0					13.8457	2.69763	2.56488
		7	0	0	0					0.756947	0.806192	0.41359
		8	0	0	0					0.860375	1.05273	0.509838
		9	0	0	0					2.47945	2.93934	2.02796
		10	0	0	0					0.894447	1.11704	0.474557
		11	0	0	0					0.893364	1.24818	0.43165
		12	0	0	0					1.07079	1.30207	0.469308
		13	0	0	0
		14	0	0	0
		15	0	0	0

## Sheet: Figure 1e
Figure 1e		LAM (µg/EBC)
	Patient #		B			D			E			F			G			H			I
	15 days	0.544609	0.62695	0.292318	0.679146	0.782279	0.411164	6.84515	6.08726	3.88174	13.8457	2.69763	2.56488	0.756947	0.806192	0.41359	0.860375	1.05273	0.509838	2.47945	2.93934	2.02796
	1 month	0.025	0.0208333	0.00833333	0.025	0.0208333	0.00833333	1.13907	0.776858	0.374216	0.025	0.0208333	0.00833333	0.025	0.0208333	0	0.025	0	0.00833333	3.77136	3.03517	0.739232
	3 months	0.025	0.0416667	0.0208333	0.025	0.0416667	0	0.025	0.0416667	0.0208333	0.025	0.0416667	0	0.025	0.0416667	0	0.025	0.0416667	0.0208333	4.30179	4.35127	1.02701

## Sheet: Figure 4a
Figure 4a		MA (AEIC vs AEICIS)
		Individual #	Healthy	Ad S+	Ad S-C-	Ad S-C+	Ad pneumo
		1	0	6.73	54.4	0.0348	0
		2	0	18.3	28	0.028	0
		3	0	17.9	10.5	0.1426	0
		4	0	60.5058	57.9	0.11	0
		5	0	31	30.4	0.0436	0
		6	0	102	4.8	0.0613	0
		7	0	121	22.2	0.0941	0
		8	0	12.389		0.225	0
		9	0			0.177	0
		10	0			0.222	0
		11	0			0.353	0
		12	0			0.229	0
		13	0			0.141	0
		14	0			0.145	0

## Sheet: Figure 4b
Figure 4b		MA (AEIC vs AEICIS)
	Individual #	Healthy	Ch S+/C+	Ad S-C-
	1	0	6.18	0.2
	2	0	13.2	0.0915
	3	0	16.5	0.0957
	4	0	15.7	0.0287
	5	0	14.7	0.0909
	6	0		0.2958
	7	0		0.0768
	8	0		0.0397
	9	0		0.0843
	10	0		0.0203
	11	0		0.00947
	12	0		0.00925
	13	0
	14	0
	15	0

## Sheet: Figure 4c
Figure 4c		MA (AEIC vs AEICIS)
	Patient #	B	D	E	F	G	I
	15 days	0.0915	0.0287	0.0909	0.2958	0.0768	0.0843
	1 month	0.0232	0.00478	0.0439	0.0148	0	0.1944
	3 months	0.244	0.256	0	0.319	0	3.04

## Sheet: Figure 4d
Figure 4d		TbAd (AEIC vs AEICIS)
		Individual #	Healthy	Ad S+	Ad S-C-	Ad S-C+	Ad pneumo
		1	0	1.57	1.66	0.000823	0
		2	0	3.52	1.01	0.000869	0
		3	0	1.27	0.511	0.128	0
		4	0	7.1132	1.15	0	0
		5	0	2.52	0.908	0.00461	0
		6	0	5.46	0.0987	0.015	0
		7	0	8.35	0.809	0.0184	0
		8	0	0.1478		0.039	0
		9	0			0.047	0
		10	0			0.0402	0
		11	0			0.0588	0
		12	0			0.0446	0
		13	0			0.0233	0
		14	0			0.0265	0

## Sheet: Figure 4e
Figure 4e		TbAd (AEIC vs AEICIS)
	Individual #	Healthy	Ch S+/C+	Ad S-C-
	1	0	0.445	0.00406
	2	0	0.929	0.00567
	3	0	0.867	0.2498
	4	0	0.908	0.0148
	5	0	0.836	0.0135
	6	0		0.1172
	7	0		0.00618
	8	0		0.0101
	9	0		0.0825
	10	0		0.00211
	11	0		0.00663
	12	0		0.0106
	13	0
	14	0
	15	0

## Sheet: Figure 4f
Figure 4f		TbAd (AEIC vs AEICIS)
	Patient #	B	D	E	F	G	I
	15 days	0.00567	0.0148	0.0135	0.1172	0.00618	0.0825
	1 month	0	0	0.0521	0	0	0.2388
	3 months	0	0	0	0	0	0.445

[truncated: 10 more sheets: Figure 4g, Figure 4h, Figure 4i, Figure 5b-i, Figure 5j, Figure 5k, Figure 5l, Suppl. Figure 4a, Suppl. Figure 4b, Suppl. Figure 4c]
